# Supplementary material for: A unique regulated cell death-related classification regarding prognosis and immune landscapes in non-small cell lung cancer
Source: Front Immunol. 2023 Feb 3;14:1075848. doi: 10.3389/fimmu.2023.1075848 (PMC9936314; doi:10.3389/fimmu.2023.1075848)
Supplement: Supplementary file 5 [file Table_3.xlsx]

## Sheet: Ferroptosis
gene_id	ways
ABCC1	Ferroptosis
ACACA	Ferroptosis
ACO1	Ferroptosis
ACSF2	Ferroptosis
ACSL1	Ferroptosis
ACSL3	Ferroptosis
ACSL4	Ferroptosis
ACSL5	Ferroptosis
ACSL6	Ferroptosis
ACVR1B	Ferroptosis
AGPAT3	Ferroptosis
AIFM2	Ferroptosis
AKR1C1	Ferroptosis
AKR1C2	Ferroptosis
AKR1C3	Ferroptosis
ALB	Ferroptosis
ALOX12	Ferroptosis
ALOX12B	Ferroptosis
ALOX15	Ferroptosis
ALOX15B	Ferroptosis
ALOX5	Ferroptosis
ALOXE3	Ferroptosis
ANGPTL7	Ferroptosis
ANO6	Ferroptosis
ARNTL	Ferroptosis
ARRDC3	Ferroptosis
ASNS	Ferroptosis
ATF3	Ferroptosis
ATF4	Ferroptosis
ATG13	Ferroptosis
ATG16L1	Ferroptosis
ATG3	Ferroptosis
ATG4D	Ferroptosis
ATG5	Ferroptosis
ATG7	Ferroptosis
ATM	Ferroptosis
ATP5G3	Ferroptosis
ATP5MC3	Ferroptosis
ATP6V1G2	Ferroptosis
AURKA	Ferroptosis
BACH1	Ferroptosis
BAP1	Ferroptosis
BECN1	Ferroptosis
BID	Ferroptosis
BLOC1S5-TXNDC5	Ferroptosis
BNIP3	Ferroptosis
BRD4	Ferroptosis
CA9	Ferroptosis
CAPG	Ferroptosis
CARS	Ferroptosis
CARS1	Ferroptosis
CAV1	Ferroptosis
CBS	Ferroptosis
CD44	Ferroptosis
CDKN1A	Ferroptosis
CDKN2A	Ferroptosis
CDO1	Ferroptosis
CEBPG	Ferroptosis
CFTR	Ferroptosis
CHAC1	Ferroptosis
CHMP5	Ferroptosis
CHMP6	Ferroptosis
CISD1	Ferroptosis
CISD2	Ferroptosis
CP	Ferroptosis
CRYAB	Ferroptosis
CS	Ferroptosis
CXCL2	Ferroptosis
CYBB	Ferroptosis
DDIT3	Ferroptosis
DDIT4	Ferroptosis
DHODH	Ferroptosis
DNAJB6	Ferroptosis
DPP4	Ferroptosis
DRD4	Ferroptosis
DRD5	Ferroptosis
DUOX1	Ferroptosis
DUOX2	Ferroptosis
DUSP1	Ferroptosis
EGFR	Ferroptosis
EGLN1	Ferroptosis
EGLN2	Ferroptosis
EIF2AK4	Ferroptosis
EIF2S1	Ferroptosis
ELAVL1	Ferroptosis
EMC2	Ferroptosis
ENPP2	Ferroptosis
EPAS1	Ferroptosis
FADS2	Ferroptosis
FANCD2	Ferroptosis
FBXW7	Ferroptosis
FDFT1	Ferroptosis
Fer1HCH	Ferroptosis
FH	Ferroptosis
FLT3	Ferroptosis
FTH1	Ferroptosis
FTL	Ferroptosis
FTMT	Ferroptosis
G3BP1	Ferroptosis
G6PD	Ferroptosis
G6PDX	Ferroptosis
GABARAPL1	Ferroptosis
GABARAPL2	Ferroptosis
GABPB1	Ferroptosis
GCH1	Ferroptosis
GCLC	Ferroptosis
GCLM	Ferroptosis
GDF15	Ferroptosis
GLS2	Ferroptosis
GLUT13	Ferroptosis
GOT1	Ferroptosis
GPT2	Ferroptosis
GPX2	Ferroptosis
GPX4	Ferroptosis
GSS	Ferroptosis
HAMP	Ferroptosis
HBA1	Ferroptosis
HELLS	Ferroptosis
HERPUD1	Ferroptosis
HIC1	Ferroptosis
HIF1A	Ferroptosis
HILPDA	Ferroptosis
HMGB1	Ferroptosis
HMGCR	Ferroptosis
HMOX1	Ferroptosis
HNF4A	Ferroptosis
HRAS	Ferroptosis
HSBP1	Ferroptosis
HSD17B11	Ferroptosis
HSF1	Ferroptosis
HSPA5	Ferroptosis
HSPB1	Ferroptosis
IDH1	Ferroptosis
IFNG	Ferroptosis
IL33	Ferroptosis
IL6	Ferroptosis
IREB2	Ferroptosis
ISCU	Ferroptosis
ITGA6	Ferroptosis
JDP2	Ferroptosis
JUN	Ferroptosis
KEAP1	Ferroptosis
KIM-1	Ferroptosis
KLHL24	Ferroptosis
KRAS	Ferroptosis
LAMP2	Ferroptosis
LINC00336	Ferroptosis
LINC00472	Ferroptosis
LOC284561	Ferroptosis
LOC390705	Ferroptosis
LONP1	Ferroptosis
LOX	Ferroptosis
LPCAT3	Ferroptosis
LPIN1	Ferroptosis
LURAP1L	Ferroptosis
MAFG	Ferroptosis
MAP1LC3A	Ferroptosis
MAP1LC3B	Ferroptosis
MAP1LC3C	Ferroptosis
MAP3K5	Ferroptosis
MAPK1	Ferroptosis
MAPK14	Ferroptosis
MAPK3	Ferroptosis
MAPK8	Ferroptosis
MAPK9	Ferroptosis
MDM2	Ferroptosis
MIF	Ferroptosis
MIOX	Ferroptosis
MIR137	Ferroptosis
MIR17	Ferroptosis
MIR212	Ferroptosis
MIR30B	Ferroptosis
MIR4715	Ferroptosis
MIR6852	Ferroptosis
MIR9-1	Ferroptosis
MIR9-2	Ferroptosis
MIR9-3	Ferroptosis
MT1G	Ferroptosis
MT3	Ferroptosis
MTDH	Ferroptosis
MTOR	Ferroptosis
MUC1	Ferroptosis
MYB	Ferroptosis
MYC	Ferroptosis
NCF2	Ferroptosis
NCOA4	Ferroptosis
NF2	Ferroptosis
NFE2L2	Ferroptosis
NFS1	Ferroptosis
NGB	Ferroptosis
NNMT	Ferroptosis
NOS2	Ferroptosis
NOX1	Ferroptosis
NOX3	Ferroptosis
NOX4	Ferroptosis
NOX5	Ferroptosis
NQO1	Ferroptosis
NRAS	Ferroptosis
OTUB1	Ferroptosis
OXSR1	Ferroptosis
PANX1	Ferroptosis
PCBP1	Ferroptosis
PCBP2	Ferroptosis
PCK2	Ferroptosis
PEBP1	Ferroptosis
PGD	Ferroptosis
PHKG2	Ferroptosis
PIK3CA	Ferroptosis
PLIN2	Ferroptosis
PLIN4	Ferroptosis
PML	Ferroptosis
PRDX1	Ferroptosis
PRDX6	Ferroptosis
PRKAA1	Ferroptosis
PRKAA2	Ferroptosis
PRNP	Ferroptosis
PROM2	Ferroptosis
PSAT1	Ferroptosis
PTGS2	Ferroptosis
RB1	Ferroptosis
RELA	Ferroptosis
RGS4	Ferroptosis
RIPK1	Ferroptosis
RPL8	Ferroptosis
RRM2	Ferroptosis
SAT1	Ferroptosis
SAT2	Ferroptosis
SCD	Ferroptosis
SCP2	Ferroptosis
SELENOS	Ferroptosis
SESN2	Ferroptosis
SETD1B	Ferroptosis
SIRT1	Ferroptosis
SLC11A2	Ferroptosis
SLC1A4	Ferroptosis
SLC1A5	Ferroptosis
SLC2A1	Ferroptosis
SLC2A12	Ferroptosis
SLC2A14	Ferroptosis
SLC2A3	Ferroptosis
SLC2A6	Ferroptosis
SLC2A8	Ferroptosis
SLC38A1	Ferroptosis
SLC39A14	Ferroptosis
SLC39A8	Ferroptosis
SLC3A2	Ferroptosis
SLC40A1	Ferroptosis
SLC7A11	Ferroptosis
SLC7A5	Ferroptosis
SNORA16A	Ferroptosis
SNX4	Ferroptosis
SOCS1	Ferroptosis
SP1	Ferroptosis
SQLE	Ferroptosis
SQSTM1	Ferroptosis
SRC	Ferroptosis
SRXN1	Ferroptosis
STAT3	Ferroptosis
STEAP3	Ferroptosis
STMN1	Ferroptosis
TAZ	Ferroptosis
TF	Ferroptosis
TFAP2C	Ferroptosis
TFR2	Ferroptosis
TFRC	Ferroptosis
TGFBR1	Ferroptosis
TLR4	Ferroptosis
TMBIM4	Ferroptosis
TNFAIP3	Ferroptosis
TP53	Ferroptosis
TP63	Ferroptosis
TRIB3	Ferroptosis
TSC22D3	Ferroptosis
TUBE1	Ferroptosis
TXNIP	Ferroptosis
TXNRD1	Ferroptosis
UBC	Ferroptosis
ULK1	Ferroptosis
ULK2	Ferroptosis
VDAC2	Ferroptosis
VDAC3	Ferroptosis
VEGFA	Ferroptosis
VLDLR	Ferroptosis
WIPI1	Ferroptosis
WIPI2	Ferroptosis
XBP1	Ferroptosis
YWHAE	Ferroptosis
YY1AP1	Ferroptosis
ZEB1	Ferroptosis
ZFP36	Ferroptosis
ZFP69B	Ferroptosis
ZNF419	Ferroptosis
CD36	Ferroptosis
TYRO3	Ferroptosis
PLA2G6	Ferroptosis

## Sheet: NETosis
gene_id	ways
GSDMD	NETosis
HMGB1	NETosis
PAGE	NETosis
PSGL1	NETosis
MEK/ERK	NETosis
PKC	NETosis
NOX2	NETosis
PAD4	NETosis
MPO	NETosis
ELANE	NETosis
CTSG	NETosis
AZU1	NETosis
MYH9	NETosis
ACTB	NETosis
CENPV	NETosis
SIGLEC5	NETosis
SIGLEC9	NETosis
CASP4	NETosis
CASP11	NETosis

## Sheet: Aging-related genes
gene_id	ways
ACSS2	Aging_related
ATP5MC3	Aging_related
CA4	Aging_related
CALB1	Aging_related
COL1A1	Aging_related
COL3A1	Aging_related
COL4A5	Aging_related
CX3CL1	Aging_related
DIABLO	Aging_related
FABP3	Aging_related
GHITM	Aging_related
NDUFB11	Aging_related
NREP	Aging_related
TFRC	Aging_related
UQCRFS1	Aging_related
UQCRQ	Aging_related
ADIPOR2	Aging_related
ANXA3	Aging_related
ANXA5	Aging_related
APOD	Aging_related
B2M	Aging_related
C1QA	Aging_related
C1QB	Aging_related
C1QC	Aging_related
C3	Aging_related
C4A	Aging_related
CLIC4	Aging_related
CLU	Aging_related
CTSS	Aging_related
DCLK1	Aging_related
DERL1	Aging_related
EFCAB14	Aging_related
EFEMP1	Aging_related
FCGR2A	Aging_related
FCGR2B	Aging_related
GBP2	Aging_related
GFAP	Aging_related
GNS	Aging_related
GPNMB	Aging_related
GSTA1	Aging_related
H1-2	Aging_related
HBA1	Aging_related
HCST	Aging_related
HLA-G	Aging_related
IL33	Aging_related
JCHAIN	Aging_related
LAPTM5	Aging_related
LGALS3	Aging_related
LITAF	Aging_related
LYZ	Aging_related
MGST1	Aging_related
MPEG1	Aging_related
MSN	Aging_related
MT1F	Aging_related
NDRG1	Aging_related
NPC2	Aging_related
PCSK6	Aging_related
PSMD11	Aging_related
PTGES3	Aging_related
RASA3	Aging_related
RNF213	Aging_related
S100A4	Aging_related
S100A6	Aging_related
SERPING1	Aging_related
SGK1	Aging_related
SPP1	Aging_related
TMED10	Aging_related
TXNIP	Aging_related
VAT1	Aging_related
VWF	Aging_related
ABL1	Aging_related
AC037482.3	Aging_related
ADA	Aging_related
ADM	Aging_related
ADRA1A	Aging_related
AGER	Aging_related
AKT1	Aging_related
AKT3	Aging_related
ALDH3A1	Aging_related
ALOX12	Aging_related
AMFR	Aging_related
AMH	Aging_related
APAF1	Aging_related
APEX1	Aging_related
APP	Aging_related
ARG1	Aging_related
ARG2	Aging_related
ARNTL	Aging_related
ASS1	Aging_related
ATG7	Aging_related
ATM	Aging_related
ATP2B1	Aging_related
ATP8A2	Aging_related
ATR	Aging_related
AURKB	Aging_related
BAK1	Aging_related
BCL2	Aging_related
BCL2A1	Aging_related
BCL2L12	Aging_related
BCL6	Aging_related
BECN1	Aging_related
BGLAP	Aging_related
BMPR1A	Aging_related
BRCA2	Aging_related
CACYBP	Aging_related
CALCA	Aging_related
CALR	Aging_related
CARM1	Aging_related
CASP2	Aging_related
CAT	Aging_related
CCL11	Aging_related
CCN2	Aging_related
CD68	Aging_related
CDK6	Aging_related
CDKN1A	Aging_related
CDKN2A	Aging_related
CDKN2B	Aging_related
CGAS	Aging_related
CHEK1	Aging_related
CHEK2	Aging_related
CISD2	Aging_related
CLDN1	Aging_related
CLN8	Aging_related
CNP	Aging_related
CNR1	Aging_related
COL4A2	Aging_related
COMP	Aging_related
COQ7	Aging_related
CREB1	Aging_related
CRYAB	Aging_related
CTC1	Aging_related
CTNNA1	Aging_related
CTSC	Aging_related
CYP1A1	Aging_related
DAG1	Aging_related
DCN	Aging_related
DDC	Aging_related
DKK1	Aging_related
DLD	Aging_related
DNAJA3	Aging_related
DNMBP	Aging_related
DNMT3A	Aging_related
ECRG4	Aging_related
EDN1	Aging_related
EDNRB	Aging_related
EEF1E1	Aging_related
EEF2	Aging_related
EIF2S1	Aging_related
ENDOG	Aging_related
ENO3	Aging_related
EPO	Aging_related
ERCC1	Aging_related
ERCC2	Aging_related
ERO1A	Aging_related
FBXO4	Aging_related
FBXO5	Aging_related
FOS	Aging_related
FOXG1	Aging_related
FOXM1	Aging_related
FOXO4	Aging_related
FZR1	Aging_related
GBA	Aging_related
GCLM	Aging_related
GHRHR	Aging_related
GJB2	Aging_related
GJB6	Aging_related
GLRX2	Aging_related
GNAO1	Aging_related
GNRH1	Aging_related
GRB2	Aging_related
GRM5	Aging_related
GSK3A	Aging_related
GSN	Aging_related
GSS	Aging_related
H2AX	Aging_related
HAMP	Aging_related
HMGA1	Aging_related
HMGA2	Aging_related
HRAS	Aging_related
HTR2A	Aging_related
HTRA2	Aging_related
HYAL2	Aging_related
ICAM1	Aging_related
ID2	Aging_related
IDE	Aging_related
IGFBP1	Aging_related
IGFBP2	Aging_related
IGFBP5	Aging_related
IL10	Aging_related
IL15	Aging_related
ING2	Aging_related
INPP5D	Aging_related
IRAK1	Aging_related
ITGB2	Aging_related
JUN	Aging_related
JUND	Aging_related
KAT6A	Aging_related
KCNE2	Aging_related
KCNMB1	Aging_related
KIR2DL4	Aging_related
KL	Aging_related
KMO	Aging_related
KRAS	Aging_related
KRT14	Aging_related
KRT16	Aging_related
KRT25	Aging_related
KRT33B	Aging_related
KRT83	Aging_related
KRTAP4-3	Aging_related
KRTAP4-5	Aging_related
KRTAP4-8	Aging_related
KRTAP4-9	Aging_related
KYNU	Aging_related
LEP	Aging_related
LIMS1	Aging_related
LMNA	Aging_related
LONP1	Aging_related
LOXL2	Aging_related
LRP1	Aging_related
LRRK2	Aging_related
MAGEA2	Aging_related
MAGEA2B	Aging_related
MAP2K1	Aging_related
MAP3K3	Aging_related
MAPK1	Aging_related
MAPK14	Aging_related
MAPK3	Aging_related
MAPKAPK5	Aging_related
MARCHF5	Aging_related
MBD2	Aging_related
MBD3	Aging_related
MIF	Aging_related
MIR10A	Aging_related
MIR146A	Aging_related
MIR17	Aging_related
MIR188	Aging_related
MIR20B	Aging_related
MIR21	Aging_related
MIR217	Aging_related
MIR22	Aging_related
MIR34A	Aging_related
MIR543	Aging_related
MIR590	Aging_related
MME	Aging_related
MMP7	Aging_related
MNT	Aging_related
MORC3	Aging_related
MPO	Aging_related
MSH2	Aging_related
MSH6	Aging_related
MT-ATP6	Aging_related
MT-CO1	Aging_related
MT-ND4	Aging_related
MTOR	Aging_related
NAPEPLD	Aging_related
NEK4	Aging_related
NEK6	Aging_related
NFE2L2	Aging_related
NFKB2	Aging_related
NOX4	Aging_related
NPM1	Aging_related
NPY2R	Aging_related
NPY5R	Aging_related
NQO1	Aging_related
NR5A1	Aging_related
NSMCE2	Aging_related
NTRK1	Aging_related
NUAK1	Aging_related
NUDT1	Aging_related
NUP62	Aging_related
OGG1	Aging_related
OPA1	Aging_related
P2RY1	Aging_related
PAWR	Aging_related
PAX2	Aging_related
PAX5	Aging_related
PCK1	Aging_related
PDCD4	Aging_related
PDGFRB	Aging_related
PDX1	Aging_related
PENK	Aging_related
PICALM	Aging_related
PITX3	Aging_related
PLA2R1	Aging_related
PLK2	Aging_related
PML	Aging_related
PNPT1	Aging_related
POLB	Aging_related
POLG	Aging_related
PPARGC1A	Aging_related
PPP1R9A	Aging_related
PPP1R9B	Aging_related
PPP3CA	Aging_related
PRDM2	Aging_related
PRELP	Aging_related
PRKCD	Aging_related
PRKDC	Aging_related
PRMT6	Aging_related
PRNP	Aging_related
PSEN1	Aging_related
PTEN	Aging_related
PTH1R	Aging_related
RAD54B	Aging_related
RAD54L	Aging_related
RBL1	Aging_related
RELA	Aging_related
RETN	Aging_related
RGN	Aging_related
RNF165	Aging_related
ROMO1	Aging_related
RPN2	Aging_related
RPS6KB1	Aging_related
RSL1D1	Aging_related
SCAP	Aging_related
SEC63	Aging_related
SERPINE1	Aging_related
SERPINF1	Aging_related
SIN3A	Aging_related
SIRT1	Aging_related
SIRT3	Aging_related
SLC12A2	Aging_related
SLC30A10	Aging_related
SLC32A1	Aging_related
SLC6A3	Aging_related
SMC5	Aging_related
SMC6	Aging_related
SOD1	Aging_related
SOD2	Aging_related
SPI1	Aging_related
SREBF1	Aging_related
SRF	Aging_related
SRR	Aging_related
TACR3	Aging_related
TBX2	Aging_related
TBX3	Aging_related
TERC	Aging_related
TERF2	Aging_related
TERT	Aging_related
TFCP2L1	Aging_related
TGFB3	Aging_related
TGFBR2	Aging_related
TH	Aging_related
TIMP1	Aging_related
TIMP2	Aging_related
TNFRSF1B	Aging_related
TP53	Aging_related
TP63	Aging_related
TPRA1	Aging_related
TREX1	Aging_related
TRPC6	Aging_related
TSPO	Aging_related
TWIST1	Aging_related
TYMS	Aging_related
UCP2	Aging_related
UCP3	Aging_related
ULK3	Aging_related
VASH1	Aging_related
VCAM1	Aging_related
WNT1	Aging_related
WNT16	Aging_related
WRN	Aging_related
YBX1	Aging_related
YPEL3	Aging_related
ZKSCAN3	Aging_related
ZMIZ1	Aging_related
ZMPSTE24	Aging_related
ZNF277	Aging_related
ZNF354A	Aging_related
ALDOA	Aging_related
ALDOC	Aging_related
AMPD3	Aging_related
ANGPTL4	Aging_related
BACH1	Aging_related
BNIP3L	Aging_related
ENO2	Aging_related
F3	Aging_related
GYS1	Aging_related
LDHA	Aging_related
PDLIM4	Aging_related
PFKP	Aging_related
PLIN2	Aging_related
SLC2A1	Aging_related
TPI1	Aging_related
VEGFA	Aging_related
ABCC1	Aging_related
ADAMTS1	Aging_related
ADH6	Aging_related
ANKRD11	Aging_related
ASMTL	Aging_related
ATF7	Aging_related
ATOX1	Aging_related
CD36	Aging_related
CYB5A	Aging_related
CYBRD1	Aging_related
CYP51A1	Aging_related
DSCAM	Aging_related
ESD	Aging_related
FBLN2	Aging_related
HSPB8	Aging_related
ID1	Aging_related
IFNGR2	Aging_related
IL16	Aging_related
ITGB5	Aging_related
LSP1P4	Aging_related
MOK	Aging_related
MPP3	Aging_related
MT1H	Aging_related
NET1	Aging_related
PCK2	Aging_related
PDCD2	Aging_related
PDGFRL	Aging_related
POLR2F	Aging_related
PPA1	Aging_related
RAB11B	Aging_related
RABGGTB	Aging_related
RHOBTB3	Aging_related
RUFY3	Aging_related
SSR3	Aging_related
USP9X	Aging_related
WNT5A	Aging_related
AGPAT1	Aging_related
CYP19A1	Aging_related
DCTD	Aging_related
EGFR	Aging_related
EGR1	Aging_related
EPHA1	Aging_related
FAN1	Aging_related
FGF2	Aging_related
GYPB	Aging_related
LRRFIP2	Aging_related
PPOX	Aging_related
PPP1R12C	Aging_related
SERPINE2	Aging_related
UBE2N	Aging_related
ADAM11	Aging_related
AKAP6	Aging_related
ARNT2	Aging_related
ATP6V0B	Aging_related
BAP1	Aging_related
BTG3	Aging_related
C3AR1	Aging_related
CDC25A	Aging_related
DUSP5	Aging_related
EFNB3	Aging_related
GGA3	Aging_related
HNMT	Aging_related
HNRNPD	Aging_related
IFNGR1	Aging_related
IGF1	Aging_related
IL18R1	Aging_related
IL1R1	Aging_related
INPP1	Aging_related
IRF2	Aging_related
ITGAL	Aging_related
ITGB1	Aging_related
KCNK1	Aging_related
KIFC1	Aging_related
KRT13	Aging_related
MIR9-1HG	Aging_related
MTA1	Aging_related
MYD88	Aging_related
NMT1	Aging_related
PAFAH1B3	Aging_related
PCDH1	Aging_related
PCNA	Aging_related
PCYT2	Aging_related
POFUT1	Aging_related
PPP2CB	Aging_related
PRKAB1	Aging_related
PRMT1	Aging_related
PSG1	Aging_related
PTPRK	Aging_related
PTPRN2	Aging_related
RAB7A	Aging_related
RAB9A	Aging_related
RAP2A	Aging_related
RBM3	Aging_related
RBM5	Aging_related
RIN2	Aging_related
SEMA4D	Aging_related
SERPINB2	Aging_related
SLC31A2	Aging_related
SLC35B1	Aging_related
SLC9A6	Aging_related
SUOX	Aging_related
TCEA2	Aging_related
TCF7L2	Aging_related
TFPI2	Aging_related
TLE1	Aging_related
TOPBP1	Aging_related
TWF1	Aging_related
ACTN4	Aging_related
ADSL	Aging_related
AHCY	Aging_related
ALDH9A1	Aging_related
APBA3	Aging_related
ATP6V0A1	Aging_related
BCL2L2	Aging_related
C1QTNF6	Aging_related
CCL28	Aging_related
CCNA2	Aging_related
CCNC	Aging_related
CCND1	Aging_related
CCNH	Aging_related
CDCA7	Aging_related
COG6	Aging_related
COPB2	Aging_related
CREBBP	Aging_related
CRHBP	Aging_related
CSNK1A1	Aging_related
CXADR	Aging_related
CXCR4	Aging_related
DIS3	Aging_related
DNAJA1	Aging_related
DNALI1	Aging_related
EML4	Aging_related
ENDOU	Aging_related
ENPP5	Aging_related
ENTPD1	Aging_related
ERCC5	Aging_related
EVI2A	Aging_related
FMO4	Aging_related
GADD45A	Aging_related
GCLC	Aging_related
H2AJ	Aging_related
HEXB	Aging_related
HPCA	Aging_related
IL10RB	Aging_related
ITIH2	Aging_related
ITPKB	Aging_related
LDHD	Aging_related
LOX	Aging_related
MEF2C	Aging_related
MORF4L1	Aging_related
MSX2	Aging_related
N4BP1	Aging_related
NDUFB6	Aging_related
NNMT	Aging_related
NRP2	Aging_related
PBX1	Aging_related
PHF3	Aging_related
PLCL1	Aging_related
PLD6	Aging_related
POLR2A	Aging_related
PPP1R14A	Aging_related
PRKD2	Aging_related
PRLR	Aging_related
PSG2	Aging_related
PTGER4	Aging_related
PTH	Aging_related
RAB6A	Aging_related
RBBP6	Aging_related
RPS6KA3	Aging_related
SAA1	Aging_related
SEM1	Aging_related
SEMA7A	Aging_related
SERPINB6	Aging_related
SIAH1	Aging_related
SLC1A3	Aging_related
SLC6A1	Aging_related
TPM1	Aging_related
AP1G1	Aging_related
APPBP2	Aging_related
ARF1	Aging_related
ARNT	Aging_related
ATP5MPL	Aging_related
ATRX	Aging_related
AVPR1A	Aging_related
BDH2	Aging_related
CACNA1I	Aging_related
CCL13	Aging_related
CD8A	Aging_related
CHL1	Aging_related
CHRNA7	Aging_related
CHRNE	Aging_related
CIB2	Aging_related
CKS2	Aging_related
CRABP2	Aging_related
CYBB	Aging_related
CYP39A1	Aging_related
DCT	Aging_related
DDX18	Aging_related
DOCK2	Aging_related
DSC2	Aging_related
FADS1	Aging_related
FBLN1	Aging_related
FOLH1	Aging_related
FRZB	Aging_related
GBP1	Aging_related
HBEGF	Aging_related
HCLS1	Aging_related
HELZ	Aging_related
HIBADH	Aging_related
HLA-DQB1	Aging_related
HOXD9	Aging_related
HSF2	Aging_related
INSL4	Aging_related
LDHC	Aging_related
LINS1	Aging_related
LIPC	Aging_related
LRBA	Aging_related
MET	Aging_related
MITF	Aging_related
MYB	Aging_related
MYO5B	Aging_related
NDEL1	Aging_related
NRK	Aging_related
PCSK5	Aging_related
PDE4DIP	Aging_related
PDHA1	Aging_related
PFN1	Aging_related
PPIEL	Aging_related
PPP2CA	Aging_related
PRG2	Aging_related
PTGFRN	Aging_related
RAB1B	Aging_related
RAB2A	Aging_related
RBM6	Aging_related
RBP4	Aging_related
RHOB	Aging_related
RIT2	Aging_related
RNF168	Aging_related
SCD	Aging_related
SEC22A	Aging_related
SEMA3B	Aging_related
SLCO2A1	Aging_related
SMAD4	Aging_related
SP140	Aging_related
SP3	Aging_related
STAT5B	Aging_related
SYNC	Aging_related
TIA1	Aging_related
TIE1	Aging_related
TRAF6	Aging_related
VDAC3	Aging_related
ACE	Aging_related
ADAM12	Aging_related
ADAMTS3	Aging_related
ALDH8A1	Aging_related
ATP7A	Aging_related
CAB39	Aging_related
CD53	Aging_related
CD69	Aging_related
CEBPB	Aging_related
CIR1	Aging_related
CNN1	Aging_related
COPS7A	Aging_related
CSF2RB	Aging_related
DBT	Aging_related
DLX4	Aging_related
EIF4A1	Aging_related
ELF4	Aging_related
EPS8L1	Aging_related
GDF11	Aging_related
GM2A	Aging_related
GPD2	Aging_related
GSTA2	Aging_related
IL11RA	Aging_related
KIF14	Aging_related
LCN2	Aging_related
LCP2	Aging_related
LIG4	Aging_related
MECOM	Aging_related
MGAT2	Aging_related
MINK1	Aging_related
NFYB	Aging_related
NRCAM	Aging_related
PDCD10	Aging_related
PHLDA1	Aging_related
PRKAB2	Aging_related
PRKACA	Aging_related
PTPN18	Aging_related
PTPRCAP	Aging_related
QPCT	Aging_related
ROPN1L	Aging_related
SEC23A	Aging_related
SIRT5	Aging_related
SKAP1	Aging_related
SLC6A12	Aging_related
SNX8	Aging_related
ST6GALNAC2	Aging_related
STAT3	Aging_related
TFDP2	Aging_related
THOC1	Aging_related
TNFRSF10B	Aging_related
UBR2	Aging_related
VASP	Aging_related
AKAP12	Aging_related
ALDH3B2	Aging_related
ANXA1	Aging_related
AP3B2	Aging_related
ARPC1B	Aging_related
ATP5ME	Aging_related
BEX3	Aging_related
CALU	Aging_related
CCNL2	Aging_related
CSDE1	Aging_related
CTCF	Aging_related
CXCL2	Aging_related
CYCS	Aging_related
DAXX	Aging_related
EFNB1	Aging_related
EIF3L	Aging_related
EIF4E	Aging_related
FGFR4	Aging_related
FLOT1	Aging_related
FN1	Aging_related
GALNT2	Aging_related
GLRX	Aging_related
GOLGA4	Aging_related
GOLPH3	Aging_related
HGF	Aging_related
HLA-DQA1	Aging_related
HSD17B10	Aging_related
IGFBP3	Aging_related
ITGB8	Aging_related
LCK	Aging_related
MARK3	Aging_related
MT1X	Aging_related
NGF	Aging_related
OAZ1	Aging_related
PDCD5	Aging_related
PRDX4	Aging_related
PRSS23	Aging_related
RHOD	Aging_related
RPL7A	Aging_related
SGCB	Aging_related
TAF10	Aging_related
TAF1C	Aging_related
TBCA	Aging_related
TP53I11	Aging_related
TPR	Aging_related
TXNRD2	Aging_related
UGCG	Aging_related
VIM	Aging_related
CEPT1	Aging_related
CNKSR1	Aging_related
COL17A1	Aging_related
CTNND1	Aging_related
FUT4	Aging_related
GNPNAT1	Aging_related
HNRNPC	Aging_related
NCOR1	Aging_related
PDE3A	Aging_related
SGPL1	Aging_related
SLC30A5	Aging_related
SOX7	Aging_related
SOX9	Aging_related
SYK	Aging_related
USP1	Aging_related
ZNF507	Aging_related
BHLHE40	Aging_related
CLSPN	Aging_related
GORAB	Aging_related
H2AC6	Aging_related
HADH	Aging_related
HSD17B4	Aging_related
IL17RB	Aging_related
KDSR	Aging_related
PWWP2A	Aging_related
RGCC	Aging_related
TIMD4	Aging_related
WWC1	Aging_related
CDIN1	Aging_related
FRA10AC1	Aging_related
GNAL	Aging_related
ITGA2	Aging_related
PLD3	Aging_related
PMEPA1	Aging_related
RTCB	Aging_related
SAT1	Aging_related
SHC3	Aging_related
SOAT1	Aging_related
ZNF260	Aging_related
AADAC	Aging_related
AAMP	Aging_related
ABR	Aging_related
ADAR	Aging_related
ADCY7	Aging_related
AIP	Aging_related
ALAS2	Aging_related
ALDH6A1	Aging_related
AMMECR1	Aging_related
ARHGDIB	Aging_related
ARNTL2	Aging_related
ARPC1A	Aging_related
ARPC2	Aging_related
ASMT	Aging_related
ATP1B3	Aging_related
BABAM2	Aging_related
BAZ2A	Aging_related
BDNF	Aging_related
BEX2	Aging_related
BORCS8	Aging_related
C17orf99	Aging_related
CACNA1D	Aging_related
CAPZA1	Aging_related
CBX3	Aging_related
CCL14	Aging_related
CCT2	Aging_related
CDC123	Aging_related
CDC27	Aging_related
CDK2AP1	Aging_related
CKAP5	Aging_related
CKMT1B	Aging_related
CLDN10	Aging_related
CLK2	Aging_related
CMTR1	Aging_related
CNN2	Aging_related
COASY	Aging_related
COG2	Aging_related
COPS5	Aging_related
CSF3R	Aging_related
CUL2	Aging_related
CYFIP1	Aging_related
CYP3A7	Aging_related
CYTH1	Aging_related
DAD1	Aging_related
DDT	Aging_related
DDX17	Aging_related
DGKA	Aging_related
DHCR24	Aging_related
DKK3	Aging_related
DPF2	Aging_related
DPM1	Aging_related
DRAP1	Aging_related
DYRK4	Aging_related
ECE1	Aging_related
EIF2AK1	Aging_related
EPB42	Aging_related
FAM120A	Aging_related
FCMR	Aging_related
FGFR2	Aging_related
FGR	Aging_related
FXN	Aging_related
GGT5	Aging_related
GSPT1	Aging_related
GSTM4	Aging_related
GSTO1	Aging_related
HCCS	Aging_related
HINT1	Aging_related
HNRNPF	Aging_related
HNRNPH1	Aging_related
HS6ST1	Aging_related
IGF2	Aging_related
IGF2R	Aging_related
IGFBP6	Aging_related
IL2RB	Aging_related
INPPL1	Aging_related
IRF9	Aging_related
KARS1	Aging_related
KCTD4	Aging_related
KIF5B	Aging_related
LGMN	Aging_related
LINC02615	Aging_related
LPIN1	Aging_related
LRRC17	Aging_related
LRRIQ3	Aging_related
MADD	Aging_related
MAP2K4	Aging_related
MCFD2	Aging_related
MCM9	Aging_related
MED13L	Aging_related
MED22	Aging_related
METTL1	Aging_related
MIA3	Aging_related
MNDA	Aging_related
MPI	Aging_related
MRPL4	Aging_related
MTCL1	Aging_related
MYL6	Aging_related
MYO18A	Aging_related
NEDD4	Aging_related
NEURL1	Aging_related
NUCB1	Aging_related
PCP4	Aging_related
PDAP1	Aging_related
PDE6G	Aging_related
PDIA3	Aging_related
PDXDC1	Aging_related
PHKB	Aging_related
PLEKHG5	Aging_related
PMS2P1	Aging_related
POLR2J	Aging_related
POLRMT	Aging_related
PPP6C	Aging_related
PRCC	Aging_related
PSMA5	Aging_related
PUDP	Aging_related
PVALB	Aging_related
RIT1	Aging_related
RND3	Aging_related
RNPS1	Aging_related
RPL28	Aging_related
SAV1	Aging_related
SDC4	Aging_related
SDHAP1	Aging_related
SERPINB9P1	Aging_related
SFTPA2	Aging_related
SLAMF8	Aging_related
SLC16A2	Aging_related
SLC25A16	Aging_related
SLC35A1	Aging_related
SMARCA1	Aging_related
SMARCB1	Aging_related
SNRPD2	Aging_related
SPINT2	Aging_related
SRSF1	Aging_related
ST14	Aging_related
STAM	Aging_related
STK38	Aging_related
STX5	Aging_related
SUMO1	Aging_related
TJP2	Aging_related
TM4SF1	Aging_related
TMEM187	Aging_related
TMEM263	Aging_related
TNRC6B	Aging_related
TRDN	Aging_related
TUBA4A	Aging_related
TXNRD1	Aging_related
UFD1	Aging_related
USO1	Aging_related
USP4	Aging_related
USP6NL	Aging_related
VKORC1L1	Aging_related
WFDC2	Aging_related
ZBTB4	Aging_related
ZC3HAV1L	Aging_related
ZFP36L2	Aging_related
ZNF32	Aging_related
ZNF440	Aging_related
ZNF449	Aging_related
ZNF629	Aging_related
ZSCAN9	Aging_related
ADD1	Aging_related
ADGRF5	Aging_related
AMD1	Aging_related
APOB	Aging_related
ARHGAP5	Aging_related
ARMC8	Aging_related
B4GALT1	Aging_related
BTBD1	Aging_related
BTG2	Aging_related
C14orf119	Aging_related
CDK1	Aging_related
CHIT1	Aging_related
CPB2	Aging_related
DCBLD2	Aging_related
DNASE1	Aging_related
DYNLT3	Aging_related
ELP3	Aging_related
ENTPD4	Aging_related
FAM118A	Aging_related
FAM210A	Aging_related
GABRA2	Aging_related
GCSH	Aging_related
GGH	Aging_related
GTDC1	Aging_related
ILVBL	Aging_related
INPP5E	Aging_related
KIF20B	Aging_related
KTN1	Aging_related
LARP4	Aging_related
LARP4B	Aging_related
MBD1	Aging_related
MYCN	Aging_related
NPEPPS	Aging_related
NR1H3	Aging_related
NRXN2	Aging_related
NUDT21	Aging_related
OMA1	Aging_related
PATL1	Aging_related
PIK3CA	Aging_related
PIM1	Aging_related
PLAG1	Aging_related
PRDX6	Aging_related
PRELID3B	Aging_related
PRKAR1B	Aging_related
PTCH1	Aging_related
RAB11A	Aging_related
RBM17	Aging_related
RGPD4	Aging_related
RNF4	Aging_related
RPS6	Aging_related
RPS6KA4	Aging_related
SAC3D1	Aging_related
SART3	Aging_related
SHISAL1	Aging_related
SLC2A2	Aging_related
SLC4A1	Aging_related
SRSF7	Aging_related
STAMBP	Aging_related
TCHH	Aging_related
TIAL1	Aging_related
TNFRSF12A	Aging_related
ZNF529	Aging_related
CCNB1	Aging_related
CCNF	Aging_related
CDC20	Aging_related
CENPA	Aging_related
CENPF	Aging_related
HMGN2	Aging_related
KIF11	Aging_related
KIF23	Aging_related
KIF2C	Aging_related
MYBL2	Aging_related
PLK1	Aging_related
PTGS2	Aging_related
UBE2C	Aging_related
COL15A1	Aging_related
CRYBB2	Aging_related
CST6	Aging_related
CXCL8	Aging_related
DPT	Aging_related
FMOD	Aging_related
HTRA1	Aging_related
MMP10	Aging_related
MMP12	Aging_related
PTGS1	Aging_related
THBS2	Aging_related
TNFRSF11B	Aging_related
BARD1	Aging_related
CDC25B	Aging_related
CDH11	Aging_related
CDK4	Aging_related
CKS1B	Aging_related
CSE1L	Aging_related
DDX39A	Aging_related
FBL	Aging_related
FBN2	Aging_related
H2AZ1	Aging_related
HAS2	Aging_related
HMGB2	Aging_related
MCM2	Aging_related
NAE1	Aging_related
NASP	Aging_related
NUP88	Aging_related
PAFAH1B1	Aging_related
PARP1	Aging_related
PKMYT1	Aging_related
POSTN	Aging_related
PPP1CC	Aging_related
PSMA2	Aging_related
PSMA3	Aging_related
PSMC2	Aging_related
PSMC6	Aging_related
PSMD12	Aging_related
RANBP1	Aging_related
SAFB	Aging_related
CBX1	Aging_related
ENPP2	Aging_related
MCL1	Aging_related
MMP3	Aging_related
AASS	Aging_related
ABCA5	Aging_related
ABTB2	Aging_related
AC018647.2	Aging_related
ADCY1	Aging_related
ADH5	Aging_related
AFDN-DT	Aging_related
AK2	Aging_related
AMT	Aging_related
AP5Z1	Aging_related
APLP2	Aging_related
ARFGEF3	Aging_related
ATP5F1A	Aging_related
ATXN7L3B	Aging_related
AUTS2	Aging_related
B4GALNT3	Aging_related
BBOF1	Aging_related
BCKDHB	Aging_related
BMP7	Aging_related
BTBD11	Aging_related
C1orf226	Aging_related
C3orf14	Aging_related
CACNA2D3	Aging_related
CACNB2	Aging_related
CCDC93	Aging_related
CCNB1IP1	Aging_related
CEP70	Aging_related
CIZ1	Aging_related
CLDN8	Aging_related
COX7B	Aging_related
COX7C	Aging_related
CPEB3	Aging_related
CRABP1	Aging_related
CSNK2A1	Aging_related
CTH	Aging_related
CYB5RL	Aging_related
DLAT	Aging_related
ECI2	Aging_related
EGF	Aging_related
ENOSF1	Aging_related
ERLIN2	Aging_related
ESRRG	Aging_related
FAM153A	Aging_related
FAM83F	Aging_related
FAXDC2	Aging_related
FBXO21	Aging_related
FBXO3	Aging_related
FMO5	Aging_related
FNDC5	Aging_related
FRMD3	Aging_related
FXR1	Aging_related
GABARAPL1	Aging_related
GABARAPL3	Aging_related
GAD1	Aging_related
GHR	Aging_related
GMNN	Aging_related
GNAS	Aging_related
GNG7	Aging_related
GOT2	Aging_related
GPRASP1	Aging_related
H1-7	Aging_related
HADHB	Aging_related
HDAC6	Aging_related
IMPACT	Aging_related
ISCA1	Aging_related
ISOC1	Aging_related
ITPR1-DT	Aging_related
KANK1	Aging_related
KLF9	Aging_related
KLHL24	Aging_related
KLHL3	Aging_related
KNG1	Aging_related
LARGE2	Aging_related
LDHB	Aging_related
LINC00476	Aging_related
LINC00667	Aging_related
LINC02344	Aging_related
LPL	Aging_related
LRPPRC	Aging_related
MMUT	Aging_related
MORN4	Aging_related
MPC1	Aging_related
MPPED2	Aging_related
MTO1	Aging_related
MTR	Aging_related
MYBL1	Aging_related
NAA35	Aging_related
NDUFS1	Aging_related
NEBL	Aging_related
NEDD4L	Aging_related
NF1	Aging_related
NLK	Aging_related
NNT	Aging_related
NUDT4	Aging_related
NUDT7	Aging_related
OAT	Aging_related
OXCT1	Aging_related
PALM	Aging_related
PCLO	Aging_related
PEBP1	Aging_related
PEG3	Aging_related
PHYH	Aging_related
PLPPR1	Aging_related
PPFIA1	Aging_related
PPM1K	Aging_related
PRKAA2	Aging_related
PTGER3	Aging_related
PTGR1	Aging_related
RBM14	Aging_related
RTN4	Aging_related
SCML1	Aging_related
SELENBP1	Aging_related
SHANK2	Aging_related
SIAH2	Aging_related
SLC16A7	Aging_related
SLC22A23	Aging_related
SLC25A36	Aging_related
SLK	Aging_related
SOHLH2	Aging_related
SP2	Aging_related
SULT1C2	Aging_related
THSD7A	Aging_related
TMEM38B	Aging_related
TMEM80	Aging_related
TMPRSS2	Aging_related
TOX3	Aging_related
TPD52	Aging_related
TRPM6	Aging_related
TSPAN7	Aging_related
UAP1	Aging_related
UCHL5	Aging_related
UICLM	Aging_related
VSIG10	Aging_related
WDFY2	Aging_related
WDR61	Aging_related
WNK1	Aging_related
YOD1	Aging_related
ZBTB43	Aging_related
ZNF253	Aging_related
ZNF711	Aging_related
AHCYL1	Aging_related
ARHGAP18	Aging_related
BCAN	Aging_related
C2orf68	Aging_related
CLASP2	Aging_related
COX6C	Aging_related
COX8A	Aging_related
DELE1	Aging_related
DHTKD1	Aging_related
DSG2	Aging_related
FA2H	Aging_related
FAM171A1	Aging_related
GATB	Aging_related
GSTA4	Aging_related
HSPA9	Aging_related
IGF1R	Aging_related
ITPR1	Aging_related
LRRC2	Aging_related
MACIR	Aging_related
PAIP1	Aging_related
PCBP2	Aging_related
PPP2R1B	Aging_related
PRDX3	Aging_related
RALGPS1	Aging_related
SRP9	Aging_related
TBC1D24	Aging_related
TBC1D9	Aging_related
TCTN3	Aging_related
THRB	Aging_related
A2M	Aging_related
AATF	Aging_related
ABCC3	Aging_related
ABI3BP	Aging_related
ACER3	Aging_related
ADCY10P1	Aging_related
ADGRG1	Aging_related
ADRA2A	Aging_related
AEBP1	Aging_related
AIDA	Aging_related
ALPK2	Aging_related
AMBP	Aging_related
ANTXR1	Aging_related
ANTXR2	Aging_related
ANXA2	Aging_related
ANXA2P3	Aging_related
ARHGAP1	Aging_related
ASNS	Aging_related
ATL3	Aging_related
AXL	Aging_related
B3GAT3	Aging_related
BHLHE41	Aging_related
C1R	Aging_related
C1S	Aging_related
C7	Aging_related
CAVIN1	Aging_related
CCL2	Aging_related
CCN3	Aging_related
CDC42EP1	Aging_related
CDH6	Aging_related
CDO1	Aging_related
CFB	Aging_related
CHRNA3	Aging_related
CKAP4	Aging_related
CLDN3	Aging_related
COL14A1	Aging_related
COL1A2	Aging_related
COL27A1	Aging_related
COL5A1	Aging_related
COL6A3	Aging_related
CRELD2	Aging_related
CTHRC1	Aging_related
CTTNBP2NL	Aging_related
CXCL14	Aging_related
CXCL6	Aging_related
DCDC2	Aging_related
DEGS1	Aging_related
DLGAP1	Aging_related
DPCD	Aging_related
DPP3	Aging_related
DRAM1	Aging_related
ERICH3	Aging_related
FBN1	Aging_related
FCAMR	Aging_related
FEZ2	Aging_related
FHL1	Aging_related
FIBIN	Aging_related
FSCN1	Aging_related
GABBR1	Aging_related
GABRP	Aging_related
GFRA1	Aging_related
GGTA1	Aging_related
GPR61	Aging_related
GPX8	Aging_related
HIKESHI	Aging_related
HOMER3	Aging_related
IFI27L2	Aging_related
IGHV3-47	Aging_related
INHBA	Aging_related
ISLR	Aging_related
ITGA1	Aging_related
ITGB6	Aging_related
ITM2C	Aging_related
ITPR3	Aging_related
KCND3	Aging_related
KIRREL1	Aging_related
LACC1	Aging_related
LDLRAD4	Aging_related
LEPROT	Aging_related
LINC02086	Aging_related
LIX1	Aging_related
LOXL1	Aging_related
LTF	Aging_related
LUM	Aging_related
MAP4	Aging_related
MCAM	Aging_related
MFGE8	Aging_related
MGLL	Aging_related
MICALL2	Aging_related
MIOS	Aging_related
MIR34AHG	Aging_related
MMP11	Aging_related
MOXD1	Aging_related
MRAS	Aging_related
MRC1	Aging_related
MSR1	Aging_related
MTHFD1L	Aging_related
MYDGF	Aging_related
MYOF	Aging_related
MYRF	Aging_related
NFIX	Aging_related
NFKBIZ	Aging_related
NR2F1	Aging_related
OCLNP1	Aging_related
OSMR	Aging_related
P4HB	Aging_related
PAM	Aging_related
PAPPA2	Aging_related
PCDHA9	Aging_related
PDGFC	Aging_related
PDIA4	Aging_related
PGGHG	Aging_related
PGM2L1	Aging_related
PHLDA3	Aging_related
PIGR	Aging_related
PKIB	Aging_related
PLOD3	Aging_related
POLE4	Aging_related
POLR1D	Aging_related
PPP1R14B	Aging_related
PRB1	Aging_related
PRICKLE1	Aging_related
PROM1	Aging_related
PRUNE1	Aging_related
PXDN	Aging_related
RAB34	Aging_related
RARRES1	Aging_related
RBMS3	Aging_related
RBP1	Aging_related
RFTN1	Aging_related
RGS1	Aging_related
RHEX	Aging_related
RPL12	Aging_related
RPL22L1	Aging_related
RPL27	Aging_related
RPL35	Aging_related
RPL35A	Aging_related
RPN1	Aging_related
RPS10	Aging_related
RPS25	Aging_related
RPS27L	Aging_related
SCN5A	Aging_related
SERPINH1	Aging_related
SETD7	Aging_related
SLC40A1	Aging_related
SLC46A3	Aging_related
SMPD2	Aging_related
SNORA70	Aging_related
SNORD12C	Aging_related
SOCS3	Aging_related
SPARCL1	Aging_related
SPON1	Aging_related
SPTLC3	Aging_related
SSR4	Aging_related
STAB1	Aging_related
STS	Aging_related
SYMPK	Aging_related
SYTL2	Aging_related
TAGLN	Aging_related
TBCB	Aging_related
TFPI	Aging_related
TM4SF18	Aging_related
TMED3	Aging_related
TMEM200A	Aging_related
TMEM243	Aging_related
TMPRSS4	Aging_related
TNC	Aging_related
TPBG	Aging_related
TPSAB1	Aging_related
TRIL	Aging_related
TRIM47	Aging_related
TSPAN1	Aging_related
TXNDC5	Aging_related
UBE2Q2P6	Aging_related
UBE2Z	Aging_related
USP31	Aging_related
VARS1	Aging_related
VASH2	Aging_related
VEGFC	Aging_related
VSNL1	Aging_related
VTCN1	Aging_related
ZCCHC24	Aging_related
ZEB2	Aging_related
ZMAT3	Aging_related
ZNF783	Aging_related
ABRACL	Aging_related
ACTN1	Aging_related
ADAM8	Aging_related
ADGRE2	Aging_related
ADGRE5	Aging_related
AKNA	Aging_related
ALOX5	Aging_related
APBB1IP	Aging_related
APRT	Aging_related
ARHGAP10	Aging_related
ARHGAP25	Aging_related
ARHGAP30	Aging_related
ARHGAP45	Aging_related
ARHGEF6	Aging_related
ARL4C	Aging_related
ARVCF	Aging_related
ASAP1	Aging_related
ATP8B2	Aging_related
BIRC3	Aging_related
BLOC1S4	Aging_related
BTN3A3	Aging_related
C15orf39	Aging_related
C15orf48	Aging_related
C1orf216	Aging_related
C20orf27	Aging_related
C4orf48	Aging_related
CA5BP1	Aging_related
CALHM2	Aging_related
CALHM6	Aging_related
CANX	Aging_related
CARD8-AS1	Aging_related
CARHSP1	Aging_related
CASP1	Aging_related
CCDC88A	Aging_related
CCL5	Aging_related
CCM2	Aging_related
CCND2	Aging_related
CCND3	Aging_related
CCR1	Aging_related
CD14	Aging_related
CD1D	Aging_related
CD38	Aging_related
CD47	Aging_related
CELF2	Aging_related
CHI3L2	Aging_related
CHPF2	Aging_related
CHST15	Aging_related
CLEC10A	Aging_related
CLEC4A	Aging_related
CLEC7A	Aging_related
CLIC1	Aging_related
CMTM3	Aging_related
CMTM7	Aging_related
COL8A2	Aging_related
CORO1A	Aging_related
CORO1C	Aging_related
CORO7	Aging_related
CRIP1	Aging_related
CSF1R	Aging_related
CX3CR1	Aging_related
CXCL1	Aging_related
CXCL16	Aging_related
CXorf38	Aging_related
CYBC1	Aging_related
CYRIA	Aging_related
DDX58	Aging_related
DGKQ	Aging_related
DOCK11	Aging_related
DOK1	Aging_related
DOK3	Aging_related
DTX3L	Aging_related
EHBP1L1	Aging_related
EML3	Aging_related
EMP3	Aging_related
FAS	Aging_related
FAU	Aging_related
FCER1G	Aging_related
FDXR	Aging_related
FHOD1	Aging_related
FKBP15	Aging_related
FLT3LG	Aging_related
FNBP1	Aging_related
FXYD5	Aging_related
FYB1	Aging_related
FZD3	Aging_related
GABRE	Aging_related
GASK1B	Aging_related
GBP5	Aging_related
GIMAP2	Aging_related
GLIPR2	Aging_related
GMFG	Aging_related
GNB4	Aging_related
GNG2	Aging_related
GRN	Aging_related
GZMA	Aging_related
GZMK	Aging_related
HLA-A	Aging_related
HLA-B	Aging_related
HLA-DMA	Aging_related
HLA-DPA1	Aging_related
HLA-DRA	Aging_related
HLA-DRB1	Aging_related
HLA-DRB6	Aging_related
HLA-E	Aging_related
HLA-F	Aging_related
HLA-J	Aging_related
HTATIP2	Aging_related
HTR7	Aging_related
IFITM1	Aging_related
IFNAR1	Aging_related
IFNAR2	Aging_related
IGHA1	Aging_related
IGHG1	Aging_related
IGHM	Aging_related
IGHV3-21	Aging_related
IGHV3-23	Aging_related
IGKC	Aging_related
IGKV1D-39	Aging_related
IGKV1OR2-108	Aging_related
IGKV2D-28	Aging_related
IGLC2	Aging_related
IGLL3P	Aging_related
IKBIP	Aging_related
IKBKB	Aging_related
IKZF1	Aging_related
IL10RA	Aging_related
IL17B	Aging_related
IL17RA	Aging_related
IL32	Aging_related
IL4I1	Aging_related
INSL3	Aging_related
IRAK2	Aging_related
IRF8	Aging_related
ITGB2-AS1	Aging_related
JAML	Aging_related
JAZF1	Aging_related
KIAA0930	Aging_related
KLF8	Aging_related
KRTCAP2	Aging_related
KXD1	Aging_related
LAMP1	Aging_related
LASP1	Aging_related
LDLRAD3	Aging_related
LDLRAP1	Aging_related
LIG3	Aging_related
LMF2	Aging_related
LPCAT1	Aging_related
LST1	Aging_related
LTB	Aging_related
LTBR	Aging_related
LY6E	Aging_related
LY75	Aging_related
LYN	Aging_related
LYSMD2	Aging_related
MALL	Aging_related
MAN2B1	Aging_related
MARCHF1	Aging_related
MGAT1	Aging_related
MILR1	Aging_related
MS4A6A	Aging_related
MS4A7	Aging_related
MVP	Aging_related
MYO1F	Aging_related
NAPSB	Aging_related
NCF1	Aging_related
NKG7	Aging_related
NLGN4X	Aging_related
NLRC5	Aging_related
NRXN3	Aging_related
NT5E	Aging_related
NUB1	Aging_related
NUS1	Aging_related
ODF3B	Aging_related
PALD1	Aging_related
PARP12	Aging_related
PARP14	Aging_related
PARVG	Aging_related
PGLS	Aging_related
PIK3CD	Aging_related
PIK3CG	Aging_related
PLAAT4	Aging_related
PLEKHO1	Aging_related
POU4F3	Aging_related
PPM1M	Aging_related
PPP1R18	Aging_related
PRAG1	Aging_related
PREX1	Aging_related
PSMB10	Aging_related
PSMB8	Aging_related
PSMB9	Aging_related
PSME2	Aging_related
PTPN22	Aging_related
PTPN6	Aging_related
PTPRC	Aging_related
PTPRE	Aging_related
RAB31	Aging_related
RAB33A	Aging_related
RAB3GAP1	Aging_related
RAB4B	Aging_related
RAB8B	Aging_related
RAC2	Aging_related
RASSF5	Aging_related
RBCK1	Aging_related
REEP4	Aging_related
RFLNB	Aging_related
RGS10	Aging_related
RGS19	Aging_related
RHOA	Aging_related
RIN3	Aging_related
RNASE6	Aging_related
RNF125	Aging_related
RNF166	Aging_related
RPL10	Aging_related
RPL13A	Aging_related
RPL18	Aging_related
RPL18AP16	Aging_related
RPLP2	Aging_related
RPS19	Aging_related
RPS2	Aging_related
RPS6KA1	Aging_related
RRP12	Aging_related
RTN1	Aging_related
RUBCNL	Aging_related
RUNX2	Aging_related
RUNX3	Aging_related
SAMD9	Aging_related
SAMD9L	Aging_related
SAMHD1	Aging_related
SCARNA17	Aging_related
SEL1L3	Aging_related
SELPLG	Aging_related
SHISA5	Aging_related
SLC12A9	Aging_related
SLC15A3	Aging_related
SLC18A2	Aging_related
SLC6A6	Aging_related
SLFN11	Aging_related
SLFN5	Aging_related
SNCA	Aging_related
SNHG12	Aging_related
SPON2	Aging_related
SRGN	Aging_related
ST8SIA4	Aging_related
STAT6	Aging_related
STING1	Aging_related
STK10	Aging_related
STOML1	Aging_related
SULF2	Aging_related
SVBP	Aging_related
SVEP1	Aging_related
SYNGR2	Aging_related
TAGLN2	Aging_related
TAP1	Aging_related
TAPBP	Aging_related
TBC1D2B	Aging_related
TBXAS1	Aging_related
TCF3	Aging_related
TESC	Aging_related
TGFBI	Aging_related
THEMIS2	Aging_related
TKT	Aging_related
TMC6	Aging_related
TMEM43	Aging_related
TMSB10	Aging_related
TNFAIP2	Aging_related
TNFRSF25	Aging_related
TOR4A	Aging_related
TPM3	Aging_related
TRAFD1	Aging_related
TRBC1	Aging_related
TRBC2	Aging_related
TRIM22	Aging_related
TSPAN18	Aging_related
TUBA1A	Aging_related
TYMP	Aging_related
TYROBP	Aging_related
UBE2D4	Aging_related
UBXN1	Aging_related
VCAN	Aging_related
VOPP1	Aging_related
VSIR	Aging_related
VWCE	Aging_related
WDR46	Aging_related
ZCCHC7	Aging_related
APC	Aging_related
ARHGDIA	Aging_related
CCNT1	Aging_related
CDH2	Aging_related
CDK9	Aging_related
CDKN2D	Aging_related
CSNK1G2	Aging_related
CTNNB1	Aging_related
DDR2	Aging_related
ELK1	Aging_related
ERBB2	Aging_related
F2R	Aging_related
FECH	Aging_related
FGFR1	Aging_related
GNB1	Aging_related
GNB2	Aging_related
GTF2B	Aging_related
IL18	Aging_related
ITGA7	Aging_related
MARCKSL1	Aging_related
MYC	Aging_related
NFE2L1	Aging_related
PHB	Aging_related
SPRY2	Aging_related
SYP	Aging_related
TANK	Aging_related
TSC2	Aging_related
UBE2A	Aging_related
BAD	Aging_related
BCL2L1	Aging_related
BMP1	Aging_related
BRAF	Aging_related
CAPN2	Aging_related
CDKN1C	Aging_related
CPE	Aging_related
CTSL	Aging_related
CTTN	Aging_related
DFFB	Aging_related
DST	Aging_related
E2F1	Aging_related
EFNA4	Aging_related
ERBB4	Aging_related
ETS1	Aging_related
ETS2	Aging_related
ETV3	Aging_related
EZR	Aging_related
FASTK	Aging_related
GAK	Aging_related
GPX2	Aging_related
HSPA2	Aging_related
HTT	Aging_related
IL3	Aging_related
IL6ST	Aging_related
IL9	Aging_related
ITGA6	Aging_related
ITSN1	Aging_related
MLH1	Aging_related
MYLK	Aging_related
NFATC1	Aging_related
NME2	Aging_related
PPP1CA	Aging_related
RARB	Aging_related
REL	Aging_related
RXRB	Aging_related
S100A1	Aging_related
SMAD1	Aging_related
TADA3	Aging_related
TERF1	Aging_related
TNFRSF1A	Aging_related
TSG101	Aging_related
TSPAN31	Aging_related
YBX3	Aging_related
YWHAH	Aging_related
ACTB	Aging_related
BMP4	Aging_related
CDC25C	Aging_related
CDK10	Aging_related
DYNLL1	Aging_related
FMO1	Aging_related
HDAC1	Aging_related
HGFAC	Aging_related
HLA-C	Aging_related
HSPA13	Aging_related
ITGB4	Aging_related
PPP1R8	Aging_related
QSOX1	Aging_related
RB1	Aging_related
RNH1	Aging_related
RPA1	Aging_related
SF1	Aging_related
SLC7A5	Aging_related
TCEA1	Aging_related
TPP1	Aging_related
TUBA1B	Aging_related
ZYX	Aging_related
ADORA1	Aging_related
AMPH	Aging_related
BAX	Aging_related
BNIP3	Aging_related
CAPNS1	Aging_related
CASK	Aging_related
CDH3	Aging_related
COMT	Aging_related
CUX1	Aging_related
DAPK1	Aging_related
DNPH1	Aging_related
IER3	Aging_related
ITGA5	Aging_related
LCAT	Aging_related
MCM4	Aging_related
NF2	Aging_related
NFKB1	Aging_related
NR2F6	Aging_related
PIK3R2	Aging_related
POLD1	Aging_related
RBL2	Aging_related
ZNF91	Aging_related

## Sheet: Pyroptosis
gene_id	ways
AIM2	Pyroptosis
CASP1	Pyroptosis
CASP3	Pyroptosis
CASP4	Pyroptosis
CASP5	Pyroptosis
CASP6	Pyroptosis
CASP8	Pyroptosis
CASP9	Pyroptosis
ELANE	Pyroptosis
GPX4	Pyroptosis
GSDMA	Pyroptosis
GSDMB	Pyroptosis
GSDMC	Pyroptosis
GSDMD	Pyroptosis
GSDME	Pyroptosis
IL18	Pyroptosis
IL1B	Pyroptosis
IL6	Pyroptosis
NLRC4	Pyroptosis
NLRP1	Pyroptosis
NLRP2	Pyroptosis
NLRP3	Pyroptosis
NLRP6	Pyroptosis
NLRP7	Pyroptosis
NOD1	Pyroptosis
NOD2	Pyroptosis
PJVK	Pyroptosis
PLCG1	Pyroptosis
PRKACA	Pyroptosis
PYCARD	Pyroptosis
SCAF11	Pyroptosis
TIRAP	Pyroptosis
TNF	Pyroptosis
APIP	Pyroptosis
DHX9	Pyroptosis
GZMA	Pyroptosis
GZMB	Pyroptosis
NAIP	Pyroptosis
NLRP9	Pyroptosis
ZBP1	Pyroptosis
BAK1	Pyroptosis
BAX	Pyroptosis
CHMP2A	Pyroptosis
CHMP2B	Pyroptosis
CHMP3	Pyroptosis
CHMP4A	Pyroptosis
CHMP4B	Pyroptosis
CHMP4C	Pyroptosis
CHMP6	Pyroptosis
CHMP7	Pyroptosis
CYCS	Pyroptosis
HMGB1	Pyroptosis
IL1A	Pyroptosis
IRF1	Pyroptosis
IRF2	Pyroptosis
TP53	Pyroptosis
TP63	Pyroptosis

## Sheet: Extrusion
gene_id	ways
ATR	Extrusion
CDC25A	Extrusion
CDC25B	Extrusion
CDC25C	Extrusion
CDK1	Extrusion
CDK2	Extrusion
CHEK1	Extrusion
GPS1	Extrusion
COPS4	Extrusion
COPS5	Extrusion
CCNA1	Extrusion
CCNA2	Extrusion
CCNE1	Extrusion
CCNE2	Extrusion
BTRC	Extrusion
GINS1	Extrusion
GINS2	Extrusion
GINS3	Extrusion

## Sheet: Necroptosis
gene_id	ways
AIFM1	Necroptosis
AKT1	Necroptosis
AKT2	Necroptosis
AKT3	Necroptosis
APAF1	Necroptosis
ATM	Necroptosis
BAD	Necroptosis
BAX	Necroptosis
BCL2	Necroptosis
BCL2L1	Necroptosis
BID	Necroptosis
BIRC2	Necroptosis
BIRC3	Necroptosis
CAPN1	Necroptosis
CAPN2	Necroptosis
CASP10	Necroptosis
CASP3	Necroptosis
CASP6	Necroptosis
CASP7	Necroptosis
CASP8	Necroptosis
CASP9	Necroptosis
CFLAR	Necroptosis
CHP1	Necroptosis
CHP2	Necroptosis
CHUK	Necroptosis
CSF2RB	Necroptosis
CYCS	Necroptosis
DFFA	Necroptosis
DFFB	Necroptosis
ENDOD1	Necroptosis
ENDOG	Necroptosis
EXOG	Necroptosis
FADD	Necroptosis
FAS	Necroptosis
FASLG	Necroptosis
IKBKB	Necroptosis
IKBKG	Necroptosis
IL1A	Necroptosis
IL1B	Necroptosis
IL1R1	Necroptosis
IL1RAP	Necroptosis
IL3	Necroptosis
IL3RA	Necroptosis
IRAK1	Necroptosis
IRAK2	Necroptosis
IRAK3	Necroptosis
MAP3K14	Necroptosis
MYD88	Necroptosis
NFKB1	Necroptosis
NFKBIA	Necroptosis
NGF	Necroptosis
NTRK1	Necroptosis
PIK3CA	Necroptosis
PIK3CB	Necroptosis
PIK3CD	Necroptosis
PIK3CG	Necroptosis
PIK3R1	Necroptosis
PIK3R2	Necroptosis
PIK3R3	Necroptosis
PIK3R5	Necroptosis
PPP3CA	Necroptosis
PPP3CB	Necroptosis
PPP3CC	Necroptosis
PPP3R1	Necroptosis
PPP3R2	Necroptosis
PRKACA	Necroptosis
PRKACB	Necroptosis
PRKACG	Necroptosis
PRKAR1A	Necroptosis
PRKAR1B	Necroptosis
PRKAR2A	Necroptosis
PRKAR2B	Necroptosis
PRKX	Necroptosis
RELA	Necroptosis
RIPK1	Necroptosis
TNF	Necroptosis
TNFRSF10A	Necroptosis
TNFRSF10B	Necroptosis
TNFRSF10C	Necroptosis
TNFRSF10D	Necroptosis
TNFRSF1A	Necroptosis
TNFSF10	Necroptosis
TP53	Necroptosis
TRADD	Necroptosis
TRAF2	Necroptosis
XIAP	Necroptosis
ALKBH7	Necroptosis
ARHGEF2	Necroptosis
BNIP3	Necroptosis
BOK	Necroptosis
CAV1	Necroptosis
CD14	Necroptosis
CYLD	Necroptosis
DNM1L	Necroptosis
FZD9	Necroptosis
GSDME	Necroptosis
HEBP2	Necroptosis
IPMK	Necroptosis
IRF3	Necroptosis
ITPK1	Necroptosis
LY96	Necroptosis
MAP3K5	Necroptosis
MLKL	Necroptosis
MT‐CO2	Necroptosis
MT3	Necroptosis
MTCO2P12	Necroptosis
PELI1	Necroptosis
PGAM5	Necroptosis
PPIF	Necroptosis
PYGL	Necroptosis
RBCK1	Necroptosis
RIPK3	Necroptosis
SLC25A4	Necroptosis
SPATA2	Necroptosis
TICAM1	Necroptosis
TICAM2	Necroptosis
TLR3	Necroptosis
TLR4	Necroptosis
TMEM123	Necroptosis
TRPM7	Necroptosis
TSPO	Necroptosis
UCN	Necroptosis
YBX3	Necroptosis
AATF	Necroptosis
ABL1	Necroptosis
ABR	Necroptosis
ACAA2	Necroptosis
ACER2	Necroptosis
ACIN1	Necroptosis
ACKR3	Necroptosis
ACTN1	Necroptosis
ACTN2	Necroptosis
ACTN3	Necroptosis
ACTN4	Necroptosis
ACVR1	Necroptosis
ACVR1B	Necroptosis
ACVR1C	Necroptosis
ADA	Necroptosis
ADAM10	Necroptosis
ADAM17	Necroptosis
ADAM8	Necroptosis
ADAMTS20	Necroptosis
ADAMTSL4	Necroptosis
ADAR	Necroptosis
ADARB1	Necroptosis
ADCY10	Necroptosis
ADCYAP1	Necroptosis
ADIPOQ	Necroptosis
ADM	Necroptosis
ADORA1	Necroptosis
ADORA2A	Necroptosis
ADRA1A	Necroptosis
AEN	Necroptosis
AGAP2	Necroptosis
AGO4	Necroptosis
AGT	Necroptosis
AGTR2	Necroptosis
AHCYL1	Necroptosis
AHI1	Necroptosis
AHR	Necroptosis
AIFM2	Necroptosis
AIFM3	Necroptosis
AIM2	Necroptosis
AIMP1	Necroptosis
AIMP2	Necroptosis
AIPL1	Necroptosis
AKAP1	Necroptosis
AKAP12	Necroptosis
AKAP13	Necroptosis
AKR1B1	Necroptosis
AKR1C3	Necroptosis
AKT1S1	Necroptosis
AKTIP	Necroptosis
ALB	Necroptosis
ALDH1A2	Necroptosis
ALDH1A3	Necroptosis
ALK	Necroptosis
ALKBH1	Necroptosis
ALOX12	Necroptosis
ALOX15B	Necroptosis
ALPK2	Necroptosis
ALX3	Necroptosis
ALX4	Necroptosis
AMBRA1	Necroptosis
AMIGO2	Necroptosis
ANGPT1	Necroptosis
ANGPT4	Necroptosis
ANGPTL4	Necroptosis
ANKLE2	Necroptosis
ANKRD1	Necroptosis
ANKRD13C	Necroptosis
ANO6	Necroptosis
ANP32A	Necroptosis
ANP32B	Necroptosis
ANP32C	Necroptosis
ANP32E	Necroptosis
ANXA1	Necroptosis
ANXA4	Necroptosis
ANXA5	Necroptosis
ANXA6	Necroptosis
AP006621.6	Necroptosis
APBB1	Necroptosis
APC	Necroptosis
APEX1	Necroptosis
APH1A	Necroptosis
APH1B	Necroptosis
API5	Necroptosis
APIP	Necroptosis
APLP1	Necroptosis
APOE	Necroptosis
APOH	Necroptosis
APP	Necroptosis
APPL1	Necroptosis
AQP1	Necroptosis
AR	Necroptosis
ARAF	Necroptosis
AREL1	Necroptosis
ARF4	Necroptosis
ARF6	Necroptosis
ARG2	Necroptosis
ARHGAP10	Necroptosis
ARHGDIA	Necroptosis
ARHGEF1	Necroptosis
ARHGEF11	Necroptosis
ARHGEF12	Necroptosis
ARHGEF16	Necroptosis
ARHGEF17	Necroptosis
ARHGEF18	Necroptosis
ARHGEF19	Necroptosis
ARHGEF26	Necroptosis
ARHGEF3	Necroptosis
ARHGEF4	Necroptosis
ARHGEF5	Necroptosis
ARHGEF6	Necroptosis
ARHGEF7	Necroptosis
ARHGEF9	Necroptosis
ARL6IP1	Necroptosis
ARL6IP5	Necroptosis
ARMC10	Necroptosis
ARMCX5-GPRASP2	Necroptosis
ARNT2	Necroptosis
ARRB1	Necroptosis
ARRB2	Necroptosis
ASAH2	Necroptosis
ASCL1	Necroptosis
ASIC2	Necroptosis
ASNS	Necroptosis
ATAD3A	Necroptosis
ATCAY	Necroptosis
ATF2	Necroptosis
ATF3	Necroptosis
ATF4	Necroptosis
ATF5	Necroptosis
ATF6	Necroptosis
ATG3	Necroptosis
ATG4D	Necroptosis
ATG5	Necroptosis
ATG7	Necroptosis
ATN1	Necroptosis
ATOH1	Necroptosis
ATP2A1	Necroptosis
ATP2A3	Necroptosis
ATP5IF1	Necroptosis
AURKA	Necroptosis
AURKB	Necroptosis
AVEN	Necroptosis
AVP	Necroptosis
AXIN1	Necroptosis
AXL	Necroptosis
AZU1	Necroptosis
B4GALT1	Necroptosis
BABAM2	Necroptosis
BACE1	Necroptosis
BAG1	Necroptosis
BAG3	Necroptosis
BAG4	Necroptosis
BAG5	Necroptosis
BAG6	Necroptosis
BAK1	Necroptosis
BARD1	Necroptosis
BARHL1	Necroptosis
BBC3	Necroptosis
BCAP29	Necroptosis
BCAP31	Necroptosis
BCAR1	Necroptosis
BCL10	Necroptosis
BCL11B	Necroptosis
BCL2A1	Necroptosis
BCL2L10	Necroptosis
BCL2L11	Necroptosis
BCL2L12	Necroptosis
BCL2L13	Necroptosis
BCL2L14	Necroptosis
BCL2L15	Necroptosis
BCL2L2	Necroptosis
BCL3	Necroptosis
BCL6	Necroptosis
BCL7B	Necroptosis
BCL7C	Necroptosis
BCLAF1	Necroptosis
BDKRB2	Necroptosis
BDNF	Necroptosis
BECN1	Necroptosis
BEX2	Necroptosis
BEX3	Necroptosis
BFAR	Necroptosis
BHLHB9	Necroptosis
BIK	Necroptosis
BIN1	Necroptosis
BIRC5	Necroptosis
BIRC6	Necroptosis
BIRC7	Necroptosis
BIRC8	Necroptosis
BLCAP	Necroptosis
BLID	Necroptosis
BLK	Necroptosis
BLOC1S2	Necroptosis
BMF	Necroptosis
BMP2	Necroptosis
BMP4	Necroptosis
BMP5	Necroptosis
BMP7	Necroptosis
BMPR1B	Necroptosis
BMPR2	Necroptosis
BMX	Necroptosis
BNIP1	Necroptosis
BNIP2	Necroptosis
BNIP3L	Necroptosis
BNIPL	Necroptosis
BRAF	Necroptosis
BRAT1	Necroptosis
BRCA1	Necroptosis
BRCA2	Necroptosis
BRMS1	Necroptosis
BRSK2	Necroptosis
BTC	Necroptosis
BTG1	Necroptosis
BTG2	Necroptosis
BTK	Necroptosis
BUB1	Necroptosis
BUB1B	Necroptosis
C19orf12	Necroptosis
C1D	Necroptosis
C1QBP	Necroptosis
C3orf38	Necroptosis
C5AR1	Necroptosis
C6orf120	Necroptosis
C8orf17	Necroptosis
CAAP1	Necroptosis
CADM1	Necroptosis
CALHM2	Necroptosis
CALR	Necroptosis
CAMK1D	Necroptosis
CAMK2A	Necroptosis
CAMK2D	Necroptosis
CAPN10	Necroptosis
CAPN13	Necroptosis
CAPN3	Necroptosis
CARD10	Necroptosis
CARD11	Necroptosis
CARD14	Necroptosis
CARD16	Necroptosis
CARD17	Necroptosis
CARD18	Necroptosis
CARD6	Necroptosis
CARD8	Necroptosis
CARD9	Necroptosis
CASP1	Necroptosis
CASP12	Necroptosis
CASP14	Necroptosis
CASP2	Necroptosis
CASP4	Necroptosis
CASP5	Necroptosis
CASP8AP2	Necroptosis
CASR	Necroptosis
CAST	Necroptosis
CAT	Necroptosis
CBL	Necroptosis
CBX4	Necroptosis
CCAR1	Necroptosis
CCAR2	Necroptosis
CCK	Necroptosis
CCL19	Necroptosis
CCL2	Necroptosis
CCL21	Necroptosis
CCL3	Necroptosis
CCL5	Necroptosis
CCN1	Necroptosis
CCND2	Necroptosis
CCR7	Necroptosis
CD160	Necroptosis
CD2	Necroptosis
CD24	Necroptosis
CD248	Necroptosis
CD27	Necroptosis
CD274	Necroptosis
CD28	Necroptosis
CD38	Necroptosis
CD3E	Necroptosis
CD3G	Necroptosis
CD40	Necroptosis
CD40LG	Necroptosis
CD44	Necroptosis
CD5	Necroptosis
CD5L	Necroptosis
CD70	Necroptosis
CD74	Necroptosis
CDC34	Necroptosis
CDC42	Necroptosis
CDC73	Necroptosis
CDCA7	Necroptosis
CDH5	Necroptosis
CDIP1	Necroptosis
CDK1	Necroptosis
CDK11A	Necroptosis
CDK11B	Necroptosis
CDK19	Necroptosis
CDK4	Necroptosis
CDK5	Necroptosis
CDK5R1	Necroptosis
CDK5RAP3	Necroptosis
CDKN1A	Necroptosis
CDKN2A	Necroptosis
CDKN2D	Necroptosis
CEACAM5	Necroptosis
CEACAM6	Necroptosis
CEBPB	Necroptosis
CECR2	Necroptosis
CFDP1	Necroptosis
CFL1	Necroptosis
CGB3	Necroptosis
CGB7	Necroptosis
CHAC1	Necroptosis
CHCHD10	Necroptosis
CHD8	Necroptosis
CHEK1	Necroptosis
CHEK2	Necroptosis
CHI3L1	Necroptosis
CHIA	Necroptosis
CHM	Necroptosis
CHMP3	Necroptosis
CHST11	Necroptosis
CIAPIN1	Necroptosis
CIB1	Necroptosis
CIDEA	Necroptosis
CIDEB	Necroptosis
CIDEC	Necroptosis
CIT	Necroptosis
CITED1	Necroptosis
CITED2	Necroptosis
CKAP2	Necroptosis
CLC	Necroptosis
CLCF1	Necroptosis
CLDN7	Necroptosis
CLEC5A	Necroptosis
CLIP3	Necroptosis
CLN3	Necroptosis
CLN8	Necroptosis
CLPTM1L	Necroptosis
CLU	Necroptosis
CNR1	Necroptosis
CNTF	Necroptosis
CNTFR	Necroptosis
COA8	Necroptosis
COL2A1	Necroptosis
COL4A3	Necroptosis
COLEC11	Necroptosis
COMP	Necroptosis
COPS5	Necroptosis
CORO1A	Necroptosis
CPEB4	Necroptosis
CRADD	Necroptosis
CREB1	Necroptosis
CREB3	Necroptosis
CREB3L1	Necroptosis
CREBBP	Necroptosis
CRH	Necroptosis
CRIP1	Necroptosis
CRKL	Necroptosis
CRLF1	Necroptosis
CRYAA	Necroptosis
CRYAB	Necroptosis
CRYBA1	Necroptosis
CSF1R	Necroptosis
CSF2	Necroptosis
CSNK2A1	Necroptosis
CSNK2A2	Necroptosis
CSRNP1	Necroptosis
CSRNP2	Necroptosis
CSRNP3	Necroptosis
CTH	Necroptosis
CTLA4	Necroptosis
CTNNA1	Necroptosis
CTNNB1	Necroptosis
CTNNBL1	Necroptosis
CTSB	Necroptosis
CTSC	Necroptosis
CTSD	Necroptosis
CTSH	Necroptosis
CTSL	Necroptosis
CTTN	Necroptosis
CUL1	Necroptosis
CUL2	Necroptosis
CUL3	Necroptosis
CUL4A	Necroptosis
CUL5	Necroptosis
CX3CL1	Necroptosis
CX3CR1	Necroptosis
CXCL10	Necroptosis
CXCL12	Necroptosis
CXCR3	Necroptosis
CXCR4	Necroptosis
CYFIP2	Necroptosis
CYP1B1	Necroptosis
DAB2	Necroptosis
DAB2IP	Necroptosis
DAD1	Necroptosis
DAP	Necroptosis
DAP3	Necroptosis
DAPK1	Necroptosis
DAPK2	Necroptosis
DAPK3	Necroptosis
DAPL1	Necroptosis
DAXX	Necroptosis
DBH	Necroptosis
DCC	Necroptosis
DCUN1D3	Necroptosis
DDAH2	Necroptosis
DDIAS	Necroptosis
DDIT3	Necroptosis
DDIT4	Necroptosis
DDRGK1	Necroptosis
DDX20	Necroptosis
DDX3X	Necroptosis
DDX41	Necroptosis
DDX42	Necroptosis
DDX47	Necroptosis
DDX5	Necroptosis
DEDD	Necroptosis
DEDD2	Necroptosis
DELE1	Necroptosis
DEPTOR	Necroptosis
DHCR24	Necroptosis
DHODH	Necroptosis
DHRS2	Necroptosis
DIABLO	Necroptosis
DICER1	Necroptosis
DIDO1	Necroptosis
DIO3	Necroptosis
DIPK2A	Necroptosis
DKK1	Necroptosis
DKKL1	Necroptosis
DLC1	Necroptosis
DLG5	Necroptosis
DLL1	Necroptosis
DLX1	Necroptosis
DMPK	Necroptosis
DNAJA1	Necroptosis
DNAJA3	Necroptosis
DNAJB6	Necroptosis
DNAJC10	Necroptosis
DNAJC3	Necroptosis
DNAJC5	Necroptosis
DNASE1	Necroptosis
DNASE1L3	Necroptosis
DNASE2	Necroptosis
DNASE2B	Necroptosis
DNM2	Necroptosis
DNMT1	Necroptosis
DNMT3A	Necroptosis
DOCK1	Necroptosis
DOCK8	Necroptosis
DPEP1	Necroptosis
DPF1	Necroptosis
DPF2	Necroptosis
DPP8	Necroptosis
DRAM1	Necroptosis
DRAM2	Necroptosis
DRAXIN	Necroptosis
DRD3	Necroptosis
DSTYK	Necroptosis
DUSP1	Necroptosis
DUSP6	Necroptosis
DUSP9	Necroptosis
DUX4	Necroptosis
DYNAP	Necroptosis
DYNLL1	Necroptosis
DYRK2	Necroptosis
DYRK3	Necroptosis
E2F1	Necroptosis
E2F2	Necroptosis
E2F3	Necroptosis
EAF2	Necroptosis
EBAG9	Necroptosis
ECSCR	Necroptosis
ECT2	Necroptosis
EDA2R	Necroptosis
EDAR	Necroptosis
EDN1	Necroptosis
EDNRB	Necroptosis
EEF1A2	Necroptosis
EEF1E1	Necroptosis
EEF2K	Necroptosis
EFNA1	Necroptosis
EGFR	Necroptosis
EGLN2	Necroptosis
EGLN3	Necroptosis
EGR1	Necroptosis
EGR3	Necroptosis
EI24	Necroptosis
EIF2AK3	Necroptosis
EIF2S1	Necroptosis
EIF5A	Necroptosis
ELL3	Necroptosis
ELMO1	Necroptosis
ELMO2	Necroptosis
ELMO3	Necroptosis
EMC4	Necroptosis
EN1	Necroptosis
EN2	Necroptosis
ENO1	Necroptosis
EP300	Necroptosis
EPB41L3	Necroptosis
EPHA2	Necroptosis
EPHA7	Necroptosis
EPO	Necroptosis
ERBB3	Necroptosis
ERBB4	Necroptosis
ERC1	Necroptosis
ERCC2	Necroptosis
ERCC3	Necroptosis
ERCC5	Necroptosis
ERCC6	Necroptosis
ERN1	Necroptosis
ERN2	Necroptosis
ERO1A	Necroptosis
ERP29	Necroptosis
ESPL1	Necroptosis
ESR1	Necroptosis
ETV6	Necroptosis
EVA1A	Necroptosis
EVI2B	Necroptosis
EYA1	Necroptosis
EYA2	Necroptosis
EYA3	Necroptosis
EYA4	Necroptosis
F2R	Necroptosis
FABP1	Necroptosis
FAF1	Necroptosis
FAIM	Necroptosis
FAIM2	Necroptosis
FAM162A	Necroptosis
FAM32A	Necroptosis
FAM3B	Necroptosis
FANK1	Necroptosis
FAP	Necroptosis
FASTK	Necroptosis
FASTKD2	Necroptosis
FATE1	Necroptosis
FBH1	Necroptosis
FBXO10	Necroptosis
FBXO11	Necroptosis
FBXW7	Necroptosis
FCMR	Necroptosis
FEM1B	Necroptosis
FFAR4	Necroptosis
FGA	Necroptosis
FGB	Necroptosis
FGD1	Necroptosis
FGD2	Necroptosis
FGD3	Necroptosis
FGD4	Necroptosis
FGF10	Necroptosis
FGF20	Necroptosis
FGF21	Necroptosis
FGF4	Necroptosis
FGF8	Necroptosis
FGFR1	Necroptosis
FGFR2	Necroptosis
FGFR3	Necroptosis
FGG	Necroptosis
FHIT	Necroptosis
FHL2	Necroptosis
FIGNL1	Necroptosis
FIS1	Necroptosis
FKBP8	Necroptosis
FLCN	Necroptosis
FLNA	Necroptosis
FLT3	Necroptosis
FLT4	Necroptosis
FMN2	Necroptosis
FMR1-AS1	Necroptosis
FNIP1	Necroptosis
FNIP2	Necroptosis
FOSL1	Necroptosis
FOXA1	Necroptosis
FOXB1	Necroptosis
FOXC1	Necroptosis
FOXC2	Necroptosis
FOXE3	Necroptosis
FOXL2	Necroptosis
FOXO1	Necroptosis
FOXO3	Necroptosis
FOXP1	Necroptosis
FOXQ1	Necroptosis
FRS2	Necroptosis
FRZB	Necroptosis
FSTL1	Necroptosis
FXN	Necroptosis
FXR1	Necroptosis
FYN	Necroptosis
FZD3	Necroptosis
FZD5	Necroptosis
G0S2	Necroptosis
G2E3	Necroptosis
G6PD	Necroptosis
GABARAP	Necroptosis
GABRA5	Necroptosis
GABRB2	Necroptosis
GADD45A	Necroptosis
GADD45B	Necroptosis
GADD45G	Necroptosis
GAL	Necroptosis
GAPDH	Necroptosis
GAS1	Necroptosis
GAS2	Necroptosis
GAS6	Necroptosis
GATA1	Necroptosis
GATA2	Necroptosis
GATA3	Necroptosis
GATA4	Necroptosis
GATA6	Necroptosis
GBA	Necroptosis
GBE1	Necroptosis
GCG	Necroptosis
GCLC	Necroptosis
GCLM	Necroptosis
GDF5	Necroptosis
GDF6	Necroptosis
GDNF	Necroptosis
GFRAL	Necroptosis
GGCT	Necroptosis
GHITM	Necroptosis
GHRL	Necroptosis
GHSR	Necroptosis
GIMAP8	Necroptosis
GJA1	Necroptosis
GJB6	Necroptosis
GLI2	Necroptosis
GLI3	Necroptosis
GLO1	Necroptosis
GLRX2	Necroptosis
GLS2	Necroptosis
GML	Necroptosis
GNA13	Necroptosis
GNAI2	Necroptosis
GNAI3	Necroptosis
GNB1	Necroptosis
GNGT1	Necroptosis
GNRH1	Necroptosis
GOLPH3	Necroptosis
GPAM	Necroptosis
GPER1	Necroptosis
GPLD1	Necroptosis
GPR65	Necroptosis
GPX1	Necroptosis
GRAMD4	Necroptosis
GREM1	Necroptosis
GRID2	Necroptosis
GRIK2	Necroptosis
GRIK5	Necroptosis
GRIN2A	Necroptosis
GRINA	Necroptosis
GRK5	Necroptosis
GRM4	Necroptosis
GRN	Necroptosis
GSDMA	Necroptosis
GSK3A	Necroptosis
GSK3B	Necroptosis
GSKIP	Necroptosis
GSN	Necroptosis
GSTP1	Necroptosis
GULP1	Necroptosis
GZMA	Necroptosis
GZMB	Necroptosis
GZMH	Necroptosis
GZMM	Necroptosis
H1-0	Necroptosis
H19	Necroptosis
HAND2	Necroptosis
HAX1	Necroptosis
HCAR2	Necroptosis
HCK	Necroptosis
HCLS1	Necroptosis
HDAC1	Necroptosis
HDAC2	Necroptosis
HDAC3	Necroptosis
HDAC4	Necroptosis
HERPUD1	Necroptosis
HEY2	Necroptosis
HGF	Necroptosis
HHIP	Necroptosis
HIC1	Necroptosis
HIF1A	Necroptosis
HIF3A	Necroptosis
HIGD1A	Necroptosis
HIGD2A	Necroptosis
HINT1	Necroptosis
HINT2	Necroptosis
HIP1	Necroptosis
HIP1R	Necroptosis
HIPK1	Necroptosis
HIPK2	Necroptosis
HIPK3	Necroptosis
HK2	Necroptosis
HLA-G	Necroptosis
HMGA2	Necroptosis
HMGB1	Necroptosis
HMGB2	Necroptosis
HMGN5	Necroptosis
HMOX1	Necroptosis
HNRNPK	Necroptosis
HOXA13	Necroptosis
HOXA5	Necroptosis
HPGD	Necroptosis
HPN	Necroptosis
HRAS	Necroptosis
HRG	Necroptosis
HRK	Necroptosis
HS1BP3	Necroptosis
HSF1	Necroptosis
HSP90AA1	Necroptosis
HSP90AB1	Necroptosis
HSP90B1	Necroptosis
HSPA1A	Necroptosis
HSPA1B	Necroptosis
HSPA5	Necroptosis
HSPA9	Necroptosis
HSPB1	Necroptosis
HSPB6	Necroptosis
HSPD1	Necroptosis
HTATIP2	Necroptosis
HTR2B	Necroptosis
HTRA2	Necroptosis
HTT	Necroptosis
HYAL2	Necroptosis
HYOU1	Necroptosis
HYPK	Necroptosis
IAPP	Necroptosis
ICAM1	Necroptosis
ID1	Necroptosis
ID3	Necroptosis
IDO1	Necroptosis
IER3	Necroptosis
IER3IP1	Necroptosis
IFI16	Necroptosis
IFI27	Necroptosis
IFI27L1	Necroptosis
IFI27L2	Necroptosis
IFI6	Necroptosis
IFIT2	Necroptosis
IFIT3	Necroptosis
IFNA2	Necroptosis
IFNB1	Necroptosis
IFNG	Necroptosis
IFT57	Necroptosis
IGBP1	Necroptosis
IGF1	Necroptosis
IGF1R	Necroptosis
IGF2R	Necroptosis
IGFBP3	Necroptosis
IHH	Necroptosis
IKBKE	Necroptosis
IKZF3	Necroptosis
IL10	Necroptosis
IL12A	Necroptosis
IL12B	Necroptosis
IL13	Necroptosis
IL17A	Necroptosis
IL19	Necroptosis
IL2	Necroptosis
IL20RA	Necroptosis
IL24	Necroptosis
IL2RA	Necroptosis
IL2RB	Necroptosis
IL31RA	Necroptosis
IL33	Necroptosis
IL4	Necroptosis
IL6	Necroptosis
IL6R	Necroptosis
IL6ST	Necroptosis
IL7	Necroptosis
IL7R	Necroptosis
INCA1	Necroptosis
ING2	Necroptosis
ING3	Necroptosis
ING4	Necroptosis
ING5	Necroptosis
INHBA	Necroptosis
INHBB	Necroptosis
INPP5D	Necroptosis
INS	Necroptosis
IP6K2	Necroptosis
IRF1	Necroptosis
IRF5	Necroptosis
IRF7	Necroptosis
IRS2	Necroptosis
ISL1	Necroptosis
ITCH	Necroptosis
ITGA1	Necroptosis
ITGA4	Necroptosis
ITGA5	Necroptosis
ITGA6	Necroptosis
ITGAM	Necroptosis
ITGAV	Necroptosis
ITGB1	Necroptosis
ITGB2	Necroptosis
ITGB3BP	Necroptosis
ITM2C	Necroptosis
ITPKB	Necroptosis
ITPR1	Necroptosis
ITPRIP	Necroptosis
ITSN1	Necroptosis
IVNS1ABP	Necroptosis
JADE1	Necroptosis
JAG2	Necroptosis
JAK2	Necroptosis
JAK3	Necroptosis
JMY	Necroptosis
JTB	Necroptosis
JUN	Necroptosis
KALRN	Necroptosis
KANK2	Necroptosis
KCNB1	Necroptosis
KCNIP3	Necroptosis
KCNMA1	Necroptosis
KDM1A	Necroptosis
KDM2B	Necroptosis
KDR	Necroptosis
KIF14	Necroptosis
KIF1B	Necroptosis
KIFAP3	Necroptosis
KITLG	Necroptosis
KLF11	Necroptosis
KLF4	Necroptosis
KLHL20	Necroptosis
KLLN	Necroptosis
KMT2A	Necroptosis
KNG1	Necroptosis
KPNA1	Necroptosis
KPNB1	Necroptosis
KRAS	Necroptosis
KREMEN1	Necroptosis
KRIT1	Necroptosis
KRT18	Necroptosis
KRT20	Necroptosis
KRT8	Necroptosis
LACRT	Necroptosis
LALBA	Necroptosis
LAMP3	Necroptosis
LAMTOR5	Necroptosis
LANCL1	Necroptosis
LATS1	Necroptosis
LATS2	Necroptosis
LCK	Necroptosis
LCMT1	Necroptosis
LCN2	Necroptosis
LDHA	Necroptosis
LEF1	Necroptosis
LEP	Necroptosis
LGALS1	Necroptosis
LGALS12	Necroptosis
LGALS13	Necroptosis
LGALS14	Necroptosis
LGALS16	Necroptosis
LGALS3	Necroptosis
LGALS7B	Necroptosis
LGALS9	Necroptosis
LGMN	Necroptosis
LHX3	Necroptosis
LHX4	Necroptosis
LIG4	Necroptosis
LILRB1	Necroptosis
LIMS2	Necroptosis
LMBR1L	Necroptosis
LOX	Necroptosis
LPAR1	Necroptosis
LRP1	Necroptosis
LRP2	Necroptosis
LRP5	Necroptosis
LRP6	Necroptosis
LRP8	Necroptosis
LRRK2	Necroptosis
LTA	Necroptosis
LTBR	Necroptosis
LTF	Necroptosis
LTK	Necroptosis
LYN	Necroptosis
MAD2L1	Necroptosis
MADD	Necroptosis
MAEA	Necroptosis
MAEL	Necroptosis
MAG	Necroptosis
MAGEA3	Necroptosis
MAGED1	Necroptosis
MAGEH1	Necroptosis
MAGI3	Necroptosis
MAL	Necroptosis
MALT1	Necroptosis
MAP1S	Necroptosis
MAP2K4	Necroptosis
MAP2K5	Necroptosis
MAP2K6	Necroptosis
MAP2K7	Necroptosis
MAP3K10	Necroptosis
MAP3K11	Necroptosis
MAP3K12	Necroptosis
MAP3K20	Necroptosis
MAP3K7	Necroptosis
MAP3K9	Necroptosis
MAP4K4	Necroptosis
MAPK1	Necroptosis
MAPK14	Necroptosis
MAPK3	Necroptosis
MAPK7	Necroptosis
MAPK8	Necroptosis
MAPK8IP1	Necroptosis
MAPK8IP2	Necroptosis
MAPK9	Necroptosis
MARCHF7	Necroptosis
MAX	Necroptosis
MAZ	Necroptosis
MCF2	Necroptosis
MCF2L	Necroptosis
MCL1	Necroptosis
MCM2	Necroptosis
MDK	Necroptosis
MDM2	Necroptosis
MDM4	Necroptosis
MECOM	Necroptosis
MECP2	Necroptosis
MED1	Necroptosis
MEF2A	Necroptosis
MEF2C	Necroptosis
MEF2D	Necroptosis
MEGF10	Necroptosis
MELK	Necroptosis
MERTK	Necroptosis
MFF	Necroptosis
MFN2	Necroptosis
MFSD10	Necroptosis
MGMT	Necroptosis
MICAL1	Necroptosis
MIEN1	Necroptosis
MIF	Necroptosis
MINDY3	Necroptosis
MIR1-1	Necroptosis
MIR101-1	Necroptosis
MIR106B	Necroptosis
MIR125A	Necroptosis
MIR125B1	Necroptosis
MIR126	Necroptosis
MIR132	Necroptosis
MIR133A1	Necroptosis
MIR137	Necroptosis
MIR138-1	Necroptosis
MIR140	Necroptosis
MIR145	Necroptosis
MIR146A	Necroptosis
MIR152	Necroptosis
MIR15A	Necroptosis
MIR15B	Necroptosis
MIR16-1	Necroptosis
MIR17	Necroptosis
MIR17HG	Necroptosis
MIR181B1	Necroptosis
MIR181C	Necroptosis
MIR182	Necroptosis
MIR195	Necroptosis
MIR198	Necroptosis
MIR199A1	Necroptosis
MIR19A	Necroptosis
MIR19B1	Necroptosis
MIR200A	Necroptosis
MIR200B	Necroptosis
MIR204	Necroptosis
MIR20A	Necroptosis
MIR21	Necroptosis
MIR210	Necroptosis
MIR221	Necroptosis
MIR222	Necroptosis
MIR23A	Necroptosis
MIR24-1	Necroptosis
MIR26B	Necroptosis
MIR27B	Necroptosis
MIR29A	Necroptosis
MIR29B1	Necroptosis
MIR29C	Necroptosis
MIR30B	Necroptosis
MIR30E	Necroptosis
MIR320A	Necroptosis
MIR34A	Necroptosis
MIR361	Necroptosis
MIR375	Necroptosis
MIR449A	Necroptosis
MIR451A	Necroptosis
MIR495	Necroptosis
MIR518B	Necroptosis
MIR590	Necroptosis
MIR675	Necroptosis
MIR92A1	Necroptosis
MIR98	Necroptosis
MIRLET7B	Necroptosis
MIRLET7F1	Necroptosis
MITF	Necroptosis
MKNK2	Necroptosis
MLH1	Necroptosis
MLLT11	Necroptosis
MMP9	Necroptosis
MNAT1	Necroptosis
MNDA	Necroptosis
MNT	Necroptosis
MOAP1	Necroptosis
MPO	Necroptosis
MPV17L	Necroptosis
MRE11	Necroptosis
MRPL41	Necroptosis
MRPS30	Necroptosis
MSH2	Necroptosis
MSH6	Necroptosis
MSX1	Necroptosis
MTCH1	Necroptosis
MTCH2	Necroptosis
MTDH	Necroptosis
MTFP1	Necroptosis
MTNR1B	Necroptosis
MTOR	Necroptosis
MTRNR2L1	Necroptosis
MTRNR2L10	Necroptosis
MTRNR2L11	Necroptosis
MTRNR2L12	Necroptosis
MTRNR2L13	Necroptosis
MTRNR2L2	Necroptosis
MTRNR2L3	Necroptosis
MTRNR2L4	Necroptosis
MTRNR2L5	Necroptosis
MTRNR2L6	Necroptosis
MTRNR2L7	Necroptosis
MTRNR2L8	Necroptosis
MTRNR2L9	Necroptosis
MUC1	Necroptosis
MUL1	Necroptosis
MX1	Necroptosis
MYB	Necroptosis
MYBBP1A	Necroptosis
MYBL2	Necroptosis
MYC	Necroptosis
MYCNOS	Necroptosis
MYDGF	Necroptosis
MYO18A	Necroptosis
MYOCD	Necroptosis
MZB1	Necroptosis
NAA15	Necroptosis
NAA16	Necroptosis
NAA35	Necroptosis
NAA38	Necroptosis
NACC2	Necroptosis
NAE1	Necroptosis
NAIF1	Necroptosis
NAIP	Necroptosis
NANOS3	Necroptosis
NAT8	Necroptosis
NAT8B	Necroptosis
NBN	Necroptosis
NCF1	Necroptosis
NCK1	Necroptosis
NCK2	Necroptosis
NCKAP1	Necroptosis
NCKAP1L	Necroptosis
NCOA1	Necroptosis
NCSTN	Necroptosis
NDNF	Necroptosis
NDRG1	Necroptosis
NDUFA13	Necroptosis
NDUFS1	Necroptosis
NDUFS3	Necroptosis
NEFL	Necroptosis
NEK6	Necroptosis
NES	Necroptosis
NET1	Necroptosis
NEURL1	Necroptosis
NEUROD1	Necroptosis
NF1	Necroptosis
NF2	Necroptosis
NFATC4	Necroptosis
NFE2L2	Necroptosis
NGB	Necroptosis
NGEF	Necroptosis
NGFR	Necroptosis
NHLH2	Necroptosis
NIBAN2	Necroptosis
NISCH	Necroptosis
NKX2-5	Necroptosis
NKX2-6	Necroptosis
NKX3-1	Necroptosis
NKX3-2	Necroptosis
NLE1	Necroptosis
NLRC4	Necroptosis
NLRP1	Necroptosis
NLRP2	Necroptosis
NLRP2B	Necroptosis
NLRP3	Necroptosis
NME1	Necroptosis
NME2	Necroptosis
NME2P1	Necroptosis
NME3	Necroptosis
NME5	Necroptosis
NME6	Necroptosis
NMNAT1	Necroptosis
NMT1	Necroptosis
NNT	Necroptosis
NOA1	Necroptosis
NOC2L	Necroptosis
NOD1	Necroptosis
NOD2	Necroptosis
NOG	Necroptosis
NOL3	Necroptosis
NONO	Necroptosis
NOP53	Necroptosis
NOS3	Necroptosis
NOTCH1	Necroptosis
NOTCH2	Necroptosis
NOX1	Necroptosis
NOX4	Necroptosis
NOX5	Necroptosis
NPM1	Necroptosis
NPY5R	Necroptosis
NQO1	Necroptosis
NQO2	Necroptosis
NR1H4	Necroptosis
NR2E1	Necroptosis
NR3C1	Necroptosis
NR4A2	Necroptosis
NRBP2	Necroptosis
NSG1	Necroptosis
NSMAF	Necroptosis
NSMF	Necroptosis
NTF3	Necroptosis
NTF4	Necroptosis
NTN1	Necroptosis
NTRK2	Necroptosis
NTSR1	Necroptosis
NUAK2	Necroptosis
NUDT2	Necroptosis
NUGGC	Necroptosis
NUP62	Necroptosis
NUPR1	Necroptosis
OBSCN	Necroptosis
OGG1	Necroptosis
OGT	Necroptosis
OLFM1	Necroptosis
OMA1	Necroptosis
OPA1	Necroptosis
OPN3	Necroptosis
ORMDL3	Necroptosis
OSGIN1	Necroptosis
OSR1	Necroptosis
OXR1	Necroptosis
P2RX1	Necroptosis
P2RX4	Necroptosis
P2RX7	Necroptosis
P4HB	Necroptosis
PA2G4	Necroptosis
PACS2	Necroptosis
PAEP	Necroptosis
PAFAH2	Necroptosis
PAGE4	Necroptosis
PAK1	Necroptosis
PAK2	Necroptosis
PAK3	Necroptosis
PAK4	Necroptosis
PAK5	Necroptosis
PAK6	Necroptosis
PALB2	Necroptosis
PARK7	Necroptosis
PARP1	Necroptosis
PARP2	Necroptosis
PAWR	Necroptosis
PAX2	Necroptosis
PAX3	Necroptosis
PAX7	Necroptosis
PAX8	Necroptosis
PCGEM1	Necroptosis
PCGF2	Necroptosis
PCID2	Necroptosis
PCSK9	Necroptosis
PDCD1	Necroptosis
PDCD10	Necroptosis
PDCD2	Necroptosis
PDCD4	Necroptosis
PDCD5	Necroptosis
PDCD6	Necroptosis
PDCD6IP	Necroptosis
PDCD7	Necroptosis
PDCL3	Necroptosis
PDE1A	Necroptosis
PDE1B	Necroptosis
PDE3A	Necroptosis
PDGFRB	Necroptosis
PDIA3	Necroptosis
PDK1	Necroptosis
PDK2	Necroptosis
PDK4	Necroptosis
PDPK1	Necroptosis
PDPN	Necroptosis
PDX1	Necroptosis
PEA15	Necroptosis
PEG10	Necroptosis
PEG3	Necroptosis
PELI3	Necroptosis
PERP	Necroptosis
PF4	Necroptosis
PHB	Necroptosis
PHB2	Necroptosis
PHIP	Necroptosis
PHLDA1	Necroptosis
PHLDA2	Necroptosis
PHLDA3	Necroptosis
PHLPP1	Necroptosis
PIAS1	Necroptosis
PIAS4	Necroptosis
PIDD1	Necroptosis
PIH1D1	Necroptosis
PIM1	Necroptosis
PIM2	Necroptosis
PIM3	Necroptosis
PIN1	Necroptosis
PINK1	Necroptosis
PIP	Necroptosis
PIP5KL1	Necroptosis
PITX3	Necroptosis
PKHD1	Necroptosis
PKN1	Necroptosis
PKN2	Necroptosis
PLA2G1B	Necroptosis
PLA2G3	Necroptosis
PLA2R1	Necroptosis
PLAC8	Necroptosis
PLAGL1	Necroptosis
PLAGL2	Necroptosis
PLAUR	Necroptosis
PLCG1	Necroptosis
PLEKHF1	Necroptosis
PLEKHG2	Necroptosis
PLEKHG5	Necroptosis
PLEKHN1	Necroptosis
PLEKHO2	Necroptosis
PLK1	Necroptosis
PLK2	Necroptosis
PLK3	Necroptosis
PLK5	Necroptosis
PLSCR1	Necroptosis
PLSCR3	Necroptosis
PMAIP1	Necroptosis
PML	Necroptosis
PNMA1	Necroptosis
PNMA2	Necroptosis
PNMA3	Necroptosis
PNMA5	Necroptosis
POLB	Necroptosis
POLR2G	Necroptosis
POU3F3	Necroptosis
POU3F4	Necroptosis
POU4F1	Necroptosis
POU4F2	Necroptosis
POU4F3	Necroptosis
PPARA	Necroptosis
PPARD	Necroptosis
PPARG	Necroptosis
PPARGC1A	Necroptosis
PPIA	Necroptosis
PPID	Necroptosis
PPM1F	Necroptosis
PPP1CA	Necroptosis
PPP1R10	Necroptosis
PPP1R13B	Necroptosis
PPP1R13L	Necroptosis
PPP1R15A	Necroptosis
PPP2CA	Necroptosis
PPP2CB	Necroptosis
PPP2R1A	Necroptosis
PPP2R1B	Necroptosis
PPP2R2B	Necroptosis
PPT1	Necroptosis
PRAME	Necroptosis
PRAMEF1	Necroptosis
PRAMEF10	Necroptosis
PRAMEF11	Necroptosis
PRAMEF12	Necroptosis
PRAMEF14	Necroptosis
PRAMEF15	Necroptosis
PRAMEF17	Necroptosis
PRAMEF19	Necroptosis
PRAMEF2	Necroptosis
PRAMEF20	Necroptosis
PRAMEF22	Necroptosis
PRAMEF25	Necroptosis
PRAMEF27	Necroptosis
PRAMEF33	Necroptosis
PRAMEF4	Necroptosis
PRAMEF5	Necroptosis
PRAMEF6	Necroptosis
PRAMEF7	Necroptosis
PRAMEF8	Necroptosis
PRAMEF9	Necroptosis
PRDM11	Necroptosis
PRDM9	Necroptosis
PRDX2	Necroptosis
PRDX3	Necroptosis
PRDX5	Necroptosis
PRELID1	Necroptosis
PREX1	Necroptosis
PRF1	Necroptosis
PRKAA1	Necroptosis
PRKAA2	Necroptosis
PRKCA	Necroptosis
PRKCB	Necroptosis
PRKCD	Necroptosis
PRKCE	Necroptosis
PRKCG	Necroptosis
PRKCH	Necroptosis
PRKCI	Necroptosis
PRKCQ	Necroptosis
PRKCZ	Necroptosis
PRKD1	Necroptosis
PRKDC	Necroptosis
PRKN	Necroptosis
PRKRA	Necroptosis
PRLR	Necroptosis
PRMT2	Necroptosis
PRNP	Necroptosis
PROC	Necroptosis
PRODH	Necroptosis
PROK2	Necroptosis
PRR7	Necroptosis
PRUNE2	Necroptosis
PSEN1	Necroptosis
PSEN2	Necroptosis
PSENEN	Necroptosis
PSMD10	Necroptosis
PSME3	Necroptosis
PSMG2	Necroptosis
PTCRA	Necroptosis
PTEN	Necroptosis
PTGFR	Necroptosis
PTGIS	Necroptosis
PTH	Necroptosis
PTK2	Necroptosis
PTK2B	Necroptosis
PTMA	Necroptosis
PTN	Necroptosis
PTPA	Necroptosis
PTPMT1	Necroptosis
PTPN1	Necroptosis
PTPN2	Necroptosis
PTPN6	Necroptosis
PTPRC	Necroptosis
PTPRH	Necroptosis
PTPRZ1	Necroptosis
PTRH2	Necroptosis
PTTG1IP	Necroptosis
PUF60	Necroptosis
PXT1	Necroptosis
PYCARD	Necroptosis
QARS1	Necroptosis
RABEP1	Necroptosis
RABGGTA	Necroptosis
RABGGTB	Necroptosis
RACK1	Necroptosis
RAD21	Necroptosis
RAF1	Necroptosis
RAG1	Necroptosis
RALB	Necroptosis
RAMP2	Necroptosis
RAPGEF2	Necroptosis
RAPSN	Necroptosis
RARB	Necroptosis
RARG	Necroptosis
RASA1	Necroptosis
RASGRF2	Necroptosis
RASSF2	Necroptosis
RASSF3	Necroptosis
RASSF5	Necroptosis
RASSF6	Necroptosis
RASSF7	Necroptosis
RB1	Necroptosis
RB1CC1	Necroptosis
RBM10	Necroptosis
RBM25	Necroptosis
RBM5	Necroptosis
RELT	Necroptosis
REST	Necroptosis
RET	Necroptosis
RETREG1	Necroptosis
RFFL	Necroptosis
RFK	Necroptosis
RFPL1	Necroptosis
RGCC	Necroptosis
RGL2	Necroptosis
RGN	Necroptosis
RHBDD1	Necroptosis
RHOB	Necroptosis
RHOT1	Necroptosis
RHOT2	Necroptosis
RIPK2	Necroptosis
RMDN3	Necroptosis
RNF122	Necroptosis
RNF130	Necroptosis
RNF144B	Necroptosis
RNF152	Necroptosis
RNF157	Necroptosis
RNF183	Necroptosis
RNF186	Necroptosis
RNF216	Necroptosis
RNF34	Necroptosis
RNF41	Necroptosis
RNPS1	Necroptosis
ROBO2	Necroptosis
ROCK1	Necroptosis
RPL10	Necroptosis
RPL11	Necroptosis
RPL26	Necroptosis
RPS27A	Necroptosis
RPS27L	Necroptosis
RPS3	Necroptosis
RPS3A	Necroptosis
RPS6	Necroptosis
RPS6KA1	Necroptosis
RPS6KA2	Necroptosis
RPS6KA3	Necroptosis
RPS6KB1	Necroptosis
RPS7	Necroptosis
RRAGA	Necroptosis
RRAGC	Necroptosis
RRP1B	Necroptosis
RRP8	Necroptosis
RSL1D1	Necroptosis
RTKN	Necroptosis
RTKN2	Necroptosis
RTL10	Necroptosis
RTN3	Necroptosis
RTN4	Necroptosis
RXFP2	Necroptosis
RYBP	Necroptosis
RYR2	Necroptosis
S100A14	Necroptosis
S100A8	Necroptosis
S100A9	Necroptosis
SAP18	Necroptosis
SAP30BP	Necroptosis
SARM1	Necroptosis
SAV1	Necroptosis
SCG2	Necroptosis
SCIN	Necroptosis
SCN2A	Necroptosis
SCRIB	Necroptosis
SCRT2	Necroptosis
SCX	Necroptosis
SDF2L1	Necroptosis
SELENOK	Necroptosis
SELENOS	Necroptosis
SEMA3A	Necroptosis
SEMA4D	Necroptosis
SEMA5A	Necroptosis
SEMA6A	Necroptosis
SENP1	Necroptosis
SEPTIN4	Necroptosis
SERBP1	Necroptosis
SERINC3	Necroptosis
SERPINB13	Necroptosis
SERPINB2	Necroptosis
SERPINB9	Necroptosis
SERPINE1	Necroptosis
SET	Necroptosis
SETX	Necroptosis
SFN	Necroptosis
SFPQ	Necroptosis
SFRP1	Necroptosis
SFRP2	Necroptosis
SFRP4	Necroptosis
SFRP5	Necroptosis
SGK1	Necroptosis
SGMS1	Necroptosis
SGPL1	Necroptosis
SGPP1	Necroptosis
SH3GLB1	Necroptosis
SH3KBP1	Necroptosis
SH3RF1	Necroptosis
SH3RF2	Necroptosis
SH3RF3	Necroptosis
SHARPIN	Necroptosis
SHB	Necroptosis
SHC1	Necroptosis
SHC4	Necroptosis
SHF	Necroptosis
SHH	Necroptosis
SHISA5	Necroptosis
SHQ1	Necroptosis
SIAH1	Necroptosis
SIAH2	Necroptosis
SIGMAR1	Necroptosis
SIK1	Necroptosis
SIN3A	Necroptosis
SIRT1	Necroptosis
SIRT2	Necroptosis
SIRT4	Necroptosis
SIVA1	Necroptosis
SIX1	Necroptosis
SIX3	Necroptosis
SIX4	Necroptosis
SKIL	Necroptosis
SKP2	Necroptosis
SLC1A1	Necroptosis
SLC25A27	Necroptosis
SLC25A5	Necroptosis
SLC25A6	Necroptosis
SLC27A4	Necroptosis
SLC30A10	Necroptosis
SLC35F6	Necroptosis
SLC39A10	Necroptosis
SLC46A2	Necroptosis
SLC5A11	Necroptosis
SLC5A8	Necroptosis
SLC7A11	Necroptosis
SLC9A1	Necroptosis
SLC9A3R1	Necroptosis
SLIT2	Necroptosis
SLIT3	Necroptosis
SLK	Necroptosis
SLTM	Necroptosis
SMAD3	Necroptosis
SMAD6	Necroptosis
SMNDC1	Necroptosis
SMO	Necroptosis
SMPD1	Necroptosis
SNAI1	Necroptosis
SNAI2	Necroptosis
SNCA	Necroptosis
SNCB	Necroptosis
SNW1	Necroptosis
SNX6	Necroptosis
SOCS2	Necroptosis
SOCS3	Necroptosis
SOD1	Necroptosis
SOD2	Necroptosis
SON	Necroptosis
SORT1	Necroptosis
SOS1	Necroptosis
SOS2	Necroptosis
SOX10	Necroptosis
SOX4	Necroptosis
SOX8	Necroptosis
SOX9	Necroptosis
SP100	Necroptosis
SPDEF	Necroptosis
SPHK1	Necroptosis
SPHK2	Necroptosis
SPI1	Necroptosis
SPIN2B	Necroptosis
SPRY2	Necroptosis
SPTLC1	Necroptosis
SQSTM1	Necroptosis
SRA1	Necroptosis
SRC	Necroptosis
SRGN	Necroptosis
SRPK2	Necroptosis
SRPX	Necroptosis
SRSF6	Necroptosis
SST	Necroptosis
SSTR3	Necroptosis
ST20	Necroptosis
ST3GAL1	Necroptosis
STAR	Necroptosis
STAT1	Necroptosis
STAT5B	Necroptosis
STEAP3	Necroptosis
STIL	Necroptosis
STK11	Necroptosis
STK17A	Necroptosis
STK17B	Necroptosis
STK24	Necroptosis
STK25	Necroptosis
STK26	Necroptosis
STK3	Necroptosis
STK4	Necroptosis
STK40	Necroptosis
STPG1	Necroptosis
STRADB	Necroptosis
STX4	Necroptosis
STXBP1	Necroptosis
STYXL1	Necroptosis
SUDS3	Necroptosis
SULF1	Necroptosis
SUPV3L1	Necroptosis
SYCE3	Necroptosis
SYCP2	Necroptosis
SYNGAP1	Necroptosis
SYVN1	Necroptosis
TAF10	Necroptosis
TAF6	Necroptosis
TAF9	Necroptosis
TAF9B	Necroptosis
TAOK1	Necroptosis
TAOK2	Necroptosis
TARDBP	Necroptosis
TAX1BP1	Necroptosis
TBX1	Necroptosis
TBX3	Necroptosis
TCF7L2	Necroptosis
TCHP	Necroptosis
TCIM	Necroptosis
TCIRG1	Necroptosis
TCL1A	Necroptosis
TCP1	Necroptosis
TCTN3	Necroptosis
TDGF1	Necroptosis
TEK	Necroptosis
TERT	Necroptosis
TEX11	Necroptosis
TFAP2A	Necroptosis
TFAP2B	Necroptosis
TFAP2D	Necroptosis
TFAP4	Necroptosis
TFDP1	Necroptosis
TFDP2	Necroptosis
TFPT	Necroptosis
TFRC	Necroptosis
TGFB1	Necroptosis
TGFB2	Necroptosis
TGFB3	Necroptosis
TGFBR1	Necroptosis
TGFBR2	Necroptosis
TGM2	Necroptosis
THBS1	Necroptosis
THEM4	Necroptosis
THOC1	Necroptosis
THOC6	Necroptosis
THRA	Necroptosis
THRB	Necroptosis
TIA1	Necroptosis
TIAF1	Necroptosis
TIAL1	Necroptosis
TIAM1	Necroptosis
TIAM2	Necroptosis
TIGAR	Necroptosis
TIMM50	Necroptosis
TIMP1	Necroptosis
TIMP3	Necroptosis
TJP1	Necroptosis
TLE1	Necroptosis
TLE5	Necroptosis
TLR2	Necroptosis
TM2D1	Necroptosis
TMBIM1	Necroptosis
TMBIM4	Necroptosis
TMBIM6	Necroptosis
TMC8	Necroptosis
TMEM102	Necroptosis
TMEM109	Necroptosis
TMEM117	Necroptosis
TMEM14A	Necroptosis
TMEM161A	Necroptosis
TMEM214	Necroptosis
TMEM219	Necroptosis
TMF1	Necroptosis
TMIGD1	Necroptosis
TMTC4	Necroptosis
TNFAIP1	Necroptosis
TNFAIP3	Necroptosis
TNFAIP8	Necroptosis
TNFAIP8L1	Necroptosis
TNFAIP8L2	Necroptosis
TNFAIP8L3	Necroptosis
TNFRSF11B	Necroptosis
TNFRSF12A	Necroptosis
TNFRSF18	Necroptosis
TNFRSF19	Necroptosis
TNFRSF1B	Necroptosis
TNFRSF21	Necroptosis
TNFRSF25	Necroptosis
TNFRSF6B	Necroptosis
TNFRSF8	Necroptosis
TNFRSF9	Necroptosis
TNFSF12	Necroptosis
TNFSF14	Necroptosis
TNFSF15	Necroptosis
TNFSF18	Necroptosis
TNFSF9	Necroptosis
TNIP2	Necroptosis
TNS4	Necroptosis
TOMM22	Necroptosis
TOMM70	Necroptosis
TOP2A	Necroptosis
TOPAZ1	Necroptosis
TOPORS	Necroptosis
TOX3	Necroptosis
TP53AIP1	Necroptosis
TP53BP2	Necroptosis
TP53I3	Necroptosis
TP53INP1	Necroptosis
TP63	Necroptosis
TP73	Necroptosis
TPD52L1	Necroptosis
TPT1	Necroptosis
TPT1P8	Necroptosis
TPX2	Necroptosis
TRAF1	Necroptosis
TRAF3	Necroptosis
TRAF3IP2	Necroptosis
TRAF4	Necroptosis
TRAF5	Necroptosis
TRAF6	Necroptosis
TRAF7	Necroptosis
TRAIP	Necroptosis
TRAP1	Necroptosis
TREM2	Necroptosis
TRIAP1	Necroptosis
TRIB3	Necroptosis
TRIM2	Necroptosis
TRIM24	Necroptosis
TRIM32	Necroptosis
TRIM35	Necroptosis
TRIM39	Necroptosis
TRIM69	Necroptosis
TRIO	Necroptosis
TRPC5	Necroptosis
TSC2	Necroptosis
TSC22D3	Necroptosis
TSLP	Necroptosis
TWIST1	Necroptosis
TWIST2	Necroptosis
TXNDC12	Necroptosis
TXNDC5	Necroptosis
TXNIP	Necroptosis
TYRO3	Necroptosis
TYROBP	Necroptosis
UACA	Necroptosis
UBA52	Necroptosis
UBAP2	Necroptosis
UBB	Necroptosis
UBC	Necroptosis
UBD	Necroptosis
UBE2B	Necroptosis
UBE2D3	Necroptosis
UBE2K	Necroptosis
UBE2M	Necroptosis
UBE2O	Necroptosis
UBE2V2	Necroptosis
UBE2Z	Necroptosis
UBE4B	Necroptosis
UBQLN1	Necroptosis
UCP2	Necroptosis
UFL1	Necroptosis
UFM1	Necroptosis
UMOD	Necroptosis
UNC13B	Necroptosis
UNC5A	Necroptosis
UNC5B	Necroptosis
UNC5C	Necroptosis
UNC5D	Necroptosis
UNG	Necroptosis
URI1	Necroptosis
USP17L1	Necroptosis
USP17L10	Necroptosis
USP17L11	Necroptosis
USP17L12	Necroptosis
USP17L13	Necroptosis
USP17L15	Necroptosis
USP17L17	Necroptosis
USP17L18	Necroptosis
USP17L19	Necroptosis
USP17L2	Necroptosis
USP17L20	Necroptosis
USP17L21	Necroptosis
USP17L22	Necroptosis
USP17L24	Necroptosis
USP17L3	Necroptosis
USP17L4	Necroptosis
USP17L5	Necroptosis
USP17L6P	Necroptosis
USP17L7	Necroptosis
USP17L8	Necroptosis
USP27X	Necroptosis
USP28	Necroptosis
USP36	Necroptosis
USP42	Necroptosis
USP47	Necroptosis
USP53	Necroptosis
UTP11	Necroptosis
UXT	Necroptosis
VAV1	Necroptosis
VAV2	Necroptosis
VAV3	Necroptosis
VCP	Necroptosis
VDAC1	Necroptosis
VDAC2	Necroptosis
VEGFA	Necroptosis
VHL	Necroptosis
VIL1	Necroptosis
VIP	Necroptosis
VNN1	Necroptosis
VPS35	Necroptosis
VSTM2L	Necroptosis
VTCN1	Necroptosis
WDR35	Necroptosis
WDR73	Necroptosis
WDR92	Necroptosis
WFS1	Necroptosis
WNK3	Necroptosis
WNT1	Necroptosis
WNT10B	Necroptosis
WNT11	Necroptosis
WNT4	Necroptosis
WNT5A	Necroptosis
WNT7A	Necroptosis
WRN	Necroptosis
WT1	Necroptosis
WWOX	Necroptosis
XAF1	Necroptosis
XBP1	Necroptosis
XKR4	Necroptosis
XKR5	Necroptosis
XKR6	Necroptosis
XKR7	Necroptosis
XKR8	Necroptosis
XKR9	Necroptosis
XRCC2	Necroptosis
YAP1	Necroptosis
YARS1	Necroptosis
YME1L1	Necroptosis
YWHAB	Necroptosis
YWHAE	Necroptosis
YWHAG	Necroptosis
YWHAH	Necroptosis
YWHAQ	Necroptosis
YWHAZ	Necroptosis
ZBP1	Necroptosis
ZBTB16	Necroptosis
ZBTB7A	Necroptosis
ZC3H12A	Necroptosis
ZC3H8	Necroptosis
ZC3HC1	Necroptosis
ZDHHC16	Necroptosis
ZDHHC3	Necroptosis
ZFAND6	Necroptosis
ZFP36	Necroptosis
ZFP36L1	Necroptosis
ZMAT3	Necroptosis
ZMPSTE24	Necroptosis
ZMYND11	Necroptosis
ZNF16	Necroptosis
ZNF205	Necroptosis
ZNF268	Necroptosis
ZNF304	Necroptosis
ZNF385A	Necroptosis
ZNF385B	Necroptosis
ZNF420	Necroptosis
ZNF443	Necroptosis
ZNF622	Necroptosis
ZNF830	Necroptosis
ZPR1	Necroptosis
ZSWIM2	Necroptosis

## Sheet: Autophagy
gene_id	ways
AMBRA1	Autophagy
APOL1	Autophagy
ARNT	Autophagy
ARSA	Autophagy
ARSB	Autophagy
ATF4	Autophagy
ATF6	Autophagy
ATG10	Autophagy
ATG12	Autophagy
ATG16L1	Autophagy
ATG16L2	Autophagy
ATG2A	Autophagy
ATG2B	Autophagy
ATG3	Autophagy
ATG4A	Autophagy
ATG4B	Autophagy
ATG4C	Autophagy
ATG4D	Autophagy
ATG5	Autophagy
ATG7	Autophagy
ATG9A	Autophagy
ATG9B	Autophagy
ATIC	Autophagy
BAG1	Autophagy
BAG3	Autophagy
BAK1	Autophagy
BAX	Autophagy
BCL2	Autophagy
BCL2L1	Autophagy
BECN1	Autophagy
BID	Autophagy
BIRC5	Autophagy
BIRC6	Autophagy
BNIP1	Autophagy
BNIP3	Autophagy
BNIP3L	Autophagy
C12orf44	Autophagy
C17orf88	Autophagy
CALCOCO2	Autophagy
CAMKK2	Autophagy
CANX	Autophagy
CAPN1	Autophagy
CAPN10	Autophagy
CAPN2	Autophagy
CAPNS1	Autophagy
CASP1	Autophagy
CASP3	Autophagy
CASP4	Autophagy
CASP8	Autophagy
CCL2	Autophagy
CCR2	Autophagy
CD46	Autophagy
CDKN1A	Autophagy
CDKN1B	Autophagy
CDKN2A	Autophagy
CFLAR	Autophagy
CHMP2B	Autophagy
CHMP4B	Autophagy
CLN3	Autophagy
CTSB	Autophagy
CTSD	Autophagy
CTSL1	Autophagy
CX3CL1	Autophagy
CXCR4	Autophagy
DAPK1	Autophagy
DAPK2	Autophagy
DDIT3	Autophagy
DIRAS3	Autophagy
DLC1	Autophagy
DNAJB1	Autophagy
DNAJB9	Autophagy
DRAM1	Autophagy
EDEM1	Autophagy
EEF2	Autophagy
EEF2K	Autophagy
EGFR	Autophagy
EIF2AK2	Autophagy
EIF2AK3	Autophagy
EIF2S1	Autophagy
EIF4EBP1	Autophagy
EIF4G1	Autophagy
ERBB2	Autophagy
ERN1	Autophagy
ERO1L	Autophagy
FADD	Autophagy
FAM48A	Autophagy
FAS	Autophagy
FKBP1A	Autophagy
FKBP1B	Autophagy
FOS	Autophagy
FOXO1	Autophagy
FOXO3	Autophagy
GAA	Autophagy
GABARAP	Autophagy
GABARAPL1	Autophagy
GABARAPL2	Autophagy
GAPDH	Autophagy
GNAI3	Autophagy
GNB2L1	Autophagy
GOPC	Autophagy
GRID1	Autophagy
GRID2	Autophagy
HDAC1	Autophagy
HDAC6	Autophagy
HGS	Autophagy
HIF1A	Autophagy
HSP90AB1	Autophagy
HSPA5	Autophagy
HSPA8	Autophagy
HSPB8	Autophagy
IFNG	Autophagy
IKBKB	Autophagy
IKBKE	Autophagy
IL24	Autophagy
IRGM	Autophagy
ITGA3	Autophagy
ITGA6	Autophagy
ITGB1	Autophagy
ITGB4	Autophagy
ITPR1	Autophagy
KIAA0226	Autophagy
KIAA0652	Autophagy
KIAA0831	Autophagy
KIF5B	Autophagy
KLHL24	Autophagy
LAMP1	Autophagy
LAMP2	Autophagy
MAP1LC3A	Autophagy
MAP1LC3B	Autophagy
MAP1LC3C	Autophagy
MAP2K7	Autophagy
MAPK1	Autophagy
MAPK3	Autophagy
MAPK8	Autophagy
MAPK8IP1	Autophagy
MAPK9	Autophagy
MBTPS2	Autophagy
MLST8	Autophagy
MTMR14	Autophagy
MTOR	Autophagy
MYC	Autophagy
NAF1	Autophagy
NAMPT	Autophagy
NBR1	Autophagy
NCKAP1	Autophagy
NFE2L2	Autophagy
NFKB1	Autophagy
NKX2-3	Autophagy
NLRC4	Autophagy
NPC1	Autophagy
NRG1	Autophagy
NRG2	Autophagy
NRG3	Autophagy
P4HB	Autophagy
PARK2	Autophagy
PARP1	Autophagy
PEA15	Autophagy
PELP1	Autophagy
PEX14	Autophagy
PEX3	Autophagy
PIK3C3	Autophagy
PIK3R4	Autophagy
PINK1	Autophagy
PPP1R15A	Autophagy
PRKAB1	Autophagy
PRKAR1A	Autophagy
PRKCD	Autophagy
PRKCQ	Autophagy
PTEN	Autophagy
PTK6	Autophagy
RAB11A	Autophagy
RAB1A	Autophagy
RAB24	Autophagy
RAB33B	Autophagy
RAB5A	Autophagy
RAB7A	Autophagy
RAC1	Autophagy
RAF1	Autophagy
RB1	Autophagy
RB1CC1	Autophagy
RELA	Autophagy
RGS19	Autophagy
RHEB	Autophagy
RPS6KB1	Autophagy
RPTOR	Autophagy
SAR1A	Autophagy
SERPINA1	Autophagy
SESN2	Autophagy
SH3GLB1	Autophagy
SIRT1	Autophagy
SIRT2	Autophagy
SPHK1	Autophagy
SPNS1	Autophagy
SQSTM1	Autophagy
ST13	Autophagy
STK11	Autophagy
TBK1	Autophagy
TM9SF1	Autophagy
TMEM49	Autophagy
TMEM74	Autophagy
TNFSF10	Autophagy
TP53	Autophagy
TP53INP2	Autophagy
TP63	Autophagy
TP73	Autophagy
TSC1	Autophagy
TSC2	Autophagy
TUSC1	Autophagy
ULK1	Autophagy
ULK2	Autophagy
ULK3	Autophagy
USP10	Autophagy
UVRAG	Autophagy
VAMP3	Autophagy
VAMP7	Autophagy
VEGFA	Autophagy
WDFY3	Autophagy
WDR45	Autophagy
WDR45L	Autophagy
WIPI1	Autophagy
WIPI2	Autophagy
ZFYVE1	Autophagy
