# Supplementary material for: A unique regulated cell death-related classification regarding prognosis and immune landscapes in non-small cell lung cancer
Source: Front Immunol. 2023 Feb 3;14:1075848. doi: 10.3389/fimmu.2023.1075848 (PMC9936314; doi:10.3389/fimmu.2023.1075848)
Supplement: Supplementary file 6 [file Table_4.xlsx]

## Sheet: cluster1
	gene_id	mut
1	TP53	84
2	RYR2	80
3	KRAS	58
4	EGFR	50
5	PAPPA2	33
6	PCLO	33
7	OBSCN	28
8	PEG3	28
9	VCAN	28
10	APOB	27
11	ERICH3	27
12	GRIN2A	25
13	COL6A3	24
14	NF1	24
15	DST	21
16	STK11	21
17	SVEP1	21
18	TIAM1	21
19	FBN2	20
20	PKHD1	20
21	PRUNE2	20
22	DOCK2	18
23	KDR	18
24	PRDM9	18
25	PTPRZ1	18
26	RBM10	18
27	ROBO2	18
28	CHL1	17
29	COL3A1	17
30	LRP2	17
31	MRC1	17
32	NLGN4X	17
33	ADAMTS20	16
34	BRAF	16
35	KEAP1	16
36	RB1	16
37	TRPM6	16
38	COL14A1	15
39	COL4A5	15
40	GRID2	15
41	ATM	14
42	BIRC6	14
43	NLRP3	14
44	NRXN3	14
45	PTPRC	14
46	RGPD4	14
47	TLR4	14
48	ZEB1	14
49	ACTN2	13
50	ADCY1	13
51	COL15A1	13
52	EPHA7	13
53	POSTN	13
54	SETX	13
55	UNC5C	13
56	DOCK11	12
57	ERBB4	12
58	GRM5	12
59	LILRB1	12
60	LRP1	12
61	PREX1	12
62	PRKDC	12
63	RAPGEF2	12
64	SCN5A	12
65	SEMA5A	12
66	THBS2	12
67	WDFY3	12
68	AKAP6	11
69	ATRX	11
70	CDH6	11
71	EPB41L3	11
72	KALRN	11
73	SLIT3	11
74	THSD7A	11
75	TRPC5	11
76	ALPK2	10
77	FBN1	10
78	FLT3	10
79	GLI3	10
80	GPRASP1	10
81	GRID1	10
82	HGF	10
83	INHBA	10
84	ITGA2	10
85	MED13L	10
86	NRCAM	10
87	PTPRN2	10
88	SLIT2	10
89	STAB1	10
90	UNC5D	10
91	ZNF91	10
92	ACACA	9
93	AEBP1	9
94	ATP7A	9
95	ATP8A2	9
96	COL5A1	9
97	FLNA	9
98	FLT4	9
99	FMN2	9
100	GFRAL	9
101	ITGAL	9
102	KMT2A	9
103	NES	9
104	NLRP2	9
105	POU3F4	9
106	SAMD9	9
107	SAMD9L	9
108	SLC12A2	9
109	SLC5A11	9
110	TFAP2D	9
111	VWF	9
112	ALK	8
113	ANTXR1	8
114	APC	8
115	BRCA2	8
116	BTK	8
117	CENPF	8
118	CHD8	8
119	CKAP5	8
120	COL1A1	8
121	COL4A2	8
122	CYBB	8
123	DCC	8
124	DHX9	8
125	DSCAM	8
126	ERBB2	8
127	EYA1	8
128	GBP5	8
129	HIP1	8
130	ITGAM	8
131	JAK3	8
132	MCF2	8
133	MYH9	8
134	MYO5B	8
135	NLRP7	8
136	NOTCH2	8
137	NRG3	8
138	OGT	8
139	PCK1	8
140	SEMA3A	8
141	SMAD4	8
142	TMEM200A	8
143	WNK1	8
144	ZEB2	8
145	AMBRA1	7
146	ARHGEF11	7
147	ARHGEF9	7
148	ATR	7
149	BHLHB9	7
150	BRCA1	7
151	CACNA1D	7
152	CACNA2D3	7
153	CASR	7
154	COL2A1	7
155	CTNNB1	7
156	DRD5	7
157	ELMO1	7
158	EYA2	7
159	FAM171A1	7
160	FGB	7
161	FGD1	7
162	FOLH1	7
163	FOXG1	7
164	FRS2	7
165	GRIK2	7
166	HCLS1	7
167	ITGA1	7
168	ITGA4	7
169	ITIH2	7
170	ITPR1	7
171	ITSN1	7
172	KAT6A	7
173	KCNMA1	7
174	LRRIQ3	7
175	MADD	7
176	MECOM	7
177	MTOR	7
178	NCOR1	7
179	NLRC5	7
180	NOTCH1	7
181	NOX3	7
182	PALD1	7
183	PCDHA9	7
184	PCSK5	7
185	PDE4DIP	7
186	PIK3CA	7
187	PLCL1	7
188	PPP2R1A	7
189	PRAMEF12	7
190	PRKD1	7
191	PTGS1	7
192	PXDN	7
193	SLC30A10	7
194	SON	7
195	TCHH	7
196	TEX11	7
197	TNC	7
198	UNC5B	7
199	A2M	6
200	AHR	6
201	ARHGAP5	6
202	ARHGEF6	6
203	BUB1	6
204	C3	6
205	C7	6
206	CARD11	6
207	COL1A2	6
208	COL27A1	6
209	DIDO1	6
210	DLC1	6
211	EIF4G1	6
212	GABRA2	6
213	GHR	6
214	GPR65	6
215	HCK	6
216	IL16	6
217	IL31RA	6
218	IRF8	6
219	LRBA	6
220	LRPPRC	6
221	LRRK2	6
222	LUM	6
223	LY75	6
224	MBD1	6
225	MET	6
226	MPPED2	6
227	MYO18A	6
228	MYOCD	6
229	NAA15	6
230	NFKBIZ	6
231	NLRP9	6
232	NTRK1	6
233	NTRK2	6
234	PAK3	6
235	PDE3A	6
236	PML	6
237	PRAMEF15	6
238	PRKCI	6
239	PSG2	6
240	PTGFR	6
241	PTPRK	6
242	RAG1	6
243	SCN2A	6
244	SHANK2	6
245	SIGLEC9	6
246	SLC9A6	6
247	TBX3	6
248	TFAP2B	6
249	TIAM2	6
250	TIMD4	6
251	TMEM38B	6
252	TOPORS	6
253	TRIO	6
254	USP31	6
255	WNT7A	6
256	ZFP36L1	6
257	ZNF354A	6
258	ZNF711	6
259	ABI3BP	5
260	ACTN3	5
261	ADAM11	5
262	ADAMTS3	5
263	ADARB1	5
264	ADCY10	5
265	ADGRE2	5
266	ADGRF5	5
267	AIFM1	5
268	AKAP12	5
269	AKAP13	5
270	ALDH1A2	5
271	ALDH3A1	5
272	APPBP2	5
273	ARHGAP25	5
274	ARHGEF4	5
275	ATG2B	5
276	ATOH1	5
277	AUTS2	5
278	BCAN	5
279	BCKDHB	5
280	BCLAF1	5
281	BIRC8	5
282	BMPR2	5
283	CACNA1I	5
284	CASP5	5
285	CCDC88A	5
286	CDH2	5
287	CDH5	5
288	CDKN2A	5
289	CLSPN	5
290	COLEC11	5
291	CSF1R	5
292	CSF2RB	5
293	CTC1	5
294	CUL1	5
295	CUX1	5
296	CYLD	5
297	DAB2	5
298	DLG5	5
299	DNASE2	5
300	DNMT3A	5
301	DPP8	5
302	DSC2	5
303	DUOX2	5
304	EGF	5
305	ERBB3	5
306	ESRRG	5
307	FGA	5
308	FHOD1	5
309	GAA	5
310	GABRA5	5
311	GFRA1	5
312	GNAS	5
313	GRIK5	5
314	HAS2	5
315	HELZ	5
316	HNF4A	5
317	IFI16	5
318	IL10RA	5
319	IL7R	5
320	ITGB2	5
321	JAK2	5
322	KIF14	5
323	KIFC1	5
324	LEF1	5
325	LRP6	5
326	LRRC2	5
327	MCM4	5
328	MED1	5
329	MEGF10	5
330	MPEG1	5
331	MYLK	5
332	MYOF	5
333	MYRF	5
334	NCKAP1L	5
335	NEDD4L	5
336	NFE2L2	5
337	NOS2	5
338	NPY2R	5
339	NRK	5
340	NRXN2	5
341	NUGGC	5
342	PALB2	5
343	PARVG	5
344	PDGFRB	5
345	PIK3CG	5
346	PIK3R4	5
347	PPARGC1A	5
348	PRAME	5
349	PRAMEF2	5
350	PRDM2	5
351	PRKCB	5
352	PRKCQ	5
353	PRLR	5
354	PTCH1	5
355	PTK2B	5
356	PTPRH	5
357	RGS1	5
358	ROCK1	5
359	RPS6KA3	5
360	RRP8	5
361	SLC32A1	5
362	SOS2	5
363	TACR3	5
364	TPR	5
365	TRAIP	5
366	TRPC6	5
367	UACA	5
368	USP47	5
369	USP53	5
370	USP9X	5
371	VAV3	5
372	VEGFC	5
373	WDR35	5
374	WNK3	5
375	WWC1	5
376	ZNF260	5
377	ZNF622	5
378	ZSWIM2	5
379	AASS	4
380	ABCA5	4
381	ABL1	4
382	ACSL1	4
383	ACSL6	4
384	ACTB	4
385	ADAM12	4
386	AKAP1	4
387	AMBP	4
388	AMPH	4
389	ANGPT1	4
390	ANGPT4	4
391	ANKLE2	4
392	ANKRD11	4
393	ARHGEF12	4
394	ARHGEF17	4
395	ASAH2	4
396	ASMT	4
397	ATF2	4
398	ATG4A	4
399	ATP2A3	4
400	AVPR1A	4
401	B2M	4
402	BCL11B	4
403	BTRC	4
404	CACNB2	4
405	CASP2	4
406	CD1D	4
407	CD40LG	4
408	CD5L	4
409	CDK5	4
410	CHIT1	4
411	CIT	4
412	CKAP2	4
413	CLK2	4
414	CNKSR1	4
415	CNR1	4
416	CPE	4
417	CREBBP	4
418	CSF3R	4
419	CSRNP3	4
420	CTSG	4
421	CUL2	4
422	CUL4A	4
423	CYFIP1	4
424	DBH	4
425	DCLK1	4
426	DCT	4
427	DDR2	4
428	DNAJC10	4
429	DNAJC3	4
430	DNASE2B	4
431	DPP3	4
432	DPP4	4
433	DSTYK	4
434	EIF2AK3	4
435	EML4	4
436	EPAS1	4
437	EPHA2	4
438	ERC1	4
439	EXOG	4
440	EYA4	4
441	FAM120A	4
442	FBLN1	4
443	FBLN2	4
444	FGD4	4
445	FGFR4	4
446	FH	4
447	FIGNL1	4
448	FLCN	4
449	FMO1	4
450	FN1	4
451	FOXM1	4
452	FOXO4	4
453	GLI2	4
454	GSN	4
455	HADHB	4
456	HAND2	4
457	HSP90AA1	4
458	HYOU1	4
459	IDH1	4
460	IFNB1	4
461	IGF1R	4
462	IGF2R	4
463	IKBKE	4
464	IKZF1	4
465	IL17A	4
466	IL18R1	4
467	INPP5D	4
468	INPPL1	4
469	ISL1	4
470	ITGA5	4
471	ITGAV	4
472	ITGB6	4
473	ITGB8	4
474	ITPR3	4
475	JMY	4
476	KCNB1	4
477	KCND3	4
478	KIF1B	4
479	KIFAP3	4
480	KMO	4
481	KNG1	4
482	KRT25	4
483	KTN1	4
484	KYNU	4
485	LARP4B	4
486	LDLRAD4	4
487	LIPC	4
488	LTF	4
489	MAGEA3	4
490	MAP3K10	4
491	MAP3K9	4
492	MAX	4
493	MIOS	4
494	MME	4
495	MMP10	4
496	MORC3	4
497	MPO	4
498	MS4A6A	4
499	MS4A7	4
500	MTHFD1L	4
501	MTNR1B	4
502	NAA16	4
503	NCF2	4
504	NCOA1	4
505	NDUFS1	4
506	NGF	4
507	NOX4	4
508	NPM1	4
509	NPY5R	4
510	NR3C1	4
511	NRG1	4
512	NRP2	4
513	PARK2	4
514	PCDH1	4
515	PDE1A	4
516	PDE1B	4
517	PIK3R5	4
518	PKN2	4
519	PLOD3	4
520	PNMA5	4
521	POLR2A	4
522	PPP3R2	4
523	PRAMEF17	4
524	PRELP	4
525	PRKACB	4
526	PRKCE	4
527	PRKCH	4
528	RAD21	4
529	RAD54B	4
530	RAD54L	4
531	RAF1	4
532	RBBP6	4
533	RBM6	4
534	RNF213	4
535	SCAF11	4
536	SEC22A	4
537	SELENBP1	4
538	SEMA6A	4
539	SERPINB13	4
540	SERPINE1	4
541	SIN3A	4
542	SLC12A9	4
543	SLC1A3	4
544	SLC4A1	4
545	SLC5A8	4
546	SMAD3	4
547	SP100	4
548	SPIN2B	4
549	SRPX	4
550	STYXL1	4
551	SULF2	4
552	SYP	4
553	TEK	4
554	TGM2	4
555	TIE1	4
556	TP53I11	4
557	TP63	4
558	TRBC2	4
559	TRIM22	4
560	TYRO3	4
561	UBE4B	4
562	UBR2	4
563	ULK1	4
564	UMOD	4
565	UNC5A	4
566	VCAM1	4
567	VPS35	4
568	WFS1	4
569	WRN	4
570	WT1	4
571	XKR7	4
572	ZBTB4	4
573	AADAC	3
574	ABCC1	3
575	ACE	3
576	ACO1	3
577	ACSL4	3
578	ACTN1	3
579	ADCY7	3
580	ADGRE5	3
581	AGT	3
582	AGTR2	3
583	ALDH8A1	3
584	ALOX12B	3
585	AMFR	3
586	ANP32A	3
587	ANXA5	3
588	APAF1	3
589	APP	3
590	AR	3
591	ARFGEF3	3
592	ARHGEF26	3
593	ARNT	3
594	ARRDC3	3
595	ASS1	3
596	ATG9B	3
597	ATP8B2	3
598	B4GALNT3	3
599	BACH1	3
600	BARHL1	3
601	BCL10	3
602	BLK	3
603	BMP1	3
604	BMP5	3
605	CA9	3
606	CAPN13	3
607	CARD8	3
608	CASP8	3
609	CASP8AP2	3
610	CCAR1	3
611	CCNA1	3
612	CDC73	3
613	CDH11	3
614	CECR2	3
615	CHIA	3
616	CHM	3
617	COL17A1	3
618	CP	3
619	CSNK1G2	3
620	CTNNA1	3
621	CTTNBP2NL	3
622	CX3CR1	3
623	CYFIP2	3
624	CYP1A1	3
625	DAP3	3
626	DDX3X	3
627	DDX42	3
628	DGKA	3
629	DOCK8	3
630	DRAXIN	3
631	DRD3	3
632	DUSP9	3
633	EDNRB	3
634	EEF1A2	3
635	EHBP1L1	3
636	EIF2AK1	3
637	EIF3L	3
638	ERCC5	3
639	ERCC6	3
640	ERN1	3
641	ERN2	3
642	EYA3	3
643	FAN1	3
644	FANCD2	3
645	FAP	3
646	FBXO11	3
647	FBXO21	3
648	FCGR2B	3
649	FEM1B	3
650	FGF10	3
651	FGR	3
652	GAS2	3
653	GATA3	3
654	GATA4	3
655	GCG	3
656	GFAP	3
657	GLS2	3
658	GOLGA4	3
659	GOPC	3
660	GPR61	3
661	GRB2	3
662	GRM4	3
663	HDAC2	3
664	HDAC4	3
665	HDAC6	3
666	HGFAC	3
667	HIPK1	3
668	HIPK2	3
669	HNRNPK	3
670	HOXA13	3
671	HOXA5	3
672	HSP90AB1	3
673	HSP90B1	3
674	HTR7	3
675	IFNA2	3
676	IGHG1	3
677	IGHM	3
678	IKBKB	3
679	IL10RB	3
680	IL15	3
681	IL17RA	3
682	IL2RB	3
683	IL3RA	3
684	JADE1	3
685	KANK1	3
686	KDM2B	3
687	KIAA0226	3
688	KIF20B	3
689	KL	3
690	KLHL20	3
691	KRT14	3
692	KRT16	3
693	LATS1	3
694	LCP2	3
695	LGALS9	3
696	LRRC17	3
697	MAEL	3
698	MAGED1	3
699	MAP2K1	3
700	MAP2K4	3
701	MAP3K11	3
702	MAP3K12	3
703	MAP3K7	3
704	MAPK7	3
705	MBTPS2	3
706	MECP2	3
707	MEF2C	3
708	MIA3	3
709	MLKL	3
710	MMP7	3
711	MNDA	3
712	MSH6	3
713	MSN	3
714	MTR	3
715	MYB	3
716	MYO1F	3
717	N4BP1	3
718	NCSTN	3
719	NEBL	3
720	NEURL1	3
721	NFATC1	3
722	NFATC4	3
723	NFKB1	3
724	NKX2-5	3
725	NLRP1	3
726	NNT	3
727	NOD1	3
728	NOX5	3
729	NR2F1	3
730	NSMAF	3
731	NUAK1	3
732	OXR1	3
733	PAX2	3
734	PBX1	3
735	PCSK6	3
736	PDIA4	3
737	PDK1	3
738	PHLDA3	3
739	PIK3CB	3
740	PLA2R1	3
741	PLAGL2	3
742	PLEKHG5	3
743	PLK1	3
744	PLK2	3
745	PLSCR1	3
746	PNPT1	3
747	POLG	3
748	PPARD	3
749	PPFIA1	3
750	PPP1R10	3
751	PPP1R13L	3
752	PRAMEF11	3
753	PRDM11	3
754	PRF1	3
755	PRICKLE1	3
756	PRKCA	3
757	PSEN1	3
758	PSG1	3
759	PTGS2	3
760	PTH1R	3
761	RABEP1	3
762	RASA3	3
763	RB1CC1	3
764	RBL1	3
765	RBL2	3
766	RBM14	3
767	RET	3
768	RHOT1	3
769	RIT1	3
770	RNF144B	3
771	RNF152	3
772	RNF165	3
773	RPTOR	3
774	RTN4	3
775	RUFY3	3
776	SAMHD1	3
777	SCG2	3
778	SERPINB9	3
779	SERPING1	3
780	SF1	3
781	SGMS1	3
782	SLC2A12	3
783	SLK	3
784	SMARCA1	3
785	SMO	3
786	SPHK2	3
787	SRPK2	3
788	SSR4	3
789	ST14	3
790	STAM	3
791	STK26	3
792	STXBP1	3
793	SULF1	3
794	SYCP2	3
795	TAOK1	3
796	TAOK2	3
797	TBX1	3
798	TCF7L2	3
799	TFDP1	3
800	TFRC	3
801	TGFBI	3
802	TH	3
803	THOC6	3
804	TJP1	3
805	TMEM117	3
806	TMEM187	3
807	TNRC6B	3
808	TP53BP2	3
809	TRAF6	3
810	TRIM24	3
811	TRIM39	3
812	TSLP	3
813	UBAP2	3
814	USP1	3
815	USP28	3
816	VAV2	3
817	XKR6	3
818	YWHAQ	3
819	ZKSCAN3	3
820	ZNF268	3
821	ZNF304	3
822	ZNF420	3
823	ZNF440	3
824	ZNF507	3
825	ABR	2
826	ACKR3	2
827	ACSL3	2
828	ACVR1	2
829	ACVR1B	2
830	ACVR1C	2
831	ADAM17	2
832	ADAMTS1	2
833	ADD1	2
834	AGO4	2
835	AHI1	2
836	AIPL1	2
837	AKR1B1	2
838	AKR1C1	2
839	AKR1C3	2
840	AKT3	2
841	ALDH3B2	2
842	ALDH6A1	2
843	ALKBH1	2
844	ALOX5	2
845	AMMECR1	2
846	ANO6	2
847	ANXA6	2
848	AP1G1	2
849	AP3B2	2
850	AP5Z1	2
851	APLP2	2
852	APOH	2
853	APPL1	2
854	ARHGAP10	2
855	ARHGAP30	2
856	ARHGDIB	2
857	ARHGEF1	2
858	ARHGEF2	2
859	ARNT2	2
860	ARPC1B	2
861	ASAP1	2
862	ATF4	2
863	ATF6	2
864	ATG16L1	2
865	ATG4C	2
866	ATG7	2
867	ATL3	2
868	ATP2B1	2
869	ATP6V0A1	2
870	BAG3	2
871	BAP1	2
872	BARD1	2
873	BAZ2A	2
874	BMPR1B	2
875	BRAT1	2
876	BRSK2	2
877	BTBD11	2
878	BTG2	2
879	C1QA	2
880	CADM1	2
881	CALB1	2
882	CALCOCO2	2
883	CALU	2
884	CAMK2D	2
885	CANX	2
886	CAPN10	2
887	CARD14	2
888	CARD6	2
889	CASP1	2
890	CASP10	2
891	CASP3	2
892	CAST	2
893	CAV1	2
894	CBX3	2
895	CBX4	2
896	CCM2	2
897	CCT2	2
898	CD14	2
899	CD248	2
900	CD28	2
901	CDC123	2
902	CDC20	2
903	CDC25C	2
904	CDC27	2
905	CEACAM5	2
906	CHEK2	2
907	CHRNA3	2
908	CHRNA7	2
909	CHUK	2
910	CIDEB	2
911	CIZ1	2
912	CLDN8	2
913	CLEC10A	2
914	COASY	2
915	COG2	2
916	COG6	2
917	COL4A3	2
918	CORO1C	2
919	CPEB4	2
920	CREB1	2
921	CRHBP	2
922	CRYBB2	2
923	CSNK2A1	2
924	CSRNP2	2
925	CTTN	2
926	CYTH1	2
927	DAG1	2
928	DCN	2
929	DDIAS	2
930	DDX17	2
931	DDX18	2
932	DDX20	2
933	DDX41	2
934	DGKQ	2
935	DHRS2	2
936	DHTKD1	2
937	DICER1	2
938	DIO3	2
939	DLGAP1	2
940	DNASE1L3	2
941	DPEP1	2
942	DPF1	2
943	DPF2	2
944	DUSP5	2
945	DYNLL1	2
946	DYRK2	2
947	DYRK4	2
948	ECT2	2
949	EEF2	2
950	EGLN2	2
951	EIF2AK4	2
952	ELL3	2
953	ENDOD1	2
954	ENPP2	2
955	EPB42	2
956	EPHA1	2
957	ERCC3	2
958	ESR1	2
959	ETS2	2
960	ETV6	2
961	EVI2A	2
962	EVI2B	2
963	F2R	2
964	FAM83F	2
965	FBL	2
966	FBXO10	2
967	FBXW7	2
968	FFAR4	2
969	FGD3	2
970	FGFR1	2
971	FGFR2	2
972	FIBIN	2
973	FKBP15	2
974	FMOD	2
975	FNIP1	2
976	FNIP2	2
977	FOXQ1	2
978	FSCN1	2
979	FTMT	2
980	FXYD5	2
981	G2E3	2
982	G6PD	2
983	GABRE	2
984	GATB	2
985	GBA	2
986	GBE1	2
987	GCH1	2
988	GCLC	2
989	GDF5	2
990	GDNF	2
991	GGA3	2
992	GGT5	2
993	GJA1	2
994	GMFG	2
995	GNAI3	2
996	GNGT1	2
997	GPD2	2
998	GPT2	2
999	GRN	2
1000	GSK3B	2
1001	GTDC1	2
1002	GYPB	2
1003	GZMH	2
1004	HADH	2
1005	HCCS	2
1006	HEY2	2
1007	HIF3A	2
1008	HIPK3	2
1009	HK2	2
1010	HLA-A	2
1011	HLA-C	2
1012	HLA-DQB1	2
1013	HMGCR	2
1014	HNRNPF	2
1015	HNRNPH1	2
1016	HRG	2
1017	HS1BP3	2
1018	HSF2	2
1019	HSPA13	2
1020	HSPA8	2
1021	HTR2A	2
1022	HTT	2
1023	IFI6	2
1024	IFNGR1	2
1025	IGF1	2
1026	IGFBP1	2
1027	IGFBP3	2
1028	IGHA1	2
1029	IGKC	2
1030	IKZF3	2
1031	IL12B	2
1032	IL3	2
1033	INPP1	2
1034	IREB2	2
1035	IRF7	2
1036	ITGA7	2
1037	ITGB4	2
1038	JAG2	2
1039	JUN	2
1040	KANK2	2
1041	KCNMB1	2
1042	KIAA0930	2
1043	KIF11	2
1044	KIF23	2
1045	KIF2C	2
1046	KIR2DL4	2
1047	KITLG	2
1048	KLF4	2
1049	KLHL3	2
1050	KPNB1	2
1051	KRT33B	2
1052	KRTAP4-5	2
1053	LACC1	2
1054	LARP4	2
1055	LCK	2
1056	LDHA	2
1057	LDHC	2
1058	LEPROT	2
1059	LGMN	2
1060	LHX3	2
1061	LIG4	2
1062	LIMS2	2
1063	LONP1	2
1064	LOX	2
1065	LPAR1	2
1066	LRP5	2
1067	LTK	2
1068	MAFG	2
1069	MAG	2
1070	MAGEH1	2
1071	MALT1	2
1072	MAP3K3	2
1073	MAP3K5	2
1074	MAP4	2
1075	MAPK14	2
1076	MARK3	2
1077	MAZ	2
1078	MCAM	2
1079	MDM2	2
1080	MEF2D	2
1081	MERTK	2
1082	MLST8	2
1083	MMP12	2
1084	MMP9	2
1085	MOXD1	2
1086	MPP3	2
1087	MTA1	2
1088	MTCL1	2
1089	MYBL2	2
1090	MYC	2
1091	MYCN	2
1092	NAPEPLD	2
1093	NAT8	2
1094	NCK2	2
1095	NCKAP1	2
1096	NDNF	2
1097	NDUFB6	2
1098	NEDD4	2
1099	NEFL	2
1100	NEK4	2
1101	NET1	2
1102	NEUROD1	2
1103	NGEF	2
1104	NGFR	2
1105	NISCH	2
1106	NKX3-1	2
1107	NKX3-2	2
1108	NLRP6	2
1109	NNMT	2
1110	NOS3	2
1111	NPEPPS	2
1112	NR1H4	2
1113	NTF3	2
1114	NUDT1	2
1115	NUP62	2
1116	NUP88	2
1117	OMA1	2
1118	OXSR1	2
1119	PACS2	2
1120	PAK1	2
1121	PARP14	2
1122	PAX8	2
1123	PDCD1	2
1124	PDCD6IP	2
1125	PDE6G	2
1126	PDGFC	2
1127	PFKP	2
1128	PHF3	2
1129	PHIP	2
1130	PIGR	2
1131	PIK3CD	2
1132	PIK3R2	2
1133	PLA2G6	2
1134	PLAG1	2
1135	PLCG1	2
1136	PLEKHG2	2
1137	PLEKHN1	2
1138	PLEKHO1	2
1139	PLIN2	2
1140	POU4F2	2
1141	PPARG	2
1142	PPM1F	2
1143	PPOX	2
1144	PPP1R13B	2
1145	PPP2R1B	2
1146	PPP2R2B	2
1147	PPP3CA	2
1148	PPP3CB	2
1149	PRAMEF1	2
1150	PRAMEF10	2
1151	PRAMEF14	2
1152	PRAMEF19	2
1153	PRAMEF20	2
1154	PRAMEF4	2
1155	PRAMEF6	2
1156	PRAMEF8	2
1157	PRB1	2
1158	PRDX1	2
1159	PRDX4	2
1160	PRKAA1	2
1161	PRKCG	2
1162	PRKX	2
1163	PRMT6	2
1164	PROM2	2
1165	PRSS23	2
1166	PSAT1	2
1167	PSMC2	2
1168	PSMC6	2
1169	PSMD12	2
1170	PTCRA	2
1171	PTEN	2
1172	PTGER3	2
1173	PTGER4	2
1174	PTH	2
1175	PTK2	2
1176	PTN	2
1177	RAB33A	2
1178	RABGGTB	2
1179	RALGPS1	2
1180	RASSF2	2
1181	RBM5	2
1182	REL	2
1183	REST	2
1184	RFFL	2
1185	RGN	2
1186	RGS4	2
1187	RHOA	2
1188	RNF168	2
1189	RNF216	2
1190	RPN2	2
1191	RPS3	2
1192	RRAGC	2
1193	RRP12	2
1194	RTCB	2
1195	RTKN2	2
1196	RTN1	2
1197	RUNX3	2
1198	RXRB	2
1199	SAV1	2
1200	SEC23A	2
1201	SEC63	2
1202	SEMA7A	2
1203	SERBP1	2
1204	SERPINA1	2
1205	SERPINB2	2
1206	SFPQ	2
1207	SFRP2	2
1208	SH3RF1	2
1209	SHC3	2
1210	SIGLEC5	2
1211	SIRT5	2
1212	SKAP1	2
1213	SKIL	2
1214	SLC16A7	2
1215	SLC18A2	2
1216	SLC6A1	2
1217	SLC6A3	2
1218	SLC7A5	2
1219	SLCO2A1	2
1220	SLFN11	2
1221	SLFN5	2
1222	SNAI1	2
1223	SOAT1	2
1224	SOHLH2	2
1225	SOS1	2
1226	SOX7	2
1227	SOX8	2
1228	SP140	2
1229	SPP1	2
1230	SQLE	2
1231	SQSTM1	2
1232	SRSF6	2
1233	SST	2
1234	ST13	2
1235	ST8SIA4	2
1236	STAT3	2
1237	STK10	2
1238	STK3	2
1239	SUOX	2
1240	SYMPK	2
1241	SYNGAP1	2
1242	TAGLN2	2
1243	TAP1	2
1244	TARDBP	2
1245	TBC1D9	2
1246	TBXAS1	2
1247	TCHP	2
1248	TCL1A	2
1249	TFAP2A	2
1250	TFR2	2
1251	TGFBR2	2
1252	THBS1	2
1253	THRB	2
1254	TIMM50	2
1255	TLR3	2
1256	TM4SF1	2
1257	TMBIM6	2
1258	TMTC4	2
1259	TNFAIP3	2
1260	TNFRSF19	2
1261	TNFRSF21	2
1262	TOP2A	2
1263	TPI1	2
1264	TPX2	2
1265	TRAF3	2
1266	TRAF3IP2	2
1267	TRIL	2
1268	TRIM47	2
1269	TRIM69	2
1270	TRPM7	2
1271	TSPAN31	2
1272	TXNDC12	2
1273	UBD	2
1274	UBE2A	2
1275	UBE2O	2
1276	UBE2V2	2
1277	UBE2Z	2
1278	UBQLN1	2
1279	UBXN1	2
1280	UNC13B	2
1281	URI1	2
1282	VAMP7	2
1283	VIL1	2
1284	VWCE	2
1285	WDR45	2
1286	YBX3	2
1287	YY1AP1	2
1288	ZCCHC7	2
1289	ZNF16	2
1290	ZNF783	2
1291	ZSCAN9	2
1292	AAMP	1
1293	AATF	1
1294	ABCC3	1
1295	ABTB2	1
1296	ACER2	1
1297	ACSL5	1
1298	ACTN4	1
1299	ADAM10	1
1300	ADAM8	1
1301	ADAMTSL4	1
1302	ADAR	1
1303	ADCYAP1	1
1304	ADH6	1
1305	ADIPOQ	1
1306	ADM	1
1307	ADORA1	1
1308	ADORA2A	1
1309	ADRA1A	1
1310	AGAP2	1
1311	AGER	1
1312	AHCYL1	1
1313	AIDA	1
1314	AIMP1	1
1315	AK2	1
1316	AKNA	1
1317	AKT1	1
1318	ALAS2	1
1319	ALB	1
1320	ALDH1A3	1
1321	ALDOA	1
1322	ALDOC	1
1323	ALOX12	1
1324	ALOX15	1
1325	ALOX15B	1
1326	ALOXE3	1
1327	ALX3	1
1328	ALX4	1
1329	AMIGO2	1
1330	ANTXR2	1
1331	ANXA3	1
1332	APBA3	1
1333	APBB1IP	1
1334	API5	1
1335	APIP	1
1336	APLP1	1
1337	APOL1	1
1338	APRT	1
1339	AQP1	1
1340	ARAF	1
1341	ARF1	1
1342	ARG1	1
1343	ARHGAP1	1
1344	ARHGAP18	1
1345	ARHGEF18	1
1346	ARHGEF19	1
1347	ARHGEF3	1
1348	ARHGEF5	1
1349	ARHGEF7	1
1350	ARL4C	1
1351	ARL6IP1	1
1352	ARNTL2	1
1353	ARSA	1
1354	ARSB	1
1355	ARVCF	1
1356	ASIC2	1
1357	ASMTL	1
1358	ASNS	1
1359	ATF5	1
1360	ATG10	1
1361	ATG13	1
1362	ATG16L2	1
1363	ATG2A	1
1364	ATG3	1
1365	ATG5	1
1366	ATG9A	1
1367	ATIC	1
1368	ATN1	1
1369	ATP2A1	1
1370	ATP5G3	1
1371	ATP6V0B	1
1372	AURKB	1
1373	AVEN	1
1374	AXL	1
1375	B3GAT3	1
1376	BAX	1
1377	BCAP29	1
1378	BCAP31	1
1379	BCL2	1
1380	BCL2L10	1
1381	BCL2L11	1
1382	BCL2L12	1
1383	BCL2L13	1
1384	BCL7B	1
1385	BDH2	1
1386	BEX2	1
1387	BFAR	1
1388	BHLHE41	1
1389	BIN1	1
1390	BIRC2	1
1391	BIRC3	1
1392	BIRC5	1
1393	BIRC7	1
1394	BLOC1S4	1
1395	BLOC1S5-TXNDC5	1
1396	BMP2	1
1397	BMP7	1
1398	BMX	1
1399	BNIP1	1
1400	BRMS1	1
1401	BTBD1	1
1402	BTG1	1
1403	C19orf12	1
1404	C1QB	1
1405	C1R	1
1406	C1orf216	1
1407	C3orf14	1
1408	C4A	1
1409	C5AR1	1
1410	C6orf120	1
1411	CA4	1
1412	CALCA	1
1413	CAMK1D	1
1414	CAMK2A	1
1415	CAPN2	1
1416	CAPN3	1
1417	CAPNS1	1
1418	CARD16	1
1419	CARD9	1
1420	CARS	1
1421	CASK	1
1422	CASP14	1
1423	CASP9	1
1424	CAT	1
1425	CBL	1
1426	CCDC93	1
1427	CCL11	1
1428	CCL19	1
1429	CCL3	1
1430	CCNB1	1
1431	CCNC	1
1432	CCND2	1
1433	CCNE1	1
1434	CCNF	1
1435	CCNT1	1
1436	CCR2	1
1437	CD274	1
1438	CD40	1
1439	CD44	1
1440	CD46	1
1441	CD53	1
1442	CD8A	1
1443	CDC25A	1
1444	CDC34	1
1445	CDC42	1
1446	CDCA7	1
1447	CDH3	1
1448	CDK10	1
1449	CDK11B	1
1450	CDK4	1
1451	CDK5R1	1
1452	CDK6	1
1453	CDKN1A	1
1454	CDKN2D	1
1455	CEACAM6	1
1456	CELF2	1
1457	CFTR	1
1458	CHEK1	1
1459	CHI3L1	1
1460	CHI3L2	1
1461	CHMP2B	1
1462	CHMP5	1
1463	CHMP6	1
1464	CHPF2	1
1465	CHRNE	1
1466	CIB2	1
1467	CIR1	1
1468	CISD1	1
1469	CKAP4	1
1470	CLASP2	1
1471	CLDN10	1
1472	CLEC7A	1
1473	CLIP3	1
1474	CLN3	1
1475	CLPTM1L	1
1476	CLU	1
1477	CMTR1	1
1478	CNN1	1
1479	CNP	1
1480	COPS4	1
1481	COPS5	1
1482	COPS7A	1
1483	COQ7	1
1484	CORO1A	1
1485	CORO7	1
1486	CPB2	1
1487	CRABP2	1
1488	CRLF1	1
1489	CS	1
1490	CSDE1	1
1491	CTH	1
1492	CTLA4	1
1493	CTNND1	1
1494	CTSC	1
1495	CTSH	1
1496	CTSS	1
1497	CUL3	1
1498	CUL5	1
1499	CXCL14	1
1500	CXCL16	1
1501	CXCL2	1
1502	CXCR3	1
1503	CXCR4	1
1504	CXorf38	1
1505	CYBRD1	1
1506	CYP19A1	1
1507	CYP1B1	1
1508	CYP3A7	1
1509	DAB2IP	1
1510	DAD1	1
1511	DAP	1
1512	DAPK1	1
1513	DAPK2	1
1514	DAPK3	1
1515	DAPL1	1
1516	DBT	1
1517	DCUN1D3	1
1518	DDC	1
1519	DDIT3	1
1520	DDIT4	1
1521	DDX58	1
1522	DEDD2	1
1523	DEPTOR	1
1524	DERL1	1
1525	DHODH	1
1526	DIRAS3	1
1527	DIS3	1
1528	DKK1	1
1529	DKKL1	1
1530	DLAT	1
1531	DLL1	1
1532	DLX1	1
1533	DLX4	1
1534	DNAJA1	1
1535	DNAJA3	1
1536	DNAJB1	1
1537	DNAJB6	1
1538	DNAJB9	1
1539	DNM1L	1
1540	DNMBP	1
1541	DNMT1	1
1542	DOCK1	1
1543	DOK1	1
1544	DRAM1	1
1545	DRAM2	1
1546	DRD4	1
1547	DSG2	1
1548	DUOX1	1
1549	DUSP6	1
1550	DYNAP	1
1551	E2F1	1
1552	E2F2	1
1553	E2F3	1
1554	ECE1	1
1555	EDA2R	1
1556	EDAR	1
1557	EDEM1	1
1558	EDN1	1
1559	EEF2K	1
1560	EFEMP1	1
1561	EFNA1	1
1562	EGLN3	1
1563	EGR3	1
1564	EIF4A1	1
1565	EIF4E	1
1566	EIF5A	1
1567	ELMO2	1
1568	EMC2	1
1569	EML3	1
1570	EMP3	1
1571	EN1	1
1572	ENO1	1
1573	ENO2	1
1574	ENOSF1	1
1575	ENTPD4	1
1576	EPO	1
1577	ERCC2	1
1578	ERO1L	1
1579	ESPL1	1
1580	EZR	1
1581	F3	1
1582	FA2H	1
1583	FABP3	1
1584	FADS2	1
1585	FAF1	1
1586	FAIM2	1
1587	FAM118A	1
1588	FAM153A	1
1589	FAM32A	1
1590	FAM3B	1
1591	FASLG	1
1592	FASTKD2	1
1593	FAU	1
1594	FAXDC2	1
1595	FBXO4	1
1596	FBXO5	1
1597	FCER1G	1
1598	FCGR2A	1
1599	FDFT1	1
1600	FDXR	1
1601	FGFR3	1
1602	FGG	1
1603	FHIT	1
1604	FHL1	1
1605	FIS1	1
1606	FKBP8	1
1607	FLOT1	1
1608	FLT3LG	1
1609	FMO4	1
1610	FNBP1	1
1611	FNDC5	1
1612	FOXA1	1
1613	FOXC2	1
1614	FOXO3	1
1615	FOXP1	1
1616	FRMD3	1
1617	FRZB	1
1618	FSTL1	1
1619	FXN	1
1620	FXR1	1
1621	FYN	1
1622	FZD5	1
1623	FZD9	1
1624	FZR1	1
1625	G3BP1	1
1626	GABBR1	1
1627	GABRP	1
1628	GAD1	1
1629	GADD45B	1
1630	GAK	1
1631	GALNT2	1
1632	GAS1	1
1633	GAS6	1
1634	GATA1	1
1635	GBP1	1
1636	GBP2	1
1637	GDF15	1
1638	GGH	1
1639	GHRHR	1
1640	GIMAP2	1
1641	GIMAP8	1
1642	GINS3	1
1643	GJB2	1
1644	GJB6	1
1645	GLIPR2	1
1646	GNAL	1
1647	GNB2L1	1
1648	GNB4	1
1649	GOLPH3	1
1650	GORAB	1
1651	GOT2	1
1652	GPAM	1
1653	GPLD1	1
1654	GPNMB	1
1655	GPS1	1
1656	GPX1	1
1657	GPX4	1
1658	GPX8	1
1659	GRAMD4	1
1660	GREM1	1
1661	GRINA	1
1662	GRK5	1
1663	GSDMB	1
1664	GSDMC	1
1665	GSK3A	1
1666	GSKIP	1
1667	GSTA1	1
1668	GSTA2	1
1669	GSTA4	1
1670	GSTM4	1
1671	GULP1	1
1672	GYS1	1
1673	GZMA	1
1674	GZMK	1
1675	HAX1	1
1676	HDAC1	1
1677	HELLS	1
1678	HGS	1
1679	HIC1	1
1680	HLA-DMA	1
1681	HLA-DRA	1
1682	HMGA2	1
1683	HMGB1	1
1684	HNRNPD	1
1685	HOXD9	1
1686	HPCA	1
1687	HPGD	1
1688	HSD17B10	1
1689	HSD17B11	1
1690	HSD17B4	1
1691	HSPA2	1
1692	HSPA5	1
1693	HSPB1	1
1694	HSPB8	1
1695	HTRA1	1
1696	HYAL2	1
1697	ID2	1
1698	ID3	1
1699	IDO1	1
1700	IFI27	1
1701	IFI27L1	1
1702	IFNAR1	1
1703	IFNAR2	1
1704	IFNG	1
1705	IFNGR2	1
1706	IFT57	1
1707	IGF2	1
1708	IGHV3-23	1
1709	IGKV1D-39	1
1710	IGKV2D-28	1
1711	IGLC2	1
1712	IL11RA	1
1713	IL12A	1
1714	IL17B	1
1715	IL1B	1
1716	IL2	1
1717	IL20RA	1
1718	IL32	1
1719	IL33	1
1720	IL4	1
1721	IL4I1	1
1722	IL6	1
1723	IL6ST	1
1724	IL7	1
1725	IMPACT	1
1726	ING3	1
1727	ING4	1
1728	INHBB	1
1729	INPP5E	1
1730	IPMK	1
1731	IRAK2	1
1732	IRF2	1
1733	IRF5	1
1734	IRF9	1
1735	IRS2	1
1736	ISCA1	1
1737	ISLR	1
1738	ISOC1	1
1739	ITGA3	1
1740	ITGA6	1
1741	ITGB1	1
1742	ITPKB	1
1743	ITPRIP	1
1744	IVNS1ABP	1
1745	JUND	1
1746	KCNIP3	1
1747	KCNK1	1
1748	KLF11	1
1749	KLF8	1
1750	KLF9	1
1751	KLHL24	1
1752	KPNA1	1
1753	KRT13	1
1754	LACRT	1
1755	LAMP1	1
1756	LAPTM5	1
1757	LATS2	1
1758	LCN2	1
1759	LDHD	1
1760	LEP	1
1761	LGALS14	1
1762	LHX4	1
1763	LIG3	1
1764	LOXL1	1
1765	LPCAT1	1
1766	LPL	1
1767	LRP8	1
1768	LRRFIP2	1
1769	LY6E	1
1770	LYSMD2	1
1771	MAGI3	1
1772	MAP1LC3B	1
1773	MAP1LC3C	1
1774	MAP1S	1
1775	MAP2K5	1
1776	MAP2K6	1
1777	MAP2K7	1
1778	MAP3K14	1
1779	MAP4K4	1
1780	MAPK3	1
1781	MAPK8	1
1782	MAPK8IP1	1
1783	MAPK8IP2	1
1784	MAPK9	1
1785	MAPKAPK5	1
1786	MBD3	1
1787	MCF2L	1
1788	MCFD2	1
1789	MDM4	1
1790	MED22	1
1791	MELK	1
1792	MGMT	1
1793	MICALL2	1
1794	MINK1	1
1795	MIOX	1
1796	MLH1	1
1797	MMP11	1
1798	MMP3	1
1799	MOAP1	1
1800	MOK	1
1801	MRAS	1
1802	MSR1	1
1803	MSX1	1
1804	MT1H	1
1805	MTCH2	1
1806	MTDH	1
1807	MTMR14	1
1808	MTO1	1
1809	MUL1	1
1810	MVP	1
1811	MYL6	1
1812	NAF1	1
1813	NAIF1	1
1814	NAIP	1
1815	NCOA4	1
1816	NDRG1	1
1817	NDUFB11	1
1818	NDUFS3	1
1819	NF2	1
1820	NFKB2	1
1821	NFYB	1
1822	NGB	1
1823	NLK	1
1824	NLRC4	1
1825	NMT1	1
1826	NOC2L	1
1827	NOD2	1
1828	NONO	1
1829	NOX1	1
1830	NPC1	1
1831	NPC2	1
1832	NQO2	1
1833	NR2E1	1
1834	NR2F6	1
1835	NR4A2	1
1836	NR5A1	1
1837	NT5E	1
1838	NTF4	1
1839	NTSR1	1
1840	NUB1	1
1841	NUDT2	1
1842	NUDT7	1
1843	NUPR1	1
1844	OLFM1	1
1845	OPA1	1
1846	OPN3	1
1847	OSGIN1	1
1848	OSMR	1
1849	OTUB1	1
1850	OXCT1	1
1851	P2RX1	1
1852	P2RX7	1
1853	P2RY1	1
1854	PAK4	1
1855	PARP1	1
1856	PARP12	1
1857	PARP2	1
1858	PAWR	1
1859	PAX3	1
1860	PAX5	1
1861	PCBP2	1
1862	PCYT2	1
1863	PDAP1	1
1864	PDCD10	1
1865	PDCD2	1
1866	PDCD7	1
1867	PDCL3	1
1868	PDGFRL	1
1869	PDHA1	1
1870	PDK4	1
1871	PDPK1	1
1872	PDXDC1	1
1873	PEBP1	1
1874	PELI1	1
1875	PELI3	1
1876	PELP1	1
1877	PENK	1
1878	PGM2L1	1
1879	PHB2	1
1880	PHKB	1
1881	PHKG2	1
1882	PHLDA1	1
1883	PHLPP1	1
1884	PICALM	1
1885	PIDD1	1
1886	PIH1D1	1
1887	PIK3C3	1
1888	PIK3R3	1
1889	PIM2	1
1890	PIP	1
1891	PIP5KL1	1
1892	PITX3	1
1893	PKN1	1
1894	PLA2G1B	1
1895	PLA2G3	1
1896	PLD6	1
1897	PLEKHF1	1
1898	PLEKHO2	1
1899	PLIN4	1
1900	PLK3	1
1901	PMEPA1	1
1902	PNMA2	1
1903	PNMA3	1
1904	POLB	1
1905	POLD1	1
1906	POLR2J	1
1907	POLRMT	1
1908	POU3F3	1
1909	POU4F1	1
1910	POU4F3	1
1911	PPARA	1
1912	PPM1K	1
1913	PPP1CA	1
1914	PPP1CC	1
1915	PPP1R12C	1
1916	PPP1R14A	1
1917	PPP1R15A	1
1918	PPP1R9B	1
1919	PPP2CA	1
1920	PRDX2	1
1921	PRDX5	1
1922	PRKAA2	1
1923	PRKACA	1
1924	PRKAR1A	1
1925	PRKCD	1
1926	PRKCZ	1
1927	PRKRA	1
1928	PRMT2	1
1929	PROC	1
1930	PSENEN	1
1931	PSMB10	1
1932	PSMD11	1
1933	PSME2	1
1934	PSMG2	1
1935	PTGFRN	1
1936	PTGR1	1
1937	PTK6	1
1938	PTPN22	1
1939	PTPRCAP	1
1940	PTTG1IP	1
1941	PVALB	1
1942	QPCT	1
1943	QSOX1	1
1944	RAB34	1
1945	RAB4B	1
1946	RAB6A	1
1947	RABGGTA	1
1948	RANBP1	1
1949	RAPSN	1
1950	RASA1	1
1951	RASGRF2	1
1952	RASSF6	1
1953	RASSF7	1
1954	RBM17	1
1955	RBMS3	1
1956	RBP1	1
1957	REEP4	1
1958	RFPL1	1
1959	RGL2	1
1960	RGS10	1
1961	RHOB	1
1962	RHOT2	1
1963	RIN2	1
1964	RIN3	1
1965	RIPK2	1
1966	RIT2	1
1967	RMDN3	1
1968	RND3	1
1969	RNF183	1
1970	RNF34	1
1971	RNH1	1
1972	ROPN1L	1
1973	RPL28	1
1974	RPL8	1
1975	RPLP2	1
1976	RPN1	1
1977	RPS3A	1
1978	RPS6KA1	1
1979	RPS6KA2	1
1980	RPS6KB1	1
1981	RRM2	1
1982	RUNX2	1
1983	RYBP	1
1984	S100A6	1
1985	SAC3D1	1
1986	SAP18	1
1987	SAP30BP	1
1988	SARM1	1
1989	SAT1	1
1990	SCAP	1
1991	SCIN	1
1992	SCML1	1
1993	SCP2	1
1994	SCRIB	1
1995	SCRT2	1
1996	SDC4	1
1997	SEL1L3	1
1998	SELPLG	1
1999	SEMA4D	1
[truncated: 206 more rows]

## Sheet: cluster2
	gene_id	mut
1	RYR2	170	(同一样本中突变多次)
2	TP53	116
3	APOB	62
4	PAPPA2	60
5	PCLO	53
6	VCAN	49
7	FBN2	48
8	KRAS	44
9	ERICH3	42
10	NLRP3	40
11	LRP2	38
12	PKHD1	37
13	PTPRZ1	36
14	OBSCN	35
15	PRUNE2	33
16	KEAP1	31
17	MRC1	31
18	DOCK2	30
19	GRID2	29
20	TLR4	29
21	COL3A1	28
22	COL6A3	28
23	NF1	28
24	RGPD4	28
25	DST	27
26	ERBB4	27
27	SLIT2	26
28	ADAMTS20	25
29	FMN2	25
30	PRDM9	25
31	SVEP1	25
32	THSD7A	25
33	TRPM6	25
34	DSCAM	24
35	PIK3CG	24
36	TIAM1	24
37	BIRC6	23
38	NRXN3	23
39	SEMA5A	23
40	PEG3	22
41	WDFY3	22
42	ZEB2	22
43	AKAP6	21
44	COL1A2	21
45	KDR	21
46	SCN2A	21
47	TCHH	21
48	ACTN2	20
49	GRIK2	20
50	HGF	20
51	LRP1	20
52	COL5A1	19
53	KMT2A	19
54	NRCAM	19
55	PCSK5	19
56	THBS2	19
57	BRAF	18
58	CENPF	18
59	CHL1	18
60	COL14A1	18
61	COL4A5	18
62	DIDO1	18
63	FLNA	18
64	GLI3	18
65	ITGA4	18
66	PIK3CA	18
67	POSTN	18
68	PTPRC	18
69	ROBO2	18
70	SAMD9L	18
71	ALK	17
72	CDH2	17
73	COL4A2	17
74	GRM5	17
75	NLGN4X	17
76	SCN5A	17
77	SEMA3A	17
78	UNC5D	17
79	ATM	16
80	CDH6	16
81	DLC1	16
82	GABRA2	16
83	PDE3A	16
84	PRKDC	16
85	TPR	16
86	ATG2B	15
87	ATP7A	15
88	ATRX	15
89	CDH11	15
90	GLI2	15
91	HDAC4	15
92	IGF2R	15
93	IL16	15
94	MEGF10	15
95	NRG3	15
96	PHF3	15
97	RAG1	15
98	TRIO	15
99	CACNA1I	14
100	FOLH1	14
101	GABRA5	14
102	KCNB1	14
103	MYLK	14
104	NRXN2	14
105	PRKCB	14
106	RNF213	14
107	SOS2	14
108	STK11	14
109	TMEM200A	14
110	VEGFC	14
111	ZSWIM2	14
112	C7	13
113	COL15A1	13
114	CREBBP	13
115	DLG5	13
116	EGFR	13
117	GRID1	13
118	GRIN2A	13
119	INHBA	13
120	ITPR1	13
121	KALRN	13
122	LRRIQ3	13
123	LY75	13
124	MED13L	13
125	MTCL1	13
126	NLRP2	13
127	NR4A2	13
128	PLCL1	13
129	RBM10	13
130	SLIT3	13
131	SULF2	13
132	USP9X	13
133	VWF	13
134	ZNF711	13
135	ADCY10	12
136	ALPK2	12
137	AMPH	12
138	BCAN	12
139	DOCK11	12
140	EYA4	12
141	GHR	12
142	LRRK2	12
143	NES	12
144	NPY5R	12
145	PPARGC1A	12
146	PRKD1	12
147	RB1CC1	12
148	SNAI2	12
149	TFAP2D	12
150	VAV3	12
151	ZEB1	12
152	ABI3BP	11
153	ACE	11
154	ADAMTS1	11
155	ADGRE2	11
156	APC	11
157	BCL11B	11
158	CACNB2	11
159	CARD11	11
160	CHD8	11
161	ENPP2	11
162	EPHA7	11
163	ITGAL	11
164	ITIH2	11
165	ITPR3	11
166	NLRP7	11
167	NOS2	11
168	NOTCH1	11
169	PCDHA9	11
170	PDE4DIP	11
171	PIK3R4	11
172	PRKCG	11
173	PTPRN2	11
174	RTN1	11
175	SHANK2	11
176	SMARCA1	11
177	SP140	11
178	SULF1	11
179	TRPC5	11
180	VCAM1	11
181	A2M	10
182	ABCA5	10
183	ADAMTS3	10
184	ASAP1	10
185	BRCA2	10
186	CASR	10
187	CD5L	10
188	COL27A1	10
189	CSF2RB	10
190	FMO1	10
191	FN1	10
192	GABRB2	10
193	GAK	10
194	IL7R	10
195	MNDA	10
196	MPO	10
197	MPPED2	10
198	MTOR	10
199	MYOCD	10
200	NCOR1	10
201	NOX4	10
202	NRK	10
203	PSG1	10
204	PTPRH	10
205	RB1	10
206	SMO	10
207	TIAM2	10
208	TNC	10
209	UBE4B	10
210	UMOD	10
211	UNC5A	10
212	WNK3	10
213	WT1	10
214	ZNF304	10
215	AASS	9
216	ACACA	9
217	ADAM12	9
218	AP3B2	9
219	ARFGEF3	9
220	ARHGEF12	9
221	ARHGEF6	9
222	ATP8A2	9
223	AUTS2	9
224	BRCA1	9
225	CASP8AP2	9
226	DCC	9
227	DNMBP	9
228	DNMT3A	9
229	DOCK1	9
230	DSG2	9
231	EDNRB	9
232	ELMO1	9
233	EPB41L3	9
234	ERCC6	9
235	FBXW7	9
236	GFRAL	9
237	GNAS	9
238	GRIK5	9
239	GRM4	9
240	HAS2	9
241	IGHM	9
242	ISL1	9
243	ITGA7	9
244	KCNMA1	9
245	KIF20B	9
246	NCKAP1	9
247	NEDD4	9
248	NLRC5	9
249	NOTCH2	9
250	PALD1	9
251	PHKB	9
252	POLR2A	9
253	PREX1	9
254	PTGS1	9
255	PTPRK	9
256	PXDN	9
257	SAMD9	9
258	SLC4A1	9
259	SLFN11	9
260	SMAD4	9
261	SP100	9
262	TBX3	9
263	TRPC6	9
264	ACIN1	8
265	ACVR1B	8
266	ADCY1	8
267	AKAP13	8
268	APBB1IP	8
269	AREL1	8
270	ARHGAP25	8
271	ARHGAP5	8
272	ARHGEF11	8
273	ARHGEF17	8
274	ASAH2	8
275	BCLAF1	8
276	CDKN2A	8
277	CFTR	8
278	CHM	8
279	CRHBP	8
280	CSF1R	8
281	CSRNP3	8
282	DHTKD1	8
283	DICER1	8
284	DLGAP1	8
285	DRD3	8
286	DUOX2	8
287	FAM171A1	8
288	FBN1	8
289	FLT3	8
290	FLT4	8
291	FOXC2	8
292	GFRA1	8
293	GPRASP1	8
294	IGHG1	8
295	IL18R1	8
296	ITGA1	8
297	ITGA2	8
298	ITGB4	8
299	ITGB8	8
300	ITSN1	8
301	KIF1B	8
302	LILRB1	8
303	MADD	8
304	MAGED1	8
305	MCF2	8
306	MET	8
307	MMP9	8
308	NF2	8
309	NOD2	8
310	NR1H4	8
311	NRG1	8
312	PCDH1	8
313	PCK1	8
314	PIK3R5	8
315	PLOD3	8
316	POU3F4	8
317	PRAMEF15	8
318	PRAMEF19	8
319	PRLR	8
320	PTGIS	8
321	RASA1	8
322	RASGRF2	8
323	RBBP6	8
324	RET	8
325	SEMA6A	8
326	SIN3A	8
327	SLAMF8	8
328	SLC1A3	8
329	SLC32A1	8
330	SLC5A11	8
331	SLC5A8	8
332	SYTL2	8
333	TF	8
334	XKR6	8
335	AGAP2	7
336	AKNA	7
337	ALB	7
338	APP	7
339	ARNTL2	7
340	BACH1	7
341	BCL6	7
342	BLK	7
343	BTBD11	7
344	C3AR1	7
345	CAPN13	7
346	CASP5	7
347	CCDC88A	7
348	COL17A1	7
349	COL2A1	7
350	COL4A3	7
351	CUL1	7
352	CUL3	7
353	CUX1	7
354	DAB2	7
355	DCT	7
356	DHX9	7
357	DNAJC10	7
358	DOCK8	7
359	DRD5	7
360	DSC2	7
361	DSTYK	7
362	ERN2	7
363	ESRRG	7
364	EYA1	7
365	FAP	7
366	FGB	7
367	FOXG1	7
368	GATA3	7
369	GSDMC	7
370	GTDC1	7
371	HIPK1	7
372	IFI16	7
373	IGKC	7
374	IKZF1	7
375	INPPL1	7
376	ITGA6	7
377	ITGAM	7
378	KAT6A	7
379	KIF2C	7
380	KRT83	7
381	LATS1	7
382	LATS2	7
383	LRBA	7
384	LRP6	7
385	LRPPRC	7
386	LUM	7
387	MAP3K5	7
388	MED1	7
389	MERTK	7
390	MIA3	7
391	MSH2	7
392	MTR	7
393	MYO18A	7
394	MYRF	7
395	NCSTN	7
396	NEBL	7
397	NLRP1	7
398	NTRK1	7
399	NUAK1	7
400	PAX2	7
401	PIK3CB	7
402	PRAMEF20	7
403	PTGER3	7
404	ROCK1	7
405	STIL	7
406	SYCP2	7
407	TAF1C	7
408	TBXAS1	7
409	TFAP2B	7
410	TIMD4	7
411	TSC2	7
412	UBE2O	7
413	UBR2	7
414	UNC5B	7
415	USP31	7
416	WNT7A	7
417	ZBTB16	7
418	ZMPSTE24	7
419	ADAMTSL4	6
420	ADAR	6
421	ADARB1	6
422	AEBP1	6
423	AIM2	6
424	AKAP12	6
425	ANO6	6
426	ANTXR1	6
427	ARHGEF5	6
428	ASIC2	6
429	ATP8B2	6
430	BARD1	6
431	BHLHB9	6
432	BMP7	6
433	BTK	6
434	BUB1B	6
435	CA9	6
436	CACNA2D3	6
437	CD2	6
438	CD248	6
439	CD44	6
440	CDH3	6
441	CKAP5	6
442	CNR1	6
443	COPS4	6
444	CSE1L	6
445	CSF3R	6
446	CYLD	6
447	DAPK1	6
448	DDIAS	6
449	DEPTOR	6
450	DYRK4	6
451	EDA2R	6
452	EPAS1	6
453	ERCC5	6
454	ESPL1	6
455	FGFR2	6
456	FTMT	6
457	GAA	6
458	GALNT2	6
459	GATA6	6
460	GBE1	6
461	GDF5	6
462	GDF6	6
463	GIMAP8	6
464	GOT2	6
465	GZMB	6
466	HNF4A	6
467	HOXA5	6
468	HSPA8	6
469	HTT	6
470	HYOU1	6
471	IL31RA	6
472	ITGAV	6
473	LEF1	6
474	LIG4	6
475	LOX	6
476	LRP5	6
477	LTK	6
478	MAPK9	6
479	MCF2L	6
480	MIOS	6
481	MME	6
482	MPEG1	6
483	MS4A6A	6
484	MTNR1B	6
485	MYH9	6
486	MYO5B	6
487	NCKAP1L	6
488	NEUROD1	6
489	NFATC1	6
490	NFE2L2	6
491	NGEF	6
492	NOX3	6
493	NOX5	6
494	NPY2R	6
495	NTF3	6
496	NTRK2	6
497	NTSR1	6
498	PALB2	6
499	PARK2	6
500	PDE1A	6
501	PLA2R1	6
502	PNMA3	6
503	POU4F2	6
504	PRAME	6
505	PRAMEF1	6
506	PRAMEF10	6
507	PRDM2	6
508	PRKCA	6
509	PSEN2	6
510	PTCH1	6
511	PTPRE	6
512	RAB3GAP1	6
513	REST	6
514	RGS1	6
515	RPS6KA2	6
516	RXFP2	6
517	SCAF11	6
518	SH3RF3	6
519	SLC30A10	6
520	SLC6A1	6
521	SMC6	6
522	SOS1	6
523	TMEM74	6
524	TRBC2	6
525	UACA	6
526	URI1	6
527	VNN1	6
528	ZNF253	6
529	ABCC1	5
530	ABCC3	5
531	ACSL6	5
532	ACTB	5
533	ACTN3	5
534	ADAM11	5
535	ADCY7	5
536	ADGRE5	5
537	ADRA1A	5
538	AHR	5
539	AKAP1	5
540	ALOX5	5
541	ANGPT4	5
542	ANKLE2	5
543	AP1G1	5
544	APAF1	5
545	ARHGEF3	5
546	ATF6	5
547	ATN1	5
548	ATP2A3	5
549	ATP2B1	5
550	ATR	5
551	BAP1	5
552	BCKDHB	5
553	BIRC8	5
554	BMP1	5
555	BTN3A3	5
556	BTRC	5
557	C15orf39	5
558	C1QB	5
559	CAPG	5
560	CARD6	5
561	CASP10	5
562	CASP2	5
563	CASP4	5
564	CBL	5
565	CCAR1	5
566	CD1D	5
567	CEACAM5	5
568	CECR2	5
569	CIT	5
570	CLEC5A	5
571	CNKSR1	5
572	COL1A1	5
573	CORO1C	5
574	CPE	5
575	CTNNB1	5
576	CTSG	5
577	DBH	5
578	DBT	5
579	DCLK1	5
580	DDR2	5
581	EGF	5
582	EGLN3	5
583	EIF2AK1	5
584	EIF4G1	5
585	ELMO2	5
586	EP300	5
587	ERBB2	5
588	ERC1	5
589	FBLN1	5
590	FGD1	5
591	FMO4	5
592	FNIP2	5
593	FOXP1	5
594	FRMD3	5
595	FXR1	5
596	FYN	5
597	G2E3	5
598	GABRP	5
599	GAS2	5
600	GBP5	5
601	GOLGA4	5
602	GPR61	5
603	GSDMD	5
604	HADHB	5
605	HDAC6	5
606	HELZ	5
607	HIF3A	5
608	HIP1	5
609	HIPK3	5
610	HSP90B1	5
611	HSPA2	5
612	HTRA1	5
613	INPP5D	5
614	IPMK	5
615	ITGA3	5
616	JAK2	5
617	KCNMB1	5
618	KIAA0930	5
619	KIF14	5
620	KIFAP3	5
621	KL	5
622	KMO	5
623	KYNU	5
624	LARP4	5
625	LARP4B	5
626	LCP2	5
627	LPCAT1	5
628	LPIN1	5
629	MAEL	5
630	MALT1	5
631	MAP2K1	5
632	MAP2K6	5
633	MAP3K12	5
634	MAP3K9	5
635	MSH6	5
636	MTHFD1L	5
637	MYBL2	5
638	MYOF	5
639	N4BP1	5
640	NAE1	5
641	NAIP	5
642	NBN	5
643	NDUFS1	5
644	NLRC4	5
645	NNT	5
646	NUDT7	5
647	OGT	5
648	OPA1	5
649	OXSR1	5
650	PALM	5
651	PATL1	5
652	PBX1	5
653	PDCD6IP	5
654	PELP1	5
655	PFKP	5
656	PHIP	5
657	PIK3C3	5
658	PLA2G3	5
659	POLD1	5
660	PPP1R13L	5
661	PPP2R2B	5
662	PPP3CA	5
663	PRAMEF2	5
664	PRAMEF4	5
665	PRAMEF8	5
666	PRICKLE1	5
667	PRKACB	5
668	PRKCQ	5
669	PTK2	5
670	PTPN6	5
671	RAPGEF2	5
672	RIPK1	5
673	RIT2	5
674	RNF165	5
675	RPTOR	5
676	SCG2	5
677	SERPINB2	5
678	SETX	5
679	SF1	5
680	SIGLEC5	5
681	SLC12A2	5
682	SLC12A9	5
683	SLC2A2	5
684	SLC2A3	5
685	SLC35B1	5
686	SLC3A2	5
687	SMC5	5
688	SOX9	5
689	SPON1	5
690	STAB1	5
691	STK10	5
692	TBC1D9	5
693	TEX11	5
694	TIE1	5
695	TJP1	5
696	TLR2	5
697	TMED10	5
698	TMF1	5
699	TOPBP1	5
700	TRIM24	5
701	TRPM7	5
702	TXNRD1	5
703	USO1	5
704	USP36	5
705	VAV1	5
706	VCP	5
707	VIL1	5
708	VWCE	5
709	WNK1	5
710	WRN	5
711	WWC1	5
712	XKR4	5
713	XKR7	5
714	ZFP36	5
715	ACER2	4
716	ACKR3	4
717	ADGRF5	4
718	ADIPOQ	4
719	AGO4	4
720	AHI1	4
721	ALOX12	4
722	ALOX12B	4
723	ANGPT1	4
724	ANKRD1	4
725	ANKRD11	4
726	ANXA6	4
727	APLP2	4
728	AR	4
729	ARHGAP18	4
730	ARHGEF18	4
731	ARHGEF2	4
732	ASNS	4
733	ASS1	4
734	ATG2A	4
735	ATIC	4
736	ATOH1	4
737	AXIN1	4
738	BCAP29	4
739	BUB1	4
740	C1QC	4
741	CADM1	4
742	CALCA	4
743	CALHM2	4
744	CAPN3	4
745	CASP1	4
746	CASP8	4
747	CCNE1	4
748	CDC20	4
749	CDC73	4
750	CDH5	4
751	CHEK2	4
752	CHIT1	4
753	CHMP4C	4
754	CLDN10	4
755	CLN8	4
756	COLEC11	4
757	CORO7	4
758	CYFIP1	4
759	CYP1A1	4
760	CYP1B1	4
761	CYP3A7	4
762	DAB2IP	4
763	DDC	4
764	DIO3	4
765	DLD	4
766	DPM1	4
767	DPP3	4
768	DUOX1	4
769	DUSP6	4
770	E2F2	4
771	EEF1A2	4
772	EIF2AK3	4
773	ENPP5	4
774	EPHA1	4
775	ERLIN2	4
776	EVI2B	4
777	EYA2	4
778	FAF1	4
779	FAM120A	4
780	FANK1	4
781	FASTKD2	4
782	FBLN2	4
783	FGA	4
784	FGF10	4
785	FIGNL1	4
786	FRZB	4
787	GABBR1	4
788	GDNF	4
789	GNAO1	4
790	GPR65	4
791	GRK5	4
792	GZMH	4
793	HCK	4
794	HCLS1	4
795	HHIP	4
796	HK2	4
797	HNRNPF	4
798	HSPA13	4
799	HTR7	4
800	IGF1R	4
801	IGHA1	4
802	IKBKE	4
803	IL32	4
804	IL6R	4
805	ITCH	4
806	ITGB1	4
807	ITGB2	4
808	JAG2	4
809	KANK1	4
810	KCND3	4
811	KIAA0226	4
812	KIR2DL4	4
813	KLF4	4
814	KLHL20	4
815	KRT25	4
816	LAMP3	4
817	LDLRAD3	4
818	LDLRAD4	4
819	LGALS9	4
820	LRRFIP2	4
821	LYN	4
822	MAGI3	4
823	MAP3K11	4
824	MAP3K14	4
825	MCM4	4
826	MGAT1	4
827	MMP3	4
828	MORC3	4
829	MOXD1	4
830	MVP	4
831	MYBBP1A	4
832	MYO1F	4
833	NAA16	4
834	NASP	4
835	NCF2	4
836	NCOA1	4
837	NEURL1	4
838	NISCH	4
839	NKX2-5	4
840	NLRP6	4
841	NLRP9	4
842	NMT1	4
843	NRP2	4
844	OLFM1	4
845	OSGIN1	4
846	OXR1	4
847	P2RX1	4
848	P4HB	4
849	PAK3	4
850	PARP14	4
851	PAX8	4
852	PDIA4	4
853	PEG10	4
854	PHLPP1	4
855	PIK3R1	4
856	PIK3R2	4
857	PLAUR	4
858	PLSCR1	4
859	PMEPA1	4
860	PNMA5	4
861	PPFIA1	4
862	PPP1R9A	4
863	PRAMEF12	4
864	PRDX6	4
865	PRKAA2	4
866	PRKCZ	4
867	PSG2	4
868	PTCRA	4
869	PTGFRN	4
870	PTK2B	4
871	PTN	4
872	PTPN18	4
873	PTPN22	4
874	RABGGTA	4
875	RASA3	4
876	RASSF6	4
877	RBL1	4
878	RBM25	4
879	RND3	4
880	RNF130	4
881	RNF216	4
882	ROPN1L	4
883	RRP12	4
884	SCRIB	4
885	SEL1L3	4
886	SERPINE2	4
887	SFRP4	4
888	SGCB	4
889	SHQ1	4
890	SIGLEC9	4
891	SKIL	4
892	SLC2A14	4
893	SLC6A12	4
894	SLC9A1	4
895	SLK	4
896	SMAD1	4
897	SOX7	4
898	SP3	4
899	SSTR3	4
900	STAT1	4
901	STK26	4
902	SYMPK	4
903	SYNGAP1	4
904	TAOK1	4
905	TAOK2	4
906	TFDP2	4
907	TFPI2	4
908	TGFB2	4
909	THBS1	4
910	THEMIS2	4
911	TLE1	4
912	TNFRSF19	4
913	TNFRSF8	4
914	TNFRSF9	4
915	TNS4	4
916	TP53I11	4
917	TP63	4
918	TP73	4
919	TRAF7	4
920	TREM2	4
921	TRIM69	4
922	TSC1	4
923	TXNIP	4
924	UBAP2	4
925	UBE2A	4
926	UBXN1	4
927	UFL1	4
928	UNC13B	4
929	UNC5C	4
930	USP17L2	4
931	USP28	4
932	UVRAG	4
933	VSNL1	4
934	WFS1	4
935	WNT10B	4
936	WNT16	4
937	XIAP	4
938	XKR9	4
939	YY1AP1	4
940	ZMIZ1	4
941	ZNF91	4
942	ACSL1	3
943	ACTN4	3
944	ACVR1C	3
945	ADAM10	3
946	ADH6	3
947	ADORA1	3
948	AGPAT1	3
949	AGTR2	3
950	AIFM1	3
951	AIFM3	3
952	AKR1C3	3
953	AKT3	3
954	ALAS2	3
955	ALDH3A1	3
956	ALOX15B	3
957	ALX4	3
958	AMPD3	3
959	ANXA3	3
960	ANXA4	3
961	API5	3
962	APOH	3
963	APPBP2	3
964	ARHGAP10	3
965	ARHGAP30	3
966	ARHGEF1	3
967	ARHGEF4	3
968	ARNT2	3
969	ARRB2	3
970	ARSB	3
971	ARVCF	3
972	ASMT	3
973	ATAD3A	3
974	ATF7	3
975	ATG13	3
976	ATG4D	3
977	ATG7	3
978	ATP2A1	3
979	ATP6V0A1	3
980	AVPR1A	3
981	BCAR1	3
982	BIRC7	3
983	BLOC1S4	3
984	BMPR1B	3
985	BRSK2	3
986	C1QA	3
987	C1R	3
988	C1orf226	3
989	C3	3
990	CA4	3
991	CACNA1D	3
992	CALB1	3
993	CARD14	3
994	CASP9	3
995	CAST	3
996	CCAR2	3
997	CCR2	3
998	CD53	3
999	CDC123	3
1000	CELF2	3
1001	CHEK1	3
1002	CHI3L2	3
1003	CHRNA3	3
1004	CHRNA7	3
1005	CHST15	3
1006	CHUK	3
1007	CLASP2	3
1008	CLIP3	3
1009	CNTF	3
1010	CNTFR	3
1011	COMP	3
1012	COPB2	3
1013	CP	3
1014	CPB2	3
1015	CRABP1	3
1016	CRELD2	3
1017	CRYBA1	3
1018	CTCF	3
1019	CTNND1	3
1020	CTSB	3
1021	CTTN	3
1022	CX3CR1	3
1023	CYFIP2	3
1024	DAPK3	3
1025	DCN	3
1026	DDX18	3
1027	DERL1	3
1028	DIS3	3
1029	DLAT	3
1030	DPF2	3
1031	DPP4	3
1032	DPT	3
1033	DRAXIN	3
1034	DTX3L	3
1035	DYNAP	3
1036	ECE1	3
1037	EEF2	3
1038	EEF2K	3
1039	EIF2AK2	3
1040	ELF4	3
1041	ELMO3	3
1042	ENO3	3
1043	ENOSF1	3
1044	ERCC2	3
1045	ERN1	3
1046	ESR1	3
1047	ETS1	3
1048	EXOG	3
1049	F2R	3
1050	FAS	3
1051	FASLG	3
1052	FATE1	3
1053	FBXO11	3
1054	FCGR2B	3
1055	FEM1B	3
1056	FGD3	3
1057	FGFR4	3
1058	FH	3
1059	FLCN	3
1060	FOXL2	3
1061	FOXO1	3
1062	FRS2	3
1063	GAD1	3
1064	GAPDH	3
1065	GATA1	3
1066	GATA2	3
1067	GBA	3
1068	GHSR	3
1069	GJA1	3
1070	GNAL	3
1071	GNB2L1	3
1072	GORAB	3
1073	GPD2	3
1074	GPER1	3
1075	GPLD1	3
1076	GPNMB	3
1077	GRAMD4	3
1078	GRN	3
1079	GSS	3
1080	GSTA1	3
1081	HAND2	3
1082	HCAR2	3
1083	HLA-G	3
1084	HRG	3
1085	HTRA2	3
1086	ICAM1	3
1087	IDE	3
1088	IFNB1	3
1089	IKBKB	3
1090	IL17A	3
1091	IL1A	3
1092	IL1RAP	3
1093	IL2RB	3
1094	INSL4	3
1095	IRAK1	3
1096	IRF8	3
1097	IRS2	3
1098	ISOC1	3
1099	ITGA5	3
1100	ITPKB	3
1101	IVNS1ABP	3
1102	KCNIP3	3
1103	KDM2B	3
1104	KDSR	3
1105	KIFC1	3
1106	KLHL3	3
1107	KPNA1	3
1108	KPNB1	3
1109	KRT20	3
1110	KRT33B	3
1111	KTN1	3
1112	LACC1	3
1113	LCAT	3
1114	LCK	3
1115	LCMT1	3
1116	LDHB	3
1117	LDHC	3
1118	LGALS12	3
1119	LIG3	3
1120	LIMS2	3
1121	LONP1	3
1122	LRP8	3
1123	LTB	3
1124	LTF	3
1125	MAG	3
1126	MAL	3
1127	MAN2B1	3
1128	MAP2K4	3
1129	MAP2K7	3
1130	MAP4K4	3
1131	MAPKAPK5	3
1132	MCAM	3
1133	MCM9	3
1134	MECP2	3
1135	MFN2	3
1136	MFSD10	3
1137	MICALL2	3
1138	MKNK2	3
1139	MLH1	3
1140	MMP10	3
1141	MMP11	3
1142	MORF4L1	3
1143	MS4A7	3
1144	MSN	3
1145	MTO1	3
1146	MYBL1	3
1147	MYCN	3
1148	NBR1	3
1149	NEK4	3
1150	NFATC4	3
1151	NFKBIZ	3
1152	NOD1	3
1153	NOS3	3
1154	NOX1	3
1155	NR1H3	3
1156	NR2E1	3
1157	NR3C1	3
1158	NRAS	3
1159	NUAK2	3
1160	OSMR	3
1161	OSR1	3
1162	PAK4	3
1163	PAM	3
1164	PANX1	3
1165	PARVG	3
1166	PAX3	3
1167	PAX5	3
1168	PAX7	3
1169	PCSK6	3
1170	PDCL3	3
1171	PDE1B	3
1172	PDGFRB	3
1173	PDHA1	3
1174	PDK1	3
1175	PGM2L1	3
1176	PIK3R3	3
1177	PIM2	3
1178	PIP	3
1179	PKN1	3
1180	PLAC8	3
1181	PLCG1	3
1182	PLEKHG2	3
1183	PLEKHG5	3
1184	PLEKHO1	3
1185	PLIN4	3
1186	PLK1	3
1187	PLK2	3
1188	PNPT1	3
1189	POLG	3
1190	POLRMT	3
1191	PPP1R18	3
1192	PPP2R1A	3
1193	PRAMEF11	3
1194	PRAMEF14	3
1195	PRAMEF17	3
1196	PRDM11	3
1197	PRELP	3
1198	PRF1	3
1199	PRKCD	3
1200	PRKCE	3
1201	PRKD2	3
1202	PROC	3
1203	PROM1	3
1204	PSMD11	3
1205	PTGFR	3
1206	PTH1R	3
1207	PTMA	3
1208	QSOX1	3
1209	RABGGTB	3
1210	RAD21	3
1211	RAD54L	3
1212	RALB	3
1213	RASSF2	3
1214	RBL2	3
1215	RBM14	3
1216	RBM6	3
1217	RFFL	3
1218	RFPL1	3
1219	RGS4	3
1220	RHBDD1	3
1221	RIT1	3
1222	RPL7A	3
1223	RPL8	3
1224	RUFY3	3
1225	SAMHD1	3
1226	SART3	3
1227	SCIN	3
1228	SCML1	3
1229	SEC23A	3
1230	SEMA4D	3
1231	SEMA7A	3
1232	SERBP1	3
1233	SERPINB13	3
1234	SERPINE1	3
1235	SERPING1	3
1236	SESN2	3
1237	SFPQ	3
1238	SGK1	3
1239	SH3KBP1	3
1240	SHF	3
1241	SIX3	3
1242	SIX4	3
1243	SLC15A3	3
1244	SLC18A2	3
1245	SLC39A14	3
1246	SLC6A3	3
1247	SLC9A6	3
1248	SLCO2A1	3
1249	SLFN5	3
1250	SMPD1	3
1251	SNCA	3
1252	SOAT1	3
1253	SON	3
1254	SORT1	3
1255	SPI1	3
1256	SPNS1	3
1257	SQLE	3
1258	SRSF7	3
1259	ST14	3
1260	ST3GAL1	3
1261	STAMBP	3
1262	STAT6	3
1263	STPG1	3
1264	STS	3
1265	TACR3	3
1266	TAX1BP1	3
1267	TBK1	3
1268	TERT	3
1269	TFAP2A	3
1270	TFDP1	3
1271	TGFBR1	3
1272	TGFBR2	3
1273	TLR3	3
1274	TMC8	3
1275	TMEM214	3
1276	TMTC4	3
1277	TNFAIP3	3
1278	TNFRSF11B	3
1279	TNFSF18	3
1280	TOP2A	3
1281	TOPORS	3
1282	TPP1	3
1283	TPX2	3
1284	TRAF2	3
1285	TRAP1	3
1286	TRDN	3
1287	TRIL	3
1288	TRIM32	3
1289	TUBA1A	3
1290	TYRO3	3
1291	UBQLN1	3
1292	USP6NL	3
1293	VAV2	3
1294	VSIG10	3
1295	WIPI1	3
1296	WWOX	3
1297	XRCC2	3
1298	YBX1	3
1299	ZBP1	3
1300	ZBTB4	3
1301	ZCCHC7	3
1302	ZFP36L1	3
1303	ZFYVE1	3
1304	ZMAT3	3
1305	ZMYND11	3
1306	ZNF16	3
1307	ZNF354A	3
1308	ZNF385B	3
1309	ZNF449	3
1310	ZNF507	3
1311	ZNF622	3
1312	ZNF783	3
1313	ZYX	3
1314	AAMP	2
1315	ACSL4	2
1316	ACSL5	2
1317	ACTN1	2
1318	ACVR1	2
1319	ADAM17	2
1320	ADD1	2
1321	ADGRG1	2
1322	ADORA2A	2
1323	AEN	2
1324	AGPAT3	2
1325	AGT	2
1326	AHCY	2
1327	AKR1C2	2
1328	AKT1S1	2
1329	AKT2	2
1330	ALDH1A2	2
1331	ALDH8A1	2
1332	ALDOA	2
1333	ALOXE3	2
1334	AMFR	2
1335	ANXA5	2
1336	AP5Z1	2
1337	APBA3	2
1338	APH1A	2
1339	APLP1	2
1340	ARG1	2
1341	ARHGEF16	2
1342	ARHGEF26	2
1343	ARHGEF7	2
1344	ARHGEF9	2
1345	ARRDC3	2
1346	ASCL1	2
1347	ASMTL	2
1348	ATCAY	2
1349	ATG16L1	2
1350	ATG3	2
1351	ATG4B	2
1352	ATG4C	2
1353	ATG9B	2
1354	B2M	2
1355	B4GALNT3	2
1356	BAG6	2
1357	BAX	2
1358	BAZ2A	2
1359	BCL2L11	2
1360	BCL2L13	2
1361	BCL3	2
1362	BDKRB2	2
1363	BLID	2
1364	BLOC1S5-TXNDC5	2
1365	BMP5	2
1366	BMPR2	2
1367	BMX	2
1368	BTG3	2
1369	CALCOCO2	2
1370	CALU	2
1371	CAMK1D	2
1372	CAMK2D	2
1373	CAPN1	2
1374	CAPN10	2
1375	CAPZA1	2
1376	CARD17	2
1377	CARD8	2
1378	CARD9	2
1379	CARM1	2
1380	CARS	2
1381	CASK	2
1382	CASP14	2
1383	CASP3	2
1384	CCDC93	2
1385	CCK	2
1386	CCL14	2
1387	CCNB1IP1	2
1388	CCND2	2
1389	CCNH	2
1390	CCNT1	2
1391	CD28	2
1392	CD47	2
1393	CD5	2
1394	CD8A	2
1395	CDC25C	2
1396	CDC27	2
1397	CDC42	2
1398	CDCA7	2
1399	CDK6	2
1400	CDKN1B	2
1401	CEACAM6	2
1402	CEP70	2
1403	CGB7	2
1404	CHI3L1	2
1405	CHIA	2
1406	CHMP7	2
1407	CHP2	2
1408	CHPF2	2
1409	CIDEA	2
1410	CITED2	2
1411	CIZ1	2
1412	CKAP2	2
1413	CLDN8	2
1414	CLEC4A	2
1415	CLK2	2
1416	COL8A2	2
1417	CPEB3	2
1418	CPEB4	2
1419	CRABP2	2
1420	CRKL	2
1421	CSDE1	2
1422	CSNK2A1	2
1423	CSRNP2	2
1424	CTC1	2
1425	CTNNA1	2
1426	CTNNBL1	2
1427	CTSD	2
1428	CUL2	2
1429	CUL5	2
1430	CX3CL1	2
1431	CYCS	2
1432	DAXX	2
1433	DDIT4	2
1434	DDRGK1	2
1435	DDX3X	2
1436	DDX42	2
1437	DDX5	2
1438	DDX58	2
1439	DFFB	2
1440	DGKA	2
1441	DHCR24	2
1442	DHRS2	2
1443	DIRAS3	2
1444	DNAJB6	2
1445	DNAJC3	2
1446	DNASE1L3	2
1447	DNM1L	2
1448	DNMT1	2
1449	DOK1	2
1450	DPEP1	2
1451	DPF1	2
1452	DPP8	2
1453	DRD4	2
1454	DUSP9	2
1455	DYRK3	2
1456	E2F1	2
1457	ECI2	2
1458	EFCAB14	2
1459	EFNB1	2
1460	EGR1	2
1461	EIF2AK4	2
1462	EMC2	2
1463	EML3	2
1464	EML4	2
1465	EMP3	2
1466	EN1	2
1467	ENTPD1	2
1468	EPHA2	2
1469	EPO	2
1470	ERBB3	2
1471	ERO1L	2
1472	ESD	2
1473	ETS2	2
1474	ETV6	2
1475	FAN1	2
1476	FBL	2
1477	FBXO10	2
1478	FBXO21	2
1479	FBXO3	2
1480	FBXO4	2
1481	FCGR2A	2
1482	FECH	2
1483	FGD4	2
1484	FGF21	2
1485	FGF4	2
1486	FGFR1	2
1487	FGG	2
1488	FMOD	2
1489	FNBP1	2
1490	FOSL1	2
1491	FOXB1	2
1492	FOXO3	2
1493	FOXO4	2
1494	FTH1	2
1495	FZD3	2
1496	G3BP1	2
1497	GABPB1	2
1498	GABRE	2
1499	GATA4	2
1500	GATB	2
1501	GCLC	2
1502	GGH	2
1503	GGT5	2
1504	GIMAP2	2
1505	GML	2
1506	GNG2	2
1507	GOPC	2
1508	GPAM	2
1509	GPT2	2
1510	GPX2	2
1511	GPX8	2
1512	GRB2	2
1513	GSDMA	2
1514	GSK3B	2
1515	GSTA2	2
1516	GSTM4	2
1517	GZMK	2
1518	HAX1	2
1519	HCST	2
1520	HDAC3	2
1521	HGFAC	2
1522	HIBADH	2
1523	HIP1R	2
1524	HIPK2	2
1525	HLA-DRA	2
1526	HNRNPH1	2
1527	HOXA13	2
1528	HOXD9	2
1529	HPGD	2
1530	HPN	2
1531	HSD17B4	2
1532	HSP90AA1	2
1533	HSP90AB1	2
1534	HSPB8	2
1535	HTR2A	2
1536	HTR2B	2
1537	ID3	2
1538	IDH1	2
1539	IFI27	2
1540	IFNAR1	2
1541	IFNAR2	2
1542	IFNGR1	2
1543	IGFBP1	2
1544	IGFBP2	2
1545	IGFBP5	2
1546	IGHV3-21	2
1547	IGHV3-23	2
1548	IGLC2	2
1549	IKBIP	2
1550	IL12B	2
1551	IL3	2
1552	IL33	2
1553	IL3RA	2
1554	ILVBL	2
1555	ING3	2
1556	INHBB	2
1557	INPP1	2
1558	IRAK2	2
1559	IRAK3	2
1560	IREB2	2
1561	IRF2	2
1562	ISLR	2
1563	ITGB5	2
1564	ITGB6	2
1565	ITPK1	2
1566	ITPRIP	2
1567	JDP2	2
1568	JTB	2
1569	KANK2	2
1570	KCNK1	2
1571	KIF11	2
1572	KIF5B	2
1573	KLF11	2
1574	KLF8	2
1575	KLHL24	2
1576	KRT13	2
1577	KRT14	2
1578	LAMP1	2
1579	LAPTM5	2
1580	LASP1	2
1581	LDHA	2
1582	LGALS13	2
1583	LGALS16	2
1584	LHX4	2
1585	LIPC	2
1586	LMBR1L	2
1587	LOXL2	2
1588	LURAP1L	2
1589	LY96	2
1590	MAEA	2
1591	MAGEH1	2
1592	MAP1LC3C	2
1593	MAP1S	2
1594	MAP4	2
1595	MAPK14	2
1596	MAPK7	2
1597	MAPK8	2
1598	MAPK8IP1	2
1599	MARK3	2
1600	MAX	2
1601	MAZ	2
1602	MBD1	2
1603	MBD2	2
1604	MCM2	2
1605	MDM4	2
1606	MECOM	2
1607	MFF	2
1608	MGLL	2
1609	MMP12	2
1610	MNAT1	2
1611	MPI	2
1612	MPP3	2
1613	MRPS30	2
1614	MTCH1	2
1615	MTMR14	2
1616	MYC	2
1617	MYD88	2
1618	NACC2	2
1619	NAF1	2
1620	NAMPT	2
1621	NAPEPLD	2
1622	NDEL1	2
1623	NDNF	2
1624	NFKB1	2
1625	NFKB2	2
1626	NFKBIA	2
1627	NFS1	2
1628	NGB	2
1629	NGFR	2
1630	NMNAT1	2
1631	NONO	2
1632	NPC1	2
1633	NR2F1	2
1634	NR5A1	2
1635	NSMAF	2
1636	NSMCE2	2
1637	NT5E	2
1638	NUCB1	2
1639	NUDT1	2
1640	NUGGC	2
1641	OAT	2
1642	OGG1	2
1643	OMA1	2
1644	OXCT1	2
1645	P2RX7	2
1646	P2RY1	2
1647	PACS2	2
1648	PAEP	2
1649	PAIP1	2
1650	PARP2	2
1651	PCBP1	2
1652	PCGF2	2
1653	PDCD10	2
1654	PDGFRL	2
1655	PDIA3	2
1656	PENK	2
1657	PIDD1	2
1658	PIGR	2
1659	PIP5KL1	2
1660	PKMYT1	2
1661	PLA2G6	2
1662	PLAGL1	2
1663	PLAGL2	2
1664	PLD3	2
1665	PLK3	2
1666	PNMA1	2
1667	POLB	2
1668	POU4F1	2
1669	PPARA	2
1670	PPARG	2
1671	PPM1K	2
1672	PPOX	2
1673	PPP1R13B	2
1674	PPP2CB	2
1675	PPP3R2	2
1676	PRAMEF7	2
1677	PRKAR1B	2
1678	PRKAR2B	2
1679	PRKCI	2
1680	PRKX	2
1681	PRMT6	2
1682	PROM2	2
1683	PRSS23	2
1684	PSMC6	2
1685	PTEN	2
1686	PTGER4	2
1687	PTGS2	2
1688	PTPN1	2
1689	PTPN2	2
1690	PTTG1IP	2
1691	PUF60	2
1692	PYGL	2
1693	RAB5A	2
1694	RAD54B	2
1695	RALGPS1	2
1696	RAMP2	2
1697	RARB	2
1698	RASSF7	2
1699	RBM17	2
1700	RBP4	2
1701	RELA	2
1702	RGS19	2
1703	RHOA	2
1704	RIN2	2
1705	RIN3	2
1706	RNF122	2
1707	RNF152	2
1708	RNF157	2
1709	RPA1	2
1710	RPL10	2
1711	RPL22L1	2
1712	RPLP2	2
1713	RPS6	2
1714	RPS6KA1	2
1715	RPS6KB1	2
1716	RPS7	2
1717	RRAGC	2
1718	RRP8	2
1719	RSL1D1	2
1720	RTCB	2
1721	RTN3	2
1722	RUNX2	2
1723	SCAP	2
1724	SEC22A	2
1725	SEMA3B	2
1726	SENP1	2
1727	SERPINA1	2
1728	SERPINB9	2
1729	SFRP1	2
1730	SFRP5	2
1731	SFTPA2	2
1732	SGMS1	2
1733	SH3RF1	2
1734	SHB	2
1735	SHC1	2
1736	SHC3	2
1737	SHC4	2
1738	SHH	2
1739	SIAH2	2
1740	SLC11A2	2
1741	SLC16A7	2
1742	SLC22A23	2
1743	SLC25A6	2
1744	SLC27A4	2
1745	SLC2A12	2
1746	SLC35F6	2
1747	SLC46A2	2
1748	SLTM	2
1749	SMAD6	2
1750	SMARCB1	2
1751	SNX8	2
1752	SOCS2	2
1753	SOHLH2	2
1754	SPTLC1	2
1755	SPTLC3	2
1756	SRC	2
1757	SREBF1	2
1758	SRF	2
1759	SRSF6	2
1760	ST6GALNAC2	2
1761	ST8SIA4	2
1762	STAT5B	2
1763	STK17B	2
1764	STK24	2
1765	STK3	2
1766	STK4	2
1767	STX5	2
1768	STXBP1	2
1769	STYXL1	2
1770	SULT1C2	2
1771	SYK	2
1772	SYNC	2
1773	SYP	2
1774	SYVN1	2
1775	TAF6	2
1776	TCF7L2	2
1777	TCL1A	2
1778	TEK	2
1779	TERF1	2
1780	TFAP2C	2
1781	TFCP2L1	2
1782	TFPI	2
1783	TFR2	2
1784	TGFBI	2
1785	TGM2	2
1786	TH	2
1787	THEM4	2
1788	THRB	2
1789	TICAM1	2
1790	TIMP2	2
1791	TIMP3	2
1792	TJP2	2
1793	TM2D1	2
1794	TMEM102	2
1795	TMEM117	2
1796	TMEM38B	2
1797	TMPRSS4	2
1798	TNFAIP8L2	2
1799	TNFRSF12A	2
1800	TNFRSF18	2
1801	TNFRSF25	2
1802	TNRC6B	2
1803	TOX3	2
1804	TP53BP2	2
1805	TPI1	2
1806	TPSAB1	2
1807	TRADD	2
1808	TRAF5	2
1809	TRAF6	2
1810	TRIM22	2
1811	TSLP	2
1812	TUBA1B	2
1813	TUBA4A	2
1814	UAP1	2
1815	UBD	2
1816	UBE2M	2
1817	UCP3	2
1818	UQCRFS1	2
1819	UQCRQ	2
1820	USP10	2
1821	USP4	2
1822	USP42	2
1823	USP47	2
1824	VIP	2
1825	VLDLR	2
1826	VPS35	2
1827	WIPI2	2
1828	WNT1	2
1829	WNT5A	2
1830	XKR8	2
1831	YME1L1	2
1832	ZC3H12A	2
1833	ZNF385A	2
1834	ZNF419	2
1835	ZNF420	2
1836	ZNF440	2
1837	ZNF830	2
1838	ZPR1	2
1839	ZSCAN9	2
1840	AADAC	1
1841	ABL1	1
1842	ABR	1
1843	ABRACL	1
1844	ACAA2	1
1845	ACO1	1
1846	ADA	1
1847	ADAM8	1
1848	ADCYAP1	1
1849	ADIPOR2	1
1850	ADM	1
1851	ADRA2A	1
1852	ADSL	1
1853	AHCYL1	1
1854	AIDA	1
1855	AIFM2	1
1856	AIPL1	1
1857	AK2	1
1858	AKR1B1	1
1859	AKR1C1	1
1860	AKTIP	1
1861	ALDH1A3	1
1862	ALDH3B2	1
1863	ALDOC	1
1864	ALOX15	1
1865	AMBRA1	1
1866	AMD1	1
1867	AMH	1
1868	AMIGO2	1
1869	AMMECR1	1
1870	ANGPTL4	1
1871	ANKRD13C	1
1872	ANP32A	1
1873	ANP32E	1
1874	ANXA1	1
1875	APBB1	1
1876	APEX1	1
1877	APOD	1
1878	APOL1	1
1879	APPL1	1
1880	APRT	1
1881	AQP1	1
1882	ARAF	1
1883	ARF1	1
1884	ARHGAP1	1
1885	ARHGEF19	1
1886	ARMC8	1
1887	ARNT	1
1888	ARNTL	1
1889	ARPC2	1
1890	ARRB1	1
1891	ATF2	1
1892	ATG4A	1
1893	ATG5	1
1894	ATG9A	1
1895	ATP6V0B	1
1896	ATP6V1G2	1
1897	AURKA	1
1898	AURKB	1
1899	AVEN	1
1900	B3GAT3	1
1901	B4GALT1	1
1902	BACE1	1
1903	BAG3	1
1904	BAK1	1
1905	BBC3	1
1906	BCL2L1	1
1907	BCL2L14	1
1908	BDH2	1
1909	BDNF	1
1910	BEX2	1
1911	BID	1
1912	BIN1	1
1913	BIRC5	1
1914	BLOC1S2	1
1915	BMF	1
1916	BMP4	1
1917	BMPR1A	1
1918	BNIP2	1
1919	BNIP3L	1
1920	BRD4	1
1921	BRMS1	1
1922	BTG2	1
1923	C15orf48	1
1924	C1D	1
1925	C1QTNF6	1
1926	C1S	1
1927	C1orf216	1
1928	C20orf27	1
1929	C3orf14	1
1930	C3orf38	1
1931	C5AR1	1
1932	CALR	1
1933	CAMK2A	1
1934	CAMKK2	1
1935	CANX	1
1936	CAPN2	1
1937	CARD10	1
1938	CARD16	1
1939	CARD18	1
1940	CASP7	1
1941	CBX1	1
1942	CBX3	1
1943	CBX4	1
1944	CCL13	1
1945	CCL19	1
1946	CCL2	1
1947	CCL28	1
1948	CCNA1	1
1949	CCNA2	1
1950	CCNB1	1
1951	CCND3	1
1952	CCNF	1
1953	CCR1	1
1954	CCT2	1
1955	CD14	1
1956	CD27	1
1957	CD274	1
1958	CD36	1
1959	CD38	1
1960	CD3G	1
1961	CD40	1
1962	CD40LG	1
1963	CD46	1
1964	CD69	1
1965	CDC25A	1
1966	CDC42EP1	1
1967	CDK11B	1
1968	CDK19	1
1969	CDK4	1
1970	CDK9	1
1971	CDKN1A	1
1972	CENPA	1
1973	CEPT1	1
1974	CFLAR	1
1975	CHMP2B	1
1976	CHMP6	1
1977	CHP1	1
1978	CHST11	1
1979	CIAPIN1	1
1980	CIB2	1
1981	CIDEC	1
1982	CIR1	1
1983	CKAP4	1
1984	CKS2	1
1985	CLC	1
1986	CLEC10A	1
1987	CLEC7A	1
1988	CLIC1	1
1989	CLPTM1L	1
1990	CLSPN	1
1991	CLU	1
1992	CMTM3	1
1993	CMTM7	1
1994	CMTR1	1
1995	CNN1	1
1996	CNP	1
1997	COASY	1
1998	COG2	1
1999	COG6	1
[truncated: 583 more rows]

## Sheet: cluster3
	gene_id	mut
1	RYR2	104	(同一样本中突变多次)
2	TP53	76
3	KEAP1	52
4	STK11	50
5	KRAS	41
6	PAPPA2	34
7	FBN2	33
8	PCLO	32
9	APOB	29
10	DOCK2	28
11	PEG3	28
12	ERICH3	26
13	PRUNE2	25
14	ADAMTS20	24
15	DSCAM	24
16	DST	23
17	LRP2	23
18	PKHD1	23
19	PRDM9	23
20	CENPF	22
21	VCAN	22
22	COL3A1	21
23	DCC	21
24	OBSCN	21
25	ATM	20
26	COL6A3	20
27	FMN2	20
28	SVEP1	20
29	THSD7A	20
30	NLRP3	19
31	CHL1	18
32	NF1	17
33	NLGN4X	17
34	UNC5D	17
35	BIRC6	16
36	BRCA2	16
37	COL14A1	16
38	ERBB4	16
39	KALRN	16
40	PRKDC	16
41	PTPRZ1	16
42	GRIK2	15
43	LRRIQ3	15
44	RB1	15
45	TIAM1	15
46	TLR4	15
47	COL5A1	14
48	DIDO1	14
49	GRIN2A	14
50	PTPRN2	14
51	RGPD4	14
52	SLIT2	14
53	SLIT3	14
54	WDFY3	14
55	AKAP6	13
56	HGF	13
57	KDR	13
58	NRCAM	13
59	SAMD9	13
60	SCN2A	13
61	ZEB2	13
62	ALPK2	12
63	C7	12
64	CACNA1I	12
65	DLC1	12
66	GABRA2	12
67	GLI3	12
68	GRM5	12
69	MRC1	12
70	NRXN3	12
71	PREX1	12
72	ROBO2	12
73	SCN5A	12
74	SEMA5A	12
75	APC	11
76	ATP8A2	11
77	BRAF	11
78	CDH11	11
79	COL1A2	11
80	COL4A5	11
81	EPHA7	11
82	FBN1	11
83	FLNA	11
84	GRID1	11
85	GRID2	11
86	MYOF	11
87	PIK3CG	11
88	SYCP2	11
89	TCHH	11
90	TRIO	11
91	ABCA5	10
92	ARHGEF11	10
93	ATG2A	10
94	ATRX	10
95	BCAN	10
96	CARD11	10
97	CDH2	10
98	EGFR	10
99	HELZ	10
100	IL7R	10
101	ITGA4	10
102	LRP1	10
103	MEGF10	10
104	NLRP7	10
105	NRXN2	10
106	PCDHA9	10
107	PHF3	10
108	PLCL1	10
109	RTN1	10
110	TMEM200A	10
111	TPR	10
112	TRPC5	10
113	TRPC6	10
114	VCAM1	10
115	ZSWIM2	10
116	ABI3BP	9
117	ADAMTS1	9
118	ADCY10	9
119	AVPR1A	9
120	CREBBP	9
121	DCLK1	9
122	DDR2	9
123	ENPP2	9
124	FAM171A1	9
125	FGA	9
126	GFRAL	9
127	KDM2B	9
128	KMT2A	9
129	MTCL1	9
130	NCKAP1L	9
131	NES	9
132	NNT	9
133	PDE3A	9
134	PRAMEF4	9
135	PTPRK	9
136	RBM10	9
137	ROCK1	9
138	SCG2	9
139	SP140	9
140	THBS2	9
141	UMOD	9
142	ZNF91	9
143	ALK	8
144	AMPH	8
145	ARHGEF12	8
146	ATR	8
147	BRCA1	8
148	CTNNB1	8
149	EPB41L3	8
150	IGF2R	8
151	ITGA2	8
152	ITGAM	8
153	ITPR3	8
154	LILRB1	8
155	MIA3	8
156	MTOR	8
157	MTR	8
158	PDGFRB	8
159	PRDM2	8
160	PRKCB	8
161	PTPRH	8
162	RBBP6	8
163	SAMD9L	8
164	SLC32A1	8
165	ACTN2	7
166	ADAMTS3	7
167	AEBP1	7
168	AKAP13	7
169	ALDH8A1	7
170	ARHGAP30	7
171	AUTS2	7
172	CD5L	7
173	CDKN2A	7
174	CHD8	7
175	COL27A1	7
176	COL2A1	7
177	DRD5	7
178	EDNRB	7
179	EPHA2	7
180	EYA4	7
181	FAP	7
182	FOLH1	7
183	GLI2	7
184	GNAS	7
185	HNF4A	7
186	ITPR1	7
187	KIR2DL4	7
188	KYNU	7
189	LARP4B	7
190	LRRK2	7
191	MAP3K9	7
192	MED13L	7
193	MNDA	7
194	MYLK	7
195	NCOA1	7
196	NEBL	7
197	NOS3	7
198	NOTCH2	7
199	NOX3	7
200	NPY2R	7
201	NTRK2	7
202	PARK2	7
203	PCK1	7
204	POSTN	7
205	PRAMEF11	7
206	PRKD1	7
207	PSG2	7
208	RAG1	7
209	RET	7
210	RNF213	7
211	SLC4A1	7
212	SMARCA1	7
213	UBC	7
214	UNC5C	7
215	VWF	7
216	WNT10B	7
217	ZEB1	7
218	A2M	6
219	ACSL6	6
220	APBB1IP	6
221	ARFGEF3	6
222	ARHGEF17	6
223	ASAP1	6
224	ATG9B	6
225	ATOH1	6
226	BCL11B	6
227	BUB1B	6
228	C1QB	6
229	CARD6	6
230	CASR	6
231	CCDC93	6
232	CD36	6
233	CIT	6
234	COL15A1	6
235	COL4A2	6
236	CTSG	6
237	CYBB	6
238	DDC	6
239	DDIAS	6
240	DHX9	6
241	EIF4G1	6
242	EYA1	6
243	FMO1	6
244	GABPB1	6
245	GBP5	6
246	GDF5	6
247	GFRA1	6
248	GIMAP8	6
249	HDAC6	6
250	HTT	6
251	IL16	6
252	ITSN1	6
253	KIF1B	6
254	LATS1	6
255	LRBA	6
256	MPEG1	6
257	MPPED2	6
258	MYRF	6
259	NFE2L2	6
260	NLRC4	6
261	NLRC5	6
262	NOD2	6
263	NOS2	6
264	NRP2	6
265	PALB2	6
266	PARP14	6
267	PAX7	6
268	PDCL3	6
269	PIK3R4	6
270	PLEKHG2	6
271	PRKCG	6
272	PTPRC	6
273	PXDN	6
274	RAPGEF2	6
275	RBM25	6
276	RPTOR	6
277	RRP1B	6
278	RTN3	6
279	SETX	6
280	SF1	6
281	SPON1	6
282	SYMPK	6
283	TFAP2D	6
284	TJP1	6
285	TOPORS	6
286	USP28	6
287	WNK1	6
288	WNK3	6
289	WRN	6
290	XKR7	6
291	AASS	5
292	ACIN1	5
293	ACSL1	5
294	AKNA	5
295	ALOX5	5
296	ANO6	5
297	ARHGEF6	5
298	ASIC2	5
299	ATG16L1	5
300	ATP7A	5
301	BIRC8	5
302	BMP7	5
303	C3	5
304	CACNA1D	5
305	CACNA2D3	5
306	CACNB2	5
307	CDH3	5
308	CDH6	5
309	CEACAM5	5
310	CHM	5
311	CLSPN	5
312	CNR1	5
313	COG6	5
314	COL1A1	5
315	CORO7	5
316	CSF1R	5
317	CUL3	5
318	CX3CR1	5
319	DIS3	5
320	DLD	5
321	DLGAP1	5
322	DNAJC10	5
323	DNMT3A	5
324	DPP4	5
325	EDAR	5
326	EP300	5
327	ERCC5	5
328	ESR1	5
329	ESRRG	5
330	F2R	5
331	FAM120A	5
332	FLT3	5
333	FMO4	5
334	GATA2	5
335	GATA3	5
336	GOLGA4	5
337	GPD2	5
338	GPLD1	5
339	GPNMB	5
340	GTDC1	5
341	HAS2	5
342	HOXA13	5
343	HSPA8	5
344	IFI16	5
345	IGHM	5
346	IGKC	5
347	INPPL1	5
348	ITGAV	5
349	ITGB8	5
350	ITPRIP	5
351	KCNB1	5
352	KCNMA1	5
353	KL	5
354	LARP4	5
355	LCK	5
356	LY75	5
357	MADD	5
358	MAGI3	5
359	MAP2K7	5
360	MAP4K4	5
361	MBD1	5
362	MCAM	5
363	MLH1	5
364	MSR1	5
365	MTNR1B	5
366	NAMPT	5
367	NCOR1	5
368	NLRP2	5
369	NOTCH1	5
370	NPY5R	5
371	NR1H4	5
372	NRG3	5
373	OGT	5
374	PAX5	5
375	PCSK5	5
376	PCSK6	5
377	PDE1A	5
378	PIK3C3	5
379	PIK3CA	5
380	PLAG1	5
381	PLEKHO1	5
382	PPARGC1A	5
383	PPP3CA	5
384	PRAMEF14	5
385	PRAMEF20	5
386	PRKAA2	5
387	PRLR	5
388	PSEN1	5
389	PTCH1	5
390	PTGER3	5
391	PTGS2	5
392	PYGL	5
393	RASGRF2	5
394	RB1CC1	5
395	RIT2	5
396	ROPN1L	5
397	SHC3	5
398	SIX3	5
399	SKAP1	5
400	SLC18A2	5
401	SLC5A8	5
402	SLFN5	5
403	SLK	5
404	SNX4	5
405	SOX7	5
406	SRPX	5
407	SULF2	5
408	TIE1	5
409	TMTC4	5
410	TNC	5
411	TOP2A	5
412	TPX2	5
413	TRIM2	5
414	UACA	5
415	UCHL5	5
416	UNC5A	5
417	USP17L2	5
418	USP9X	5
419	VAV3	5
420	VIM	5
421	WDR35	5
422	ZBTB16	5
423	ABCC1	4
424	ABCC3	4
425	ABL1	4
426	ABR	4
427	ACACA	4
428	ACE	4
429	ACVR1C	4
430	ADAM10	4
431	ADAM12	4
432	ADAR	4
433	ADCY1	4
434	ADIPOR2	4
435	AGPAT1	4
436	AIFM3	4
437	AKAP1	4
438	AKT2	4
439	ALX4	4
440	ANGPT1	4
441	APAF1	4
442	ASMT	4
443	ATG2B	4
444	ATG7	4
445	ATP6V0A1	4
446	BCL2	4
447	BRAT1	4
448	BRD4	4
449	BUB1	4
450	C5AR1	4
451	CALCA	4
452	CBL	4
453	CD44	4
454	CECR2	4
455	CKAP4	4
456	CNKSR1	4
457	COL8A2	4
458	COPB2	4
459	COQ7	4
460	CPE	4
461	CUX1	4
462	CYFIP1	4
463	CYFIP2	4
464	DAPK1	4
465	DDRGK1	4
466	DICER1	4
467	DLG5	4
468	DSC2	4
469	DSG2	4
470	DUOX2	4
471	ERBB3	4
472	ERC1	4
473	ERCC6	4
474	ERN2	4
475	ESPL1	4
476	EYA2	4
477	FASLG	4
478	FGF10	4
479	FIGNL1	4
480	FLT4	4
481	FN1	4
482	FOXM1	4
483	FOXO4	4
484	FOXP1	4
485	FRZB	4
486	FZD3	4
487	G3BP1	4
488	GABBR1	4
489	GABRA5	4
490	GAD1	4
491	GALNT2	4
492	GCG	4
493	GCLC	4
494	GDF6	4
495	GDNF	4
496	GHR	4
497	GHSR	4
498	GPRASP1	4
499	HCK	4
500	HCLS1	4
501	HDAC4	4
502	HRG	4
503	HSP90AB1	4
504	HSP90B1	4
505	IDO1	4
506	IFNAR1	4
507	IFNG	4
508	IGFBP2	4
509	IKBKB	4
510	IKZF1	4
511	IL10RA	4
512	IL17A	4
513	INHBA	4
514	INPP5D	4
515	ITGA6	4
516	ITGB6	4
517	JAK2	4
518	JAK3	4
519	KAT6A	4
520	KRT25	4
521	KTN1	4
522	LAMP3	4
523	LDLRAD3	4
524	LRP5	4
525	LUM	4
526	MAG	4
527	MAP3K3	4
528	MCF2	4
529	MCF2L	4
530	MCM4	4
531	MED1	4
532	MET	4
533	MFN2	4
534	MINK1	4
535	MIOS	4
536	MME	4
537	MORF4L1	4
538	MYBL2	4
539	MYH9	4
540	MYO5B	4
541	MYOCD	4
542	NBR1	4
543	NCK2	4
544	NCOA4	4
545	NEDD4	4
546	NFATC4	4
547	NLRP1	4
548	NLRP9	4
549	NOX5	4
550	NR3C1	4
551	NRG1	4
552	NRK	4
553	OSGIN1	4
554	OXCT1	4
555	OXR1	4
556	PAIP1	4
557	PAK3	4
558	PALD1	4
559	PARP12	4
560	PDE4DIP	4
561	PDIA3	4
562	PHLPP1	4
563	PIK3R5	4
564	PKN2	4
565	PLA2R1	4
566	PPARG	4
567	PPP1R10	4
568	PPP1R13L	4
569	PRAMEF15	4
570	PRAMEF19	4
571	PRAMEF2	4
572	PRDM11	4
573	PRDX3	4
574	PRKAA1	4
575	PRKCI	4
576	PTK2B	4
577	RASA3	4
578	RASSF2	4
579	RBL2	4
580	RIN3	4
581	RIPK1	4
582	RNF157	4
583	RNF165	4
584	RUNX2	4
585	SAFB	4
586	SCRIB	4
587	SEMA3A	4
588	SERPINB2	4
589	SFRP4	4
590	SHC4	4
591	SIX1	4
592	SLC1A3	4
593	SLC2A3	4
594	SLCO2A1	4
595	SMAD4	4
596	SON	4
597	SORT1	4
598	SOS1	4
599	SP100	4
600	SPTLC3	4
601	STAM	4
602	STAT5B	4
603	STK10	4
604	TACR3	4
605	TBX2	4
606	TBX3	4
607	TBXAS1	4
608	TF	4
609	TFDP1	4
610	TGM2	4
611	TH	4
612	TJP2	4
613	TLE1	4
614	TMC6	4
615	TRIM39	4
616	TSC2	4
617	UNC5B	4
618	USP53	4
619	VAV1	4
620	VIP	4
621	WNT16	4
622	ZMIZ1	4
623	ZNF268	4
624	ZNF449	4
625	ZNF711	4
626	ACKR3	3
627	ACTB	3
628	ACTN4	3
629	ADAM17	3
630	ADAM8	3
631	ADARB1	3
632	ADGRE5	3
633	ADORA1	3
634	AIFM1	3
635	AIM2	3
636	AIPL1	3
637	AKT3	3
638	ALB	3
639	ALKBH1	3
640	ALOX12	3
641	ANGPT4	3
642	AP3B2	3
643	APBB1	3
644	APLP2	3
645	ARHGAP25	3
646	ARHGAP5	3
647	ARHGEF26	3
648	ARHGEF5	3
649	ARHGEF7	3
650	ASAH2	3
651	ATP2A1	3
652	ATP2B1	3
653	ATP8B2	3
654	B4GALNT3	3
655	BARD1	3
656	BCL2L13	3
657	BLID	3
658	BLK	3
659	BMP5	3
660	BMPR1A	3
661	BMX	3
662	BTK	3
663	BTRC	3
664	CAPN10	3
665	CARD9	3
666	CASK	3
667	CASP2	3
668	CASP8AP2	3
669	CCDC88A	3
670	CCL28	3
671	CD5	3
672	CDC25C	3
673	CDH5	3
674	CDKN1B	3
675	CELF2	3
676	CHEK1	3
677	CHIT1	3
678	CHMP4B	3
679	CLASP2	3
680	CNTFR	3
681	COG2	3
682	COL4A3	3
683	CRLF1	3
684	CSF2RB	3
685	CTC1	3
686	CTNND1	3
687	DAB2	3
688	DCBLD2	3
689	DCN	3
690	DCT	3
691	DDX42	3
692	DDX58	3
693	DOCK1	3
694	DOCK8	3
695	DPF2	3
696	DPP8	3
697	DRD3	3
698	ECE1	3
699	EEF1A2	3
700	EEF2K	3
701	EGR1	3
702	EHBP1L1	3
703	EIF2AK3	3
704	ELMO1	3
705	EPAS1	3
706	EPB42	3
707	FANK1	3
708	FBL	3
709	FBLN1	3
710	FBXO4	3
711	FCGR2B	3
712	FGB	3
713	FGD2	3
714	FGFR4	3
715	FLCN	3
716	FNIP1	3
717	FOXC1	3
718	FOXG1	3
719	FRMD3	3
720	FXYD5	3
721	FYN	3
722	GATA1	3
723	GATA6	3
724	GFAP	3
725	GGH	3
726	GIMAP2	3
727	GJA1	3
728	GNAL	3
729	GNG2	3
730	GPAM	3
731	GPX1	3
732	GRM4	3
733	GSDMA	3
734	GSDMB	3
735	HDAC2	3
736	HELLS	3
737	HGFAC	3
738	HHIP	3
739	HIP1	3
740	HIPK3	3
741	HK2	3
742	HLA-A	3
743	HNRNPC	3
744	HOXD9	3
745	HSPA13	3
746	HTR2B	3
747	HTRA1	3
748	IDE	3
749	IGFBP5	3
750	IGHA1	3
751	IL2	3
752	IL2RB	3
753	IL6R	3
754	IRF8	3
755	ISL1	3
756	ISOC1	3
757	ITGAL	3
758	ITGB4	3
759	ITIH2	3
760	IVNS1ABP	3
761	JAG2	3
762	KCND3	3
763	KCNMB1	3
764	KIF14	3
765	KIF23	3
766	KIF5B	3
767	KIFAP3	3
768	KITLG	3
769	KLF11	3
770	KNG1	3
771	KRT20	3
772	KRT33B	3
773	KRT8	3
774	LACC1	3
775	LAPTM5	3
776	LATS2	3
777	LEF1	3
778	LMBR1L	3
779	LPCAT1	3
780	LPL	3
781	LRRFIP2	3
782	LTB	3
783	LYSMD2	3
784	MALT1	3
785	MAP1LC3C	3
786	MDM2	3
787	MGAT1	3
788	MITF	3
789	MMP10	3
790	MMP11	3
791	MMP7	3
792	MPO	3
793	MS4A6A	3
794	MS4A7	3
795	MSN	3
796	MTA1	3
797	MVP	3
798	MYB	3
799	MYO18A	3
800	NAF1	3
801	NAIF1	3
802	NDNF	3
803	NFKB1	3
804	NFS1	3
805	NNMT	3
806	NOX4	3
807	NTRK1	3
808	NUGGC	3
809	OLFM1	3
810	OMA1	3
811	OPN3	3
812	P2RX1	3
813	PAM	3
814	PARP1	3
815	PAX2	3
816	PAX3	3
817	PAX8	3
818	PDE1B	3
819	PDIA4	3
820	PELP1	3
821	PHIP	3
822	PIK3R3	3
823	PIP	3
824	PML	3
825	PNMA3	3
826	POLRMT	3
827	POU4F2	3
828	PPFIA1	3
829	PPP2R1A	3
830	PPP2R2B	3
831	PRAMEF5	3
832	PRELP	3
833	PRICKLE1	3
834	PRKACG	3
835	PROC	3
836	PROM1	3
837	PTEN	3
838	PTGFR	3
839	PTGS1	3
840	PTPN2	3
841	RAB2A	3
842	RAB8B	3
843	RABGGTA	3
844	RAD54B	3
845	RFPL1	3
846	RFTN1	3
847	RHEB	3
848	RIN2	3
849	RIT1	3
850	RNF125	3
851	RTCB	3
852	RUNX3	3
853	RXFP2	3
854	SCAF11	3
855	SCRT2	3
856	SEC23A	3
857	SEMA4D	3
858	SERPINE1	3
859	SERPINE2	3
860	SH3KBP1	3
861	SH3RF1	3
862	SH3RF2	3
863	SHANK2	3
864	SHC1	3
865	SIGLEC9	3
866	SKIL	3
867	SKP2	3
868	SLC12A2	3
869	SLC12A9	3
870	SLC1A1	3
871	SLC5A11	3
872	SLC6A3	3
873	SLC6A6	3
874	SMAD1	3
875	SMO	3
876	SNAI2	3
877	SOHLH2	3
878	SOS2	3
879	SPP1	3
880	ST14	3
881	STAB1	3
882	STAT1	3
883	TAOK2	3
884	TBC1D9	3
885	TCL1A	3
886	TFAP2B	3
887	TFAP2C	3
888	THBS1	3
889	TIMD4	3
890	TMED3	3
891	TMEM38B	3
892	TMIGD1	3
893	TNFRSF8	3
894	TNRC6B	3
895	TOPBP1	3
896	TPP1	3
897	TRAF1	3
898	TRPM6	3
899	TSG101	3
900	TYRO3	3
901	UBAP2	3
902	UBE2O	3
903	ULK2	3
904	UNC13B	3
905	USP6NL	3
906	VAV2	3
907	VEGFC	3
908	VIL1	3
909	VNN1	3
910	VPS35	3
911	VSNL1	3
912	VWCE	3
913	WDR61	3
914	WNT11	3
915	WNT7A	3
916	WWOX	3
917	XKR4	3
918	XKR9	3
919	XRCC2	3
920	YME1L1	3
921	ZFP69B	3
922	ZNF16	3
923	ZNF277	3
924	ZNF440	3
925	ZNF622	3
926	ACER3	2
927	ACSF2	2
928	ACSS2	2
929	ACTN1	2
930	ACTN3	2
931	ACVR1	2
932	ADAM11	2
933	ADAMTSL4	2
934	ADCY7	2
935	ADGRE2	2
936	ADGRF5	2
937	ADH5	2
938	ADH6	2
939	ADRA2A	2
940	AGAP2	2
941	AGO4	2
942	AHCYL1	2
943	AHI1	2
944	AIFM2	2
945	AIMP1	2
946	AKAP12	2
947	AKR1B1	2
948	AKR1C1	2
949	ALDH1A3	2
950	ALDH6A1	2
951	ALDH9A1	2
952	ALDOA	2
953	ALOXE3	2
954	AMBRA1	2
955	ANGPTL7	2
956	ANKRD1	2
957	ANP32B	2
958	ANTXR1	2
959	ANXA2	2
960	ANXA3	2
961	AP1G1	2
962	AP5Z1	2
963	APLP1	2
964	APP	2
965	ARHGAP1	2
966	ARHGAP10	2
967	ARHGEF4	2
968	ARNT2	2
969	ARNTL	2
970	ARNTL2	2
971	ARPC2	2
972	ARSB	2
973	ATG9A	2
974	ATIC	2
975	ATN1	2
976	AXL	2
977	B2M	2
978	BAG5	2
979	BAZ2A	2
980	BCAP31	2
981	BCKDHB	2
982	BCL2L1	2
983	BCL6	2
984	BCLAF1	2
985	BIRC3	2
986	BIRC7	2
987	BLOC1S5-TXNDC5	2
988	BMP1	2
989	BMP4	2
990	BMPR1B	2
991	BNIP1	2
992	BRSK2	2
993	BTBD11	2
994	C1QA	2
995	C3AR1	2
996	CA4	2
997	CA9	2
998	CALHM2	2
999	CAMKK2	2
1000	CANX	2
1001	CAPN13	2
1002	CAPN2	2
1003	CARD14	2
1004	CARD18	2
1005	CARD8	2
1006	CASP1	2
1007	CASP3	2
1008	CASP6	2
1009	CAST	2
1010	CBX4	2
1011	CCAR1	2
1012	CCL21	2
1013	CCNA1	2
1014	CCNA2	2
1015	CCND1	2
1016	CCNE1	2
1017	CCNE2	2
1018	CCNF	2
1019	CCNT1	2
1020	CCR2	2
1021	CCT2	2
1022	CD38	2
1023	CD40	2
1024	CD40LG	2
1025	CD47	2
1026	CDC25A	2
1027	CDK11A	2
1028	CDK5RAP3	2
1029	CENPA	2
1030	CEP70	2
1031	CFLAR	2
1032	CHEK2	2
1033	CHRNA3	2
1034	CKAP5	2
1035	CLDN8	2
1036	CLIP3	2
1037	COLEC11	2
1038	CPEB4	2
1039	CRADD	2
1040	CREB3L1	2
1041	CRH	2
1042	CRHBP	2
1043	CRYBB2	2
1044	CSE1L	2
1045	CSF3R	2
1046	CSNK1A1	2
1047	CSNK2A2	2
1048	CSRNP3	2
1049	CTLA4	2
1050	CTNNA1	2
1051	CTTN	2
1052	CUL1	2
1053	CUL5	2
1054	CYLD	2
1055	CYP19A1	2
1056	CYP1B1	2
1057	CYP3A7	2
1058	DAXX	2
1059	DCDC2	2
1060	DDX18	2
1061	DDX20	2
1062	DEDD2	2
1063	DHRS2	2
1064	DHTKD1	2
1065	DIO3	2
1066	DLL1	2
1067	DNAJA3	2
1068	DOK1	2
1069	DPP3	2
1070	DUOX1	2
1071	DYRK3	2
1072	DYRK4	2
1073	EDA2R	2
1074	EEF2	2
1075	EGF	2
1076	EIF2AK1	2
1077	EIF2AK4	2
1078	EIF4E	2
1079	ELANE	2
1080	ELF4	2
1081	EML3	2
1082	EMP3	2
1083	EN1	2
1084	ENDOD1	2
1085	ENDOU	2
1086	ENO2	2
1087	ENTPD1	2
1088	ENTPD4	2
1089	EPHA1	2
1090	ERCC3	2
1091	ERLIN2	2
1092	ETV3	2
1093	ETV6	2
1094	EYA3	2
1095	EZR	2
1096	FADS2	2
1097	FAF1	2
1098	FAIM2	2
1099	FAM153A	2
1100	FAM83F	2
1101	FAN1	2
1102	FASTK	2
1103	FBLN2	2
1104	FBXO11	2
1105	FBXO5	2
1106	FBXW7	2
1107	FDXR	2
1108	FGD3	2
1109	FHL1	2
1110	FMO5	2
1111	FMOD	2
1112	FNBP1	2
1113	FOXC2	2
1114	FOXO3	2
1115	FTMT	2
1116	FZD5	2
1117	FZD9	2
1118	G6PD	2
1119	GABRB2	2
1120	GABRE	2
1121	GAK	2
1122	GAS6	2
1123	GBA	2
1124	GBE1	2
1125	GBP1	2
1126	GINS3	2
1127	GNAO1	2
1128	GNB4	2
1129	GOT1	2
1130	GPR61	2
1131	GRAMD4	2
1132	GRIK5	2
1133	GRK5	2
1134	GRN	2
1135	GSS	2
1136	GZMA	2
1137	HADHB	2
1138	HAMP	2
1139	HEY2	2
1140	HIF1A	2
1141	HIPK1	2
1142	HIPK2	2
1143	HLA-G	2
1144	HMGA2	2
1145	HNRNPD	2
1146	HNRNPK	2
1147	HOXA5	2
1148	HPGD	2
1149	HPN	2
1150	HRAS	2
1151	HSD17B4	2
1152	HSF2	2
1153	HSPA1A	2
1154	HSPA2	2
1155	IFIT3	2
1156	IFNAR2	2
1157	IFNGR1	2
1158	IGFBP1	2
1159	IGHV3-23	2
1160	IHH	2
1161	IKBKE	2
1162	IL17RA	2
1163	IL18R1	2
1164	IL19	2
1165	IL2RA	2
1166	IL4I1	2
1167	ILVBL	2
1168	INPP1	2
1169	INPP5E	2
1170	IP6K2	2
1171	IPMK	2
1172	IRAK1	2
1173	IREB2	2
1174	ITGA1	2
1175	ITGA3	2
1176	ITGA7	2
1177	ITGB5	2
1178	ITPK1	2
1179	ITPKB	2
1180	KCNE2	2
1181	KCNIP3	2
1182	KDM1A	2
1183	KIAA0226	2
1184	KIF20B	2
1185	KREMEN1	2
1186	KRT13	2
1187	KRT14	2
1188	KRT16	2
1189	KRTAP4-9	2
1190	LAMP1	2
1191	LAMP2	2
1192	LDLRAD4	2
1193	LGALS9	2
1194	LIPC	2
1195	LIX1	2
1196	LMNA	2
1197	LOXL2	2
1198	LPIN1	2
1199	LRP6	2
1200	LRP8	2
1201	LRRC2	2
1202	LTF	2
1203	MAP1S	2
1204	MAP2K4	2
1205	MAP2K5	2
1206	MAP3K5	2
1207	MAPK1	2
1208	MCM2	2
1209	MEF2C	2
1210	MERTK	2
1211	MFF	2
1212	MFGE8	2
1213	MGST1	2
1214	MMP12	2
1215	MMP3	2
1216	MOXD1	2
1217	MPP3	2
1218	MRPS30	2
1219	MTDH	2
1220	N4BP1	2
1221	NAA15	2
1222	NAA35	2
1223	NAE1	2
1224	NAPEPLD	2
1225	NAT8	2
1226	NBN	2
1227	NCF1	2
1228	NCSTN	2
1229	NET1	2
1230	NGB	2
1231	NKX2-5	2
1232	NLE1	2
1233	NLRP6	2
1234	NMT1	2
1235	NOX1	2
1236	NPC1	2
1237	NQO2	2
1238	NR2E1	2
1239	NR4A2	2
1240	NT5E	2
1241	NTF3	2
1242	NUAK1	2
1243	OSR1	2
1244	OXSR1	2
1245	P2RX7	2
1246	PACS2	2
1247	PALM	2
1248	PARVG	2
1249	PBX1	2
1250	PCBP1	2
1251	PCBP2	2
1252	PDCD1	2
1253	PDCD5	2
1254	PDCD6IP	2
1255	PDCD7	2
1256	PDK2	2
1257	PDK4	2
1258	PDPN	2
1259	PELI3	2
1260	PGM2L1	2
1261	PHB2	2
1262	PHKG2	2
1263	PHLDA1	2
1264	PHLDA3	2
1265	PIK3CB	2
1266	PIM2	2
1267	PLA2G6	2
1268	PLAGL2	2
1269	PLCG1	2
1270	PLEKHO2	2
1271	PLIN2	2
1272	PLIN4	2
1273	PLSCR1	2
1274	PNMA2	2
1275	PNMA5	2
1276	PNPT1	2
1277	POLB	2
1278	POLG	2
1279	POLR2A	2
1280	POU3F3	2
1281	POU3F4	2
1282	PPP1R15A	2
1283	PPP3R2	2
1284	PPP6C	2
1285	PRAME	2
1286	PRAMEF1	2
1287	PRAMEF12	2
1288	PRAMEF6	2
1289	PRCC	2
1290	PRKCA	2
1291	PRKCH	2
1292	PRKD2	2
1293	PRMT6	2
1294	PRNP	2
1295	PRSS23	2
1296	PSEN2	2
1297	PSG1	2
1298	PSMC6	2
1299	PTCRA	2
1300	PTGFRN	2
1301	PTGIS	2
1302	PTK2	2
1303	PTPN18	2
1304	PTPN22	2
1305	PTPRE	2
1306	QSOX1	2
1307	RAB3GAP1	2
1308	RABGGTB	2
1309	RAF1	2
1310	RASSF5	2
1311	RBM14	2
1312	RBM5	2
1313	REST	2
1314	RFFL	2
1315	RGCC	2
1316	RHOD	2
1317	RIPK3	2
1318	RNF130	2
1319	RNF216	2
1320	RNF41	2
1321	RPS3	2
1322	RPS6KA4	2
1323	RRAGC	2
1324	RRM2	2
1325	RRP8	2
1326	RXRB	2
1327	SAMHD1	2
1328	SAP30BP	2
1329	SAV1	2
1330	SCAP	2
1331	SCIN	2
1332	SCP2	2
1333	SEL1L3	2
1334	SELENBP1	2
1335	SEMA6A	2
1336	SEMA7A	2
1337	SERPINB13	2
1338	SERPINF1	2
1339	SERPING1	2
1340	SGK1	2
1341	SIN3A	2
1342	SIRT1	2
1343	SIRT2	2
1344	SLC16A7	2
1345	SLC25A16	2
1346	SLC25A36	2
1347	SLC27A4	2
1348	SLC2A14	2
1349	SLC2A2	2
1350	SLC30A10	2
1351	SLC35F6	2
1352	SLC39A14	2
1353	SLC39A8	2
1354	SLC7A5	2
1355	SLC9A6	2
1356	SLFN11	2
1357	SLTM	2
1358	SMAD3	2
1359	SNCA	2
1360	SNCB	2
1361	SOX8	2
1362	SP1	2
1363	SPARCL1	2
1364	SPATA2	2
1365	SPIN2B	2
1366	SPON2	2
1367	SPRY2	2
1368	SQSTM1	2
1369	SSTR3	2
1370	ST3GAL1	2
1371	ST8SIA4	2
1372	STAT3	2
1373	STEAP3	2
1374	STIL	2
1375	STK17B	2
1376	STK38	2
1377	STK40	2
1378	STRADB	2
1379	STS	2
1380	STX4	2
1381	SULF1	2
1382	SYK	2
1383	TAGLN2	2
1384	TAOK1	2
1385	TAPBP	2
1386	TAZ	2
1387	TBC1D24	2
1388	TBK1	2
1389	TEX11	2
1390	TFCP2L1	2
1391	TFRC	2
1392	TGFB2	2
1393	TIA1	2
1394	TICAM1	2
1395	TKT	2
1396	TLR2	2
1397	TM2D1	2
1398	TMBIM6	2
1399	TMEM117	2
1400	TMEM187	2
1401	TNF	2
1402	TNFAIP2	2
1403	TNFAIP8L3	2
1404	TNFRSF21	2
1405	TOX3	2
1406	TP63	2
1407	TP73	2
1408	TPD52	2
1409	TPD52L1	2
1410	TPI1	2
1411	TRAF2	2
1412	TRAF3	2
1413	TRAF5	2
1414	TRAIP	2
1415	TRDN	2
1416	TRIB3	2
1417	TRPM7	2
1418	TSC1	2
1419	TSLP	2
1420	TUBA1A	2
1421	TYMP	2
1422	UAP1	2
1423	UBE4B	2
1424	UFL1	2
1425	URI1	2
1426	USO1	2
1427	USP1	2
1428	USP10	2
1429	USP27X	2
1430	USP36	2
1431	USP47	2
1432	UVRAG	2
1433	VAMP7	2
1434	VCP	2
1435	WDFY2	2
1436	WDR45	2
1437	WFS1	2
1438	WNT1	2
1439	WT1	2
1440	WWC1	2
1441	XKR6	2
1442	YWHAB	2
1443	YY1AP1	2
1444	ZBP1	2
1445	ZBTB4	2
1446	ZFP36	2
1447	ZFP36L1	2
1448	ZFYVE1	2
1449	ZKSCAN3	2
1450	ZMAT3	2
1451	ZNF260	2
1452	ZNF304	2
1453	ZNF420	2
1454	ZNF443	2
1455	ZNF507	2
1456	ZNF529	2
1457	ZNF783	2
1458	AADAC	1
1459	AATF	1
1460	ACER2	1
1461	ACO1	1
1462	ACSL3	1
1463	ACSL4	1
1464	ACVR1B	1
1465	ADA	1
1466	ADCYAP1	1
1467	ADGRG1	1
1468	ADRA1A	1
1469	AEN	1
1470	AGER	1
1471	AGPAT3	1
1472	AGT	1
1473	AIDA	1
1474	AKR1C2	1
1475	AKT1	1
1476	ALOX12B	1
1477	ALOX15	1
1478	ALOX15B	1
1479	AMBP	1
1480	AMD1	1
1481	AMFR	1
1482	AMIGO2	1
1483	AMMECR1	1
1484	AMT	1
1485	ANKRD11	1
1486	ANKRD13C	1
1487	ANP32E	1
1488	ANTXR2	1
1489	APEX1	1
1490	APH1A	1
1491	API5	1
1492	APIP	1
1493	APOH	1
1494	APPBP2	1
1495	AQP1	1
1496	AR	1
1497	ARAF	1
1498	ARF6	1
1499	ARHGDIB	1
1500	ARHGEF1	1
1501	ARHGEF18	1
1502	ARHGEF2	1
1503	ARHGEF3	1
1504	ARHGEF9	1
1505	ARL4C	1
1506	ARL6IP1	1
1507	ARMC10	1
1508	ARMC8	1
1509	ARNT	1
1510	ARPC1B	1
1511	ARVCF	1
1512	ASMTL	1
1513	ATF4	1
1514	ATG13	1
1515	ATG4C	1
1516	ATG5	1
1517	ATL3	1
1518	ATP1B3	1
1519	AURKB	1
1520	AVEN	1
1521	AXIN1	1
1522	AZU1	1
1523	B3GAT3	1
1524	BACE1	1
1525	BACH1	1
1526	BAG6	1
1527	BAK1	1
1528	BAP1	1
1529	BARHL1	1
1530	BBC3	1
1531	BCL2A1	1
1532	BCL2L11	1
1533	BCL3	1
1534	BDNF	1
1535	BECN1	1
1536	BEX2	1
1537	BHLHB9	1
1538	BHLHE40	1
1539	BIN1	1
1540	BIRC2	1
1541	BLOC1S2	1
1542	BMPR2	1
1543	BNIP2	1
1544	BNIPL	1
1545	BRMS1	1
1546	BTG1	1
1547	BTN3A3	1
1548	C1QC	1
1549	C1R	1
1550	C1S	1
1551	C3orf38	1
1552	C4A	1
1553	CAAP1	1
1554	CAB39	1
1555	CADM1	1
1556	CALB1	1
1557	CALU	1
1558	CAMK2A	1
1559	CAMK2D	1
1560	CAPG	1
1561	CAPN1	1
1562	CAPN3	1
1563	CARD16	1
1564	CARD17	1
1565	CARM1	1
1566	CARS	1
1567	CASP5	1
1568	CASP9	1
1569	CAT	1
1570	CBX3	1
1571	CCL2	1
1572	CCNB1	1
1573	CCNB1IP1	1
1574	CCND3	1
1575	CCNH	1
1576	CCNL2	1
1577	CD160	1
1578	CD1D	1
1579	CD248	1
1580	CD3E	1
1581	CD46	1
1582	CD70	1
1583	CDC25B	1
1584	CDC34	1
1585	CDCA7	1
1586	CDK1	1
1587	CDK4	1
1588	CDK5R1	1
1589	CDK9	1
1590	CDKN2D	1
1591	CDO1	1
1592	CEBPG	1
1593	CFB	1
1594	CFDP1	1
1595	CFTR	1
1596	CGB7	1
1597	CHAC1	1
1598	CHI3L1	1
1599	CHIA	1
1600	CHMP5	1
1601	CHMP7	1
1602	CHPF2	1
1603	CHRNA7	1
1604	CHST11	1
1605	CHST15	1
1606	CHUK	1
1607	CIAPIN1	1
1608	CIDEC	1
1609	CKAP2	1
1610	CKS2	1
1611	CLC	1
1612	CLDN10	1
1613	CLEC10A	1
1614	CLEC4A	1
1615	CLEC5A	1
1616	CLEC7A	1
1617	CLIC1	1
1618	CLK2	1
1619	CLPTM1L	1
1620	CLU	1
1621	CMTM7	1
1622	CNN1	1
1623	CNN2	1
1624	COASY	1
1625	COL17A1	1
1626	COPS5	1
1627	CORO1A	1
1628	CPB2	1
1629	CPEB3	1
1630	CRABP1	1
1631	CRABP2	1
1632	CREB1	1
1633	CRELD2	1
1634	CRKL	1
1635	CS	1
1636	CSDE1	1
1637	CSNK2A1	1
1638	CSRNP2	1
1639	CTHRC1	1
1640	CTNNBL1	1
1641	CTSC	1
1642	CTSD	1
1643	CTSH	1
1644	CTTNBP2NL	1
1645	CX3CL1	1
1646	CXCL1	1
1647	CXCL10	1
1648	CXCL12	1
1649	CXCR4	1
1650	CYB5RL	1
1651	CYBRD1	1
1652	DAG1	1
1653	DAP	1
1654	DBH	1
1655	DBT	1
1656	DCTD	1
1657	DDX17	1
1658	DDX39A	1
1659	DDX3X	1
1660	DDX47	1
1661	DEDD	1
1662	DEGS1	1
1663	DEPTOR	1
1664	DFFA	1
1665	DFFB	1
1666	DKK1	1
1667	DLAT	1
1668	DMPK	1
1669	DNAJB9	1
1670	DNAJC3	1
1671	DNASE1L3	1
1672	DNASE2	1
1673	DNM1L	1
1674	DNM2	1
1675	DNMBP	1
1676	DNMT1	1
1677	DOCK11	1
1678	DOK3	1
1679	DPEP1	1
1680	DPF1	1
1681	DPM1	1
1682	DPT	1
1683	DRAM1	1
1684	DRAM2	1
1685	DRAP1	1
1686	DSTYK	1
1687	DTX3L	1
1688	DUSP5	1
1689	DUSP6	1
1690	DUSP9	1
1691	DYNLL1	1
1692	DYNLT3	1
1693	EBAG9	1
1694	ECI2	1
1695	ECT2	1
1696	EEF1E1	1
1697	EFNA4	1
1698	EGLN2	1
1699	EGLN3	1
1700	EGR3	1
1701	EIF2AK2	1
1702	EIF3L	1
1703	ELAVL1	1
1704	ELK1	1
1705	ELL3	1
1706	ELMO2	1
1707	ELP3	1
1708	EMC4	1
1709	EML4	1
1710	ENO1	1
1711	ENOSF1	1
1712	EPS8L1	1
1713	ERBB2	1
1714	ERCC2	1
1715	ERN1	1
1716	ERO1L	1
1717	ETS2	1
1718	EVI2A	1
1719	EVI2B	1
1720	F3	1
1721	FABP3	1
1722	FAM210A	1
1723	FAM3B	1
1724	FANCD2	1
1725	FASTKD2	1
1726	FBXO10	1
1727	FBXO21	1
1728	FBXO3	1
1729	FCAMR	1
1730	FCGR2A	1
1731	FDFT1	1
1732	FECH	1
1733	FEM1B	1
1734	FEZ2	1
1735	FFAR4	1
1736	FGD1	1
1737	FGF8	1
1738	FGFR1	1
1739	FGFR2	1
1740	FGR	1
1741	FH	1
1742	FHL2	1
1743	FHOD1	1
1744	FKBP15	1
1745	FLOT1	1
1746	FNIP2	1
1747	FOS	1
1748	FOXE3	1
1749	FOXL2	1
1750	FSCN1	1
1751	FSTL1	1
1752	FTH1	1
1753	FXR1	1
1754	GAA	1
1755	GABRP	1
1756	GADD45G	1
1757	GAPDH	1
1758	GAS2	1
1759	GATA4	1
1760	GATB	1
1761	GBP2	1
1762	GCH1	1
1763	GDF15	1
1764	GGA3	1
1765	GGT5	1
1766	GHRHR	1
1767	GINS2	1
1768	GLIPR2	1
1769	GLO1	1
1770	GM2A	1
1771	GML	1
1772	GNA13	1
1773	GNAI3	1
1774	GNGT1	1
1775	GNS	1
1776	GOLPH3	1
1777	GORAB	1
1778	GPER1	1
1779	GPR65	1
1780	GPS1	1
1781	GPT2	1
1782	GRB2	1
1783	GSDMC	1
1784	GSDMD	1
1785	GSTA2	1
1786	GSTO1	1
1787	GSTP1	1
1788	GTF2B	1
1789	GYS1	1
1790	GZMH	1
1791	GZMK	1
1792	GZMM	1
1793	HAND2	1
1794	HAX1	1
1795	HCAR2	1
1796	HCCS	1
1797	HCST	1
1798	HDAC1	1
1799	HDAC3	1
1800	HERPUD1	1
1801	HGS	1
1802	HIBADH	1
1803	HIF3A	1
1804	HINT1	1
1805	HINT2	1
1806	HIP1R	1
1807	HLA-B	1
1808	HLA-DQB1	1
1809	HLA-E	1
1810	HMGB2	1
1811	HMGCR	1
1812	HMGN5	1
1813	HMOX1	1
1814	HNRNPF	1
1815	HNRNPH1	1
1816	HOMER3	1
1817	HPCA	1
1818	HS1BP3	1
1819	HS6ST1	1
1820	HSD17B11	1
1821	HSF1	1
1822	HSP90AA1	1
1823	HSPA5	1
1824	HSPA9	1
1825	HSPD1	1
1826	HTR2A	1
1827	HTR7	1
1828	HTRA2	1
1829	HYAL2	1
1830	HYOU1	1
1831	IAPP	1
1832	ICAM1	1
1833	ID2	1
1834	ID3	1
1835	IFIT2	1
1836	IFITM1	1
1837	IFNA2	1
1838	IFT57	1
1839	IGF1R	1
1840	IGFBP3	1
1841	IGHG1	1
1842	IGKV2D-28	1
1843	IKBIP	1
1844	IL10RB	1
1845	IL13	1
1846	IL15	1
1847	IL1A	1
1848	IL1B	1
1849	IL3	1
1850	IL31RA	1
1851	IL33	1
1852	IL3RA	1
1853	IL6ST	1
1854	IL9	1
1855	IMPACT	1
1856	ING3	1
1857	INHBB	1
1858	IRAK2	1
1859	IRF1	1
1860	IRF2	1
1861	IRF9	1
1862	ISCA1	1
1863	ITCH	1
1864	ITGA5	1
1865	ITGB2	1
1866	JUN	1
1867	JUND	1
1868	KANK1	1
1869	KANK2	1
1870	KCNK1	1
1871	KIF11	1
1872	KLF4	1
1873	KLF8	1
1874	KLHL20	1
1875	KLHL24	1
1876	KMO	1
1877	KPNA1	1
1878	KPNB1	1
1879	KRT83	1
1880	KRTAP4-3	1
1881	KRTAP4-5	1
1882	LASP1	1
1883	LCMT1	1
1884	LCP2	1
1885	LDHA	1
1886	LDHC	1
1887	LDLRAP1	1
1888	LGALS12	1
1889	LGALS14	1
1890	LGMN	1
1891	LHX3	1
1892	LHX4	1
1893	LIG3	1
1894	LIG4	1
1895	LONP1	1
1896	LRPPRC	1
1897	LTA	1
1898	LTK	1
1899	LY6E	1
1900	LYN	1
1901	MAD2L1	1
1902	MAEA	1
1903	MAEL	1
1904	MAGED1	1
1905	MAGEH1	1
1906	MAN2B1	1
1907	MAP1LC3A	1
1908	MAP1LC3B	1
1909	MAP2K6	1
1910	MAP3K12	1
1911	MAP3K14	1
1912	MAP3K7	1
1913	MAP4	1
1914	MAPK14	1
1915	MAPK3	1
1916	MAPK7	1
1917	MAPK8	1
1918	MAPKAPK5	1
1919	MARK3	1
1920	MAZ	1
1921	MBD2	1
1922	MBD3	1
1923	MBTPS2	1
1924	MCL1	1
1925	MCM9	1
1926	MDK	1
1927	MDM4	1
1928	MECOM	1
1929	MECP2	1
1930	MEF2A	1
1931	MEF2D	1
1932	MELK	1
1933	METTL1	1
1934	MFSD10	1
1935	MGAT2	1
1936	MICAL1	1
1937	MICALL2	1
1938	MLKL	1
1939	MMP9	1
1940	MNAT1	1
1941	MOK	1
1942	MRPL4	1
1943	MSH2	1
1944	MSH6	1
1945	MTCH2	1
1946	MTHFD1L	1
1947	MTMR14	1
1948	MTO1	1
1949	MYBL1	1
1950	MYC	1
1951	MYCN	1
1952	MYO1F	1
1953	NAIP	1
1954	NANOS3	1
1955	NCF2	1
1956	NCK1	1
1957	NCKAP1	1
1958	NDRG1	1
1959	NEFL	1
1960	NEK6	1
1961	NEURL1	1
1962	NEUROD1	1
1963	NFATC1	1
1964	NFIX	1
1965	NFKB2	1
1966	NGEF	1
1967	NGF	1
1968	NHLH2	1
1969	NISCH	1
1970	NKG7	1
1971	NKX3-1	1
1972	NKX3-2	1
1973	NLK	1
1974	NME5	1
1975	NOC2L	1
1976	NOD1	1
1977	NR1H3	1
1978	NR5A1	1
1979	NRG2	1
1980	NSMAF	1
1981	NTF4	1
1982	NTSR1	1
1983	NUDT2	1
1984	OAT	1
1985	OAZ1	1
1986	OPA1	1
1987	ORMDL3	1
1988	P2RX4	1
1989	P4HB	1
1990	PAFAH2	1
1991	PAK1	1
1992	PAK2	1
1993	PAK4	1
1994	PAK6	1
1995	PANX1	1
1996	PARP2	1
1997	PATL1	1
1998	PAWR	1
1999	PCDH1	1
[truncated: 307 more rows]

## Sheet: cluster4
	gene_id	mut
1	TP53	179
2	RYR2	100
3	PCLO	57
4	PAPPA2	51
5	PKHD1	48
6	ERICH3	40
7	LRP2	40
8	LRRK2	33
9	FMN2	32
10	CDKN2A	31
11	APOB	28
12	DCC	28
13	BIRC6	27
14	KALRN	27
15	MRC1	27
16	PIK3CA	27
17	PTEN	27
18	SCN2A	27
19	ADAMTS20	26
20	PEG3	26
21	COL6A3	25
22	GRIN2A	25
23	NF1	25
24	THSD7A	25
25	PRDM9	23
26	OBSCN	22
27	RASA1	22
28	NFE2L2	21
29	EPB41L3	20
30	COL1A2	19
31	ALPK2	18
32	COL3A1	18
33	FBN1	18
34	PTPRC	18
35	CREBBP	17
36	DLC1	17
37	FLNA	17
38	GRID2	17
39	LRP1	17
40	NLRP3	17
41	NOTCH1	17
42	THBS2	17
43	TLR4	17
44	AKAP13	16
45	COL4A2	16
46	DSCAM	16
47	FOLH1	16
48	NRXN3	16
49	SLIT2	16
50	SVEP1	16
51	WNK1	16
52	FN1	15
53	KEAP1	15
54	NCKAP1L	15
55	NLRP9	15
56	PRKDC	15
57	PRUNE2	15
58	ZEB1	15
59	APC	14
60	ATRX	14
61	GRM5	14
62	HGF	14
63	KDR	14
64	NLRP7	14
65	PREX1	14
66	RNF213	14
67	SEMA5A	14
68	TPR	14
69	ZEB2	14
70	ATM	13
71	CACNA1I	13
72	DST	13
73	ENPP2	13
74	KIF1B	13
75	MCF2	13
76	NCOR1	13
77	NES	13
78	NR1H4	13
79	PDE4DIP	13
80	PRLR	13
81	PTPRH	13
82	PTPRZ1	13
83	SLIT3	13
84	VCAN	13
85	VWF	13
86	BRCA2	12
87	CCDC88A	12
88	CECR2	12
89	DOCK2	12
90	IGF2R	12
91	NLGN4X	12
92	PIK3CG	12
93	SAMD9	12
94	TRIO	12
95	TRPC5	12
96	UNC5D	12
97	ADAMTS3	11
98	ADCY10	11
99	AKAP6	11
100	ATR	11
101	CDH11	11
102	DOCK11	11
103	FBN2	11
104	FOXG1	11
105	GABRA2	11
106	HTT	11
107	INPPL1	11
108	MIA3	11
109	MNDA	11
110	PDE3A	11
111	RTN1	11
112	SLC6A3	11
113	TFAP2D	11
114	USP9X	11
115	ZNF91	11
116	A2M	10
117	AMPH	10
118	APBB1IP	10
119	ATG2B	10
120	BTK	10
121	C7	10
122	CD5L	10
123	CHD8	10
124	CHIA	10
125	COL15A1	10
126	COL2A1	10
127	COL4A3	10
128	DOCK8	10
129	EP300	10
130	ESRRG	10
131	EYA4	10
132	GRID1	10
133	IGKC	10
134	IL7R	10
135	LIG4	10
136	LY75	10
137	MTOR	10
138	MYH9	10
139	NOTCH2	10
140	NRK	10
141	PCDHA9	10
142	PHF3	10
143	PLCL1	10
144	PTPRN2	10
145	RB1	10
146	RGPD4	10
147	TIAM2	10
148	TMEM200A	10
149	TRPM7	10
150	WDFY3	10
151	ADGRF5	9
152	ALK	9
153	ANKLE2	9
154	ATN1	9
155	BMP5	9
156	BRCA1	9
157	CASR	9
158	CDH2	9
159	CDH6	9
160	CENPF	9
161	CKAP5	9
162	COL5A1	9
163	CSRNP3	9
164	DCT	9
165	DICER1	9
166	DLGAP1	9
167	EIF2AK3	9
168	ERBB4	9
169	HIP1	9
170	KMT2A	9
171	MADD	9
172	MCM4	9
173	MME	9
174	PCSK5	9
175	PIK3CB	9
176	PIK3R4	9
177	RAPGEF2	9
178	SETX	9
179	SOS1	9
180	SYCP2	9
181	TAOK1	9
182	TIAM1	9
183	TSC2	9
184	UNC13B	9
185	ADCY1	8
186	ALB	8
187	ALDH1A2	8
188	ASAH2	8
189	C3	8
190	CACNB2	8
191	CFTR	8
192	COL1A1	8
193	CYBB	8
194	DDC	8
195	DDR2	8
196	DRD3	8
197	ECT2	8
198	EIF4G1	8
199	EPHA7	8
200	ERN2	8
201	FBXW7	8
202	GFRAL	8
203	GIMAP8	8
204	GLI2	8
205	GRIK2	8
206	HELZ	8
207	HTR7	8
208	INPP5D	8
209	KAT6A	8
210	KDM2B	8
211	KIAA0226	8
212	LAMP3	8
213	LPIN1	8
214	LRBA	8
215	MECOM	8
216	MTR	8
217	MYO1F	8
218	NOX4	8
219	NRG3	8
220	NTRK2	8
221	PARK2	8
222	PAX3	8
223	PHIP	8
224	PRKCG	8
225	PRKCQ	8
226	PSG1	8
227	PXDN	8
228	RB1CC1	8
229	RET	8
230	RXFP2	8
231	SCN5A	8
232	SLC5A8	8
233	SLCO2A1	8
234	SON	8
235	SP140	8
236	SULT1C2	8
237	SYTL2	8
238	TF	8
239	TRPM6	8
240	VAV1	8
241	VCAM1	8
242	AASS	7
243	ABCA5	7
244	ACVR1C	7
245	AMPD3	7
246	ARFGEF3	7
247	ASIC2	7
248	ATP7A	7
249	BCAN	7
250	BRD4	7
251	CASP8	7
252	CIT	7
253	CTNND1	7
254	CYLD	7
255	DCBLD2	7
256	DIDO1	7
257	DNAJC10	7
258	DSTYK	7
259	DTX3L	7
260	FGA	7
261	FGD3	7
262	FGFR2	7
263	GHR	7
264	GLI3	7
265	GPAM	7
266	GPRASP1	7
267	HK2	7
268	ITPR3	7
269	JAG2	7
270	KNG1	7
271	LRP5	7
272	LRP6	7
273	LRRIQ3	7
274	MAGED1	7
275	MAP3K5	7
276	MEGF10	7
277	MPO	7
278	MTNR1B	7
279	MYLK	7
280	MYOCD	7
281	NISCH	7
282	NOD2	7
283	OGT	7
284	OXR1	7
285	PACS2	7
286	PIK3R2	7
287	PRDM2	7
288	PRKCB	7
289	PRKD1	7
290	PSG2	7
291	PTPRK	7
292	RBBP6	7
293	SAMD9L	7
294	SHANK2	7
295	SLC6A12	7
296	STIL	7
297	SYNGAP1	7
298	TNRC6B	7
299	TRDN	7
300	UBR2	7
301	UNC5C	7
302	USP17L2	7
303	VNN1	7
304	WNK3	7
305	XKR4	7
306	XKR7	7
307	ACTN2	6
308	ADAM12	6
309	AEBP1	6
310	ANGPT4	6
311	ANKRD11	6
312	APAF1	6
313	APPBP2	6
314	ASMT	6
315	ATP2A3	6
316	ATP2B1	6
317	ATP8A2	6
318	BAG6	6
319	BARD1	6
320	CCAR1	6
321	CHL1	6
322	CLPTM1L	6
323	CLSPN	6
324	COL14A1	6
325	COL27A1	6
326	CSF2RB	6
327	CTNNA1	6
328	CUX1	6
329	DPP4	6
330	DUSP5	6
331	EGFR	6
332	EHBP1L1	6
333	EPHA2	6
334	ERCC5	6
335	FAN1	6
336	FAP	6
337	FBXO11	6
338	FGB	6
339	FGD1	6
340	GAK	6
341	GORAB	6
342	GPLD1	6
343	HDAC4	6
344	HIF3A	6
345	IGHM	6
346	ITGAM	6
347	ITGB1	6
348	ITIH2	6
349	JAK2	6
350	JAK3	6
351	KIF20B	6
352	KIFAP3	6
353	KRT83	6
354	LATS1	6
355	MERTK	6
356	MSR1	6
357	NFATC1	6
358	NLRP2	6
359	NOS2	6
360	NPY5R	6
361	NRXN2	6
362	PAX7	6
363	PIK3R1	6
364	PLA2R1	6
365	POU3F4	6
366	PPP2R1A	6
367	PRAME	6
368	PRAMEF15	6
369	PRICKLE1	6
370	PRSS23	6
371	PTGER3	6
372	RASGRF2	6
373	REST	6
374	ROCK1	6
375	SELPLG	6
376	SERPINB9	6
377	SIGLEC9	6
378	SIN3A	6
379	SMAD4	6
380	STAB1	6
381	SULF1	6
382	TACR3	6
383	TBC1D9	6
384	TIMD4	6
385	TJP1	6
386	TMEM117	6
387	TMEM74	6
388	TNC	6
389	TNFAIP3	6
390	TOPBP1	6
391	TP63	6
392	TYRO3	6
393	UMOD	6
394	USP42	6
395	VEGFC	6
396	WRN	6
397	WWC1	6
398	ZNF507	6
399	ZNF711	6
400	ABI3BP	5
401	ACSL6	5
402	ACTN4	5
403	AGTR2	5
404	ALDH9A1	5
405	ALOX15B	5
406	ANO6	5
407	ARHGEF26	5
408	ATG2A	5
409	ATIC	5
410	ATP2A1	5
411	B2M	5
412	BMPR2	5
413	BRAF	5
414	C1QB	5
415	C3AR1	5
416	CARD6	5
417	CASP1	5
418	CDH5	5
419	COG2	5
420	COL17A1	5
421	COL4A5	5
422	COMP	5
423	CSRNP1	5
424	DAPK1	5
425	DAXX	5
426	DCLK1	5
427	DGKA	5
428	DHTKD1	5
429	DLG5	5
430	DLL1	5
431	DNMBP	5
432	DUOX2	5
433	EIF2AK4	5
434	ESPL1	5
435	ESR1	5
436	FGFR4	5
437	FLT4	5
438	FNIP1	5
439	FOXP1	5
440	GOLGA4	5
441	GTDC1	5
442	HCK	5
443	HIF1A	5
444	HSPA2	5
445	HYOU1	5
446	INHBA	5
447	ITCH	5
448	ITGA7	5
449	ITGAL	5
450	ITGB4	5
451	ITPK1	5
452	ITPR1	5
453	ITSN1	5
454	KIF14	5
455	KIF2C	5
456	KIF5B	5
457	KRIT1	5
458	KTN1	5
459	LDHD	5
460	LPCAT1	5
461	MAG	5
462	MED1	5
463	MIOS	5
464	MOXD1	5
465	MPEG1	5
466	MS4A6A	5
467	MTDH	5
468	NCOA1	5
469	NCSTN	5
470	NDNF	5
471	NEBL	5
472	NLRC5	5
473	NNT	5
474	NRCAM	5
475	NRP2	5
476	PAM	5
477	PBX1	5
478	PCDH1	5
479	PDE1B	5
480	PDGFRB	5
481	PHKB	5
482	PLIN4	5
483	PLOD3	5
484	PPP1R9A	5
485	PRAMEF4	5
486	PRF1	5
487	PTGFR	5
488	PTPN22	5
489	PTPRE	5
490	RIN3	5
491	RIPK2	5
492	ROPN1L	5
493	RPS6KA3	5
494	RUNX2	5
495	SCAF11	5
496	SCRIB	5
497	SEC23A	5
498	SEMA3A	5
499	SH3RF1	5
500	SIGLEC5	5
501	SLC2A14	5
502	SLC2A3	5
503	SLC32A1	5
504	SLC39A10	5
505	SLC4A1	5
506	SOX8	5
507	STAT1	5
508	STAT3	5
509	SYMPK	5
510	TBXAS1	5
511	TCF7L2	5
512	TCHH	5
513	TGFBR2	5
514	TIE1	5
515	TNFRSF11B	5
516	TOP2A	5
517	TOPORS	5
518	ULK2	5
519	UNC5A	5
520	VAMP7	5
521	VIM	5
522	VPS35	5
523	WWOX	5
524	XIAP	5
525	ZBP1	5
526	ZSWIM2	5
527	ABCC3	4
528	ACACA	4
529	ACE	4
530	ACVR1B	4
531	ADAM8	4
532	ADCY7	4
533	ADGRE2	4
534	ADRA1A	4
535	AGAP2	4
536	AIM2	4
537	AKAP1	4
538	ALAS2	4
539	ALDH8A1	4
540	ANXA6	4
541	AP3B2	4
542	AR	4
543	ARHGAP18	4
544	ARHGAP30	4
545	ARHGEF12	4
546	ARHGEF17	4
547	ARMC8	4
548	ASNS	4
549	ATG4D	4
550	ATG7	4
551	AVPR1A	4
552	BAZ2A	4
553	BCAR1	4
554	BIRC3	4
555	BMP4	4
556	C1R	4
557	CADM1	4
558	CAPN10	4
559	CAPN13	4
560	CARD11	4
561	CARS	4
562	CASP4	4
563	CCDC93	4
564	CCNF	4
565	CD36	4
566	CDC25B	4
567	CDC73	4
568	CDK19	4
569	CEACAM5	4
570	CHEK2	4
571	CHIT1	4
572	CNR1	4
573	COG6	4
574	CSF1R	4
575	CTCF	4
576	CTTNBP2NL	4
577	CUL3	4
578	CUL5	4
579	CXCR4	4
580	CYFIP1	4
581	CYFIP2	4
582	CYP1A1	4
583	DAPK2	4
584	DCDC2	4
585	DCN	4
586	DDX3X	4
587	DDX41	4
588	DDX42	4
589	DHX9	4
590	DIO3	4
591	DIS3	4
592	DNM2	4
593	DOCK1	4
594	DPP3	4
595	DPP8	4
596	DYRK4	4
597	EGF	4
598	ELF4	4
599	ELMO1	4
600	EPB42	4
601	EPHA1	4
602	EPS8L1	4
603	ERCC6	4
604	ERN1	4
605	FCGR2B	4
606	FMO1	4
607	FRMD3	4
608	FTMT	4
609	FYN	4
610	FZD9	4
611	G2E3	4
612	GABRB2	4
613	GAD1	4
614	GATA1	4
615	GATA3	4
616	GBP2	4
617	GJA1	4
618	GPR61	4
619	GPT2	4
620	GRIK5	4
621	HAS2	4
622	HDAC6	4
623	HIP1R	4
624	HIPK1	4
625	HLA-B	4
626	HNF4A	4
627	HNMT	4
628	HRG	4
629	HSPA13	4
630	HTR2A	4
631	IFT57	4
632	IKBKB	4
633	IKBKE	4
634	IL1RAP	4
635	IL2RB	4
636	IRAK1	4
637	IRF8	4
638	ISL1	4
639	ITGA4	4
640	ITGA6	4
641	ITGB8	4
642	ITPKB	4
643	KCND3	4
644	KLHL24	4
645	KMO	4
646	KPNA1	4
647	LAPTM5	4
648	LARP4B	4
649	LRP8	4
650	LRPPRC	4
651	LRRC2	4
652	LTF	4
653	MAP1S	4
654	MAP3K11	4
655	MAP3K9	4
656	MAPK8IP1	4
657	MBD1	4
658	MCM2	4
659	MEF2C	4
660	MINK1	4
661	MLH1	4
662	MLKL	4
663	MMP9	4
664	MTHFD1L	4
665	MYBBP1A	4
666	MYOF	4
667	NAPEPLD	4
668	NCF2	4
669	NDUFS1	4
670	NEDD4	4
671	NLK	4
672	NLRC4	4
673	NLRP6	4
674	NOX1	4
675	NOX3	4
676	NOX5	4
677	NPY2R	4
678	NT5E	4
679	NTSR1	4
680	NUP62	4
681	PAK3	4
682	PALB2	4
683	PANX1	4
684	PAX5	4
685	PDHA1	4
686	PDIA4	4
687	PEG10	4
688	PELI1	4
689	PFKP	4
690	PGM2L1	4
691	PIAS1	4
692	PIK3C3	4
693	PLEKHG2	4
694	PLEKHO2	4
695	PLSCR1	4
696	POLR2A	4
697	POSTN	4
698	POU4F2	4
699	PPFIA1	4
700	PPP1R13L	4
701	PPP1R15A	4
702	PPP3CB	4
703	PROM1	4
704	PYGL	4
705	QSOX1	4
706	RAC1	4
707	RAG1	4
708	RBL1	4
709	RBM10	4
710	RBM6	4
711	RNF125	4
712	RNF157	4
713	ROBO2	4
714	RPS6KA1	4
715	RPS6KA2	4
716	RRP8	4
717	SAP30BP	4
718	SCP2	4
719	SEC22A	4
720	SERPING1	4
721	SH3RF2	4
722	SKAP1	4
723	SLC12A2	4
724	SLC12A9	4
725	SLC18A2	4
726	SLC1A4	4
727	SLFN11	4
728	SOAT1	4
729	SORT1	4
730	SOX10	4
731	SP100	4
732	SRPX	4
733	ST14	4
734	ST8SIA4	4
735	STAR	4
736	SULF2	4
737	TADA3	4
738	TAF1C	4
739	TAOK2	4
740	TBX3	4
741	TDGF1	4
742	TFAP2A	4
743	TFCP2L1	4
744	TIA1	4
745	TIMP3	4
746	TRIM22	4
747	TRIM39	4
748	TRIM47	4
749	TSC1	4
750	UBE2O	4
751	UFL1	4
752	USP47	4
753	USP53	4
754	USP6NL	4
755	VIP	4
756	VWCE	4
757	WFS1	4
758	YAP1	4
759	YBX3	4
760	ZFP36L1	4
761	ZFP36L2	4
762	ZFYVE1	4
763	ZMIZ1	4
764	ZNF260	4
765	ZNF385B	4
766	ZNF419	4
767	ZNF440	4
768	ZNF443	4
769	ZYX	4
770	ABCC1	3
771	ABL1	3
772	ACIN1	3
773	ACTN3	3
774	ADAR	3
775	ADARB1	3
776	ADD1	3
777	ADORA1	3
778	ADORA2A	3
779	AGPAT1	3
780	AIPL1	3
781	AKAP12	3
782	AKT2	3
783	ALDH3A1	3
784	ALDH3B2	3
785	ALKBH1	3
786	ALX3	3
787	AMBRA1	3
788	ANGPT1	3
789	ANKRD13C	3
790	ANTXR2	3
791	APBB1	3
792	APLP1	3
793	ARHGAP25	3
794	ARHGAP5	3
795	ARHGEF1	3
796	ARHGEF11	3
797	ARHGEF18	3
798	ARHGEF2	3
799	ARHGEF9	3
800	ARPC1A	3
801	ARRDC3	3
802	ARSA	3
803	ASAP1	3
804	ASMTL	3
805	ATG9B	3
806	ATP6V0A1	3
807	ATP8B2	3
808	AUTS2	3
809	AVEN	3
810	B4GALNT3	3
811	BHLHB9	3
812	BLK	3
813	BMX	3
814	BRAT1	3
815	BRMS1	3
816	BTG3	3
817	BUB1	3
818	C1S	3
819	C5AR1	3
820	CAMK2A	3
821	CAMK2D	3
822	CANX	3
823	CAPN2	3
824	CARD10	3
825	CARD14	3
826	CARD8	3
827	CASP5	3
828	CASP7	3
829	CASP8AP2	3
830	CBL	3
831	CCND1	3
832	CD1D	3
833	CD5	3
834	CDCA7	3
835	CHEK1	3
836	CHI3L2	3
837	CHM	3
838	CHST15	3
839	CHUK	3
840	CIB1	3
841	CLN3	3
842	CNN1	3
843	COLEC11	3
844	CP	3
845	CPB2	3
846	CSDE1	3
847	CSE1L	3
848	CSF3R	3
849	CTC1	3
850	CTSG	3
851	CTTN	3
852	CX3CL1	3
853	CX3CR1	3
854	DAB2	3
855	DDIAS	3
856	DEGS1	3
857	DLAT	3
858	DLD	3
859	DNMT3A	3
860	DPEP1	3
861	DRD5	3
862	DSC2	3
863	DSG2	3
864	EDAR	3
865	EDEM1	3
866	EDNRB	3
867	EEF1A2	3
868	EFCAB14	3
869	EGLN3	3
870	EGR1	3
871	ENOSF1	3
872	EPAS1	3
873	FAF1	3
874	FASTKD2	3
875	FATE1	3
876	FBXO3	3
877	FBXO4	3
878	FCAMR	3
879	FDXR	3
880	FECH	3
881	FEM1B	3
882	FGFR3	3
883	FGG	3
884	FIGNL1	3
885	FLCN	3
886	FLT3	3
887	FMO5	3
888	FMOD	3
889	FOXM1	3
890	FOXO1	3
891	G3BP1	3
892	GATA2	3
893	GCG	3
894	GCLC	3
895	GDF5	3
896	GDNF	3
897	GFRA1	3
898	GGH	3
899	GNA13	3
900	GPD2	3
901	GPNMB	3
902	GPR65	3
903	GRK5	3
904	GSK3A	3
905	GSTA2	3
906	GTF2B	3
907	GULP1	3
908	HADH	3
909	HADHB	3
910	HDAC1	3
911	HELLS	3
912	HEY2	3
913	HGS	3
914	HIPK2	3
915	HIPK3	3
916	HLA-A	3
917	HNRNPC	3
918	HOXD9	3
919	HPN	3
920	HRAS	3
921	HS6ST1	3
922	HSPB8	3
923	IDO1	3
924	IFNAR2	3
925	IGF1	3
926	IGFBP3	3
927	IGHG1	3
928	IL12B	3
929	IL16	3
930	ING4	3
931	ISLR	3
932	ITGA2	3
933	IVNS1ABP	3
934	KANK2	3
935	KCNB1	3
936	KDM1A	3
937	KIF23	3
938	KIR2DL4	3
939	KL	3
940	KLF11	3
941	KLHL20	3
942	KPNB1	3
943	KRAS	3
944	KREMEN1	3
945	LACRT	3
946	LATS2	3
947	LDHB	3
948	LEPROT	3
949	LGALS13	3
950	LONP1	3
951	LRRC17	3
952	LRRFIP2	3
953	LTK	3
954	MAGEA3	3
955	MAGEH1	3
956	MAGI3	3
957	MAP2K1	3
958	MAP3K12	3
959	MAP4K4	3
960	MAPK1	3
961	MAPK8	3
962	MED13L	3
963	MOAP1	3
964	MS4A7	3
965	MTA1	3
966	MTCL1	3
967	MVP	3
968	MYB	3
969	MYBL1	3
970	NEDD4L	3
971	NEK4	3
972	NEUROD1	3
973	NFKB1	3
974	NFKBIA	3
975	NFKBIZ	3
976	NGF	3
977	NLRP1	3
978	NOA1	3
979	NOD1	3
980	NPC1	3
981	NR1H3	3
982	NSMAF	3
983	OAZ1	3
984	PA2G4	3
985	PARP14	3
986	PARP2	3
987	PATL1	3
988	PCID2	3
989	PCK1	3
990	PCSK6	3
991	PDGFC	3
992	PENK	3
993	PHB	3
994	PHLDA1	3
995	PHYH	3
996	PICALM	3
997	PIK3R5	3
998	PIM1	3
999	PKN1	3
1000	PKN2	3
1001	PLA2G6	3
1002	PLEKHN1	3
1003	PNMA3	3
1004	PNPT1	3
1005	POLB	3
1006	PPP1CA	3
1007	PPP1R10	3
1008	PPP1R12C	3
1009	PPP3R2	3
1010	PRAMEF11	3
1011	PRAMEF20	3
1012	PRDM11	3
1013	PRKD2	3
1014	PROM2	3
1015	PSMC2	3
1016	PSMC6	3
1017	PTCH1	3
1018	PTGIS	3
1019	PTPN2	3
1020	QPCT	3
1021	RAB3GAP1	3
1022	RAC2	3
1023	RAD21	3
1024	RALB	3
1025	RBCK1	3
1026	RBL2	3
1027	RBM5	3
1028	RELA	3
1029	RGS4	3
1030	RIN2	3
1031	RIT2	3
1032	RNF216	3
1033	RPTOR	3
1034	RRP12	3
1035	RRP1B	3
1036	RTN4	3
1037	SART3	3
1038	SCAP	3
1039	SEMA7A	3
1040	SERPINB2	3
1041	SERPINB6	3
1042	SERPINE1	3
1043	SESN2	3
1044	SFN	3
1045	SFRP4	3
1046	SGCB	3
1047	SGPL1	3
1048	SH3RF3	3
1049	SHC3	3
1050	SIX3	3
1051	SLC25A6	3
1052	SLC27A4	3
1053	SLC2A2	3
1054	SLC30A10	3
1055	SMC5	3
1056	SMC6	3
1057	SOHLH2	3
1058	SOS2	3
1059	SP1	3
1060	SPARCL1	3
1061	SPATA2	3
1062	SPON1	3
1063	SPRY2	3
1064	SQLE	3
1065	SRPK2	3
1066	SRSF1	3
1067	SSTR3	3
1068	STAMBP	3
1069	STK4	3
1070	STS	3
1071	TBX2	3
1072	TCP1	3
1073	TEX11	3
1074	TFAP2B	3
1075	TFRC	3
1076	TGFB2	3
1077	TGFBI	3
1078	TGFBR1	3
1079	TGM2	3
1080	TJP2	3
1081	TLR3	3
1082	TM4SF1	3
1083	TMC6	3
1084	TMEM102	3
1085	TMEM38B	3
1086	TMF1	3
1087	TNF	3
1088	TRAF2	3
1089	TRAF3	3
1090	TRIB3	3
1091	TRIL	3
1092	TRIM32	3
1093	TUBA1A	3
1094	UACA	3
1095	UBC	3
1096	UBQLN1	3
1097	UCHL5	3
1098	UCP3	3
1099	ULK1	3
1100	UNC5B	3
1101	USP28	3
1102	VASP	3
1103	VIL1	3
1104	VSIG10	3
1105	WNT5A	3
1106	XKR9	3
1107	ZFAND6	3
1108	ZKSCAN3	3
1109	ZNF420	3
1110	ZPR1	3
1111	AADAC	2
1112	AAMP	2
1113	ABR	2
1114	ACKR3	2
1115	ACO1	2
1116	ACSL1	2
1117	ACTN1	2
1118	ADAM10	2
1119	ADAM11	2
1120	ADIPOR2	2
1121	AEN	2
1122	AGO4	2
1123	AHI1	2
1124	AIFM1	2
1125	AIFM2	2
1126	AIMP1	2
1127	AKNA	2
1128	AKR1B1	2
1129	AKT1	2
1130	AKT1S1	2
1131	AKT3	2
1132	ALDOA	2
1133	ALOX15	2
1134	ALOX5	2
1135	ALOXE3	2
1136	ALX4	2
1137	AMBP	2
1138	ANGPTL4	2
1139	AP1G1	2
1140	AP5Z1	2
1141	APH1A	2
1142	API5	2
1143	APOL1	2
1144	APP	2
1145	AQP1	2
1146	ARF1	2
1147	ARHGAP10	2
1148	ARHGDIB	2
1149	ARHGEF19	2
1150	ARHGEF4	2
1151	ARHGEF5	2
1152	ARHGEF7	2
1153	ARL6IP1	2
1154	ARMC10	2
1155	ARNT	2
1156	ARNTL	2
1157	ARSB	2
1158	ARVCF	2
1159	ASCL1	2
1160	ASS1	2
1161	ATAD3A	2
1162	ATF2	2
1163	ATF3	2
1164	ATF6	2
1165	ATG16L1	2
1166	ATG16L2	2
1167	ATG3	2
1168	ATG4C	2
1169	AVP	2
1170	AXIN1	2
1171	B3GAT3	2
1172	BACH1	2
1173	BAG4	2
1174	BAP1	2
1175	BCKDHB	2
1176	BCL10	2
1177	BCL2L13	2
1178	BCL6	2
1179	BDKRB2	2
1180	BID	2
1181	BIN1	2
1182	BMP1	2
1183	BMPR1A	2
1184	BNIP1	2
1185	BNIP2	2
1186	BTBD11	2
1187	C2orf68	2
1188	C4A	2
1189	CA4	2
1190	CACNA1D	2
1191	CACYBP	2
1192	CALB1	2
1193	CAPN1	2
1194	CARD18	2
1195	CASK	2
1196	CASP14	2
1197	CASP2	2
1198	CAST	2
1199	CCL28	2
1200	CCM2	2
1201	CCNB1IP1	2
1202	CCND2	2
1203	CCNE1	2
1204	CCNL2	2
1205	CD38	2
1206	CD40	2
1207	CD47	2
1208	CD53	2
1209	CD68	2
1210	CD69	2
1211	CD8A	2
1212	CDC123	2
1213	CDC20	2
1214	CDC25A	2
1215	CDC25C	2
1216	CDC42	2
1217	CDK6	2
1218	CELF2	2
1219	CHMP3	2
1220	CHP2	2
1221	CHRNA3	2
1222	CHST11	2
1223	CIDEC	2
1224	CITED1	2
1225	CITED2	2
1226	CKAP4	2
1227	CLASP2	2
1228	CLDN1	2
1229	CLDN10	2
1230	CLEC5A	2
1231	CLIP3	2
1232	CLK2	2
1233	CMTR1	2
1234	COPS5	2
1235	CRABP2	2
1236	CRADD	2
1237	CREB3	2
1238	CREB3L1	2
1239	CRHBP	2
1240	CRYBA1	2
1241	CTH	2
1242	CTLA4	2
1243	CTSL	2
1244	CTSS	2
1245	CYP19A1	2
1246	CYP1B1	2
1247	DAG1	2
1248	DBH	2
1249	DCUN1D3	2
1250	DDIT4	2
1251	DDX17	2
1252	DDX18	2
1253	DDX39A	2
1254	DDX58	2
1255	DEPTOR	2
1256	DFFB	2
1257	DKK1	2
1258	DNM1L	2
1259	DRAXIN	2
1260	DUOX1	2
1261	DYRK2	2
1262	DYRK3	2
1263	EDA2R	2
1264	EEF2K	2
1265	EFNB1	2
1266	EGR3	2
1267	EIF3L	2
1268	ELMO2	2
1269	EML3	2
1270	EN1	2
1271	ENDOD1	2
1272	EPO	2
1273	ERBB2	2
1274	ERBB3	2
1275	ERC1	2
1276	ERCC2	2
1277	ERO1L	2
1278	ETS2	2
1279	ETV6	2
1280	EVI2B	2
1281	EXOG	2
1282	EYA2	2
1283	EYA3	2
1284	EZR	2
1285	FADS1	2
1286	FADS2	2
1287	FAM120A	2
1288	FAM153A	2
1289	FAM171A1	2
1290	FANCD2	2
1291	FAS	2
1292	FASLG	2
1293	FAXDC2	2
1294	FBL	2
1295	FBLN1	2
1296	FBXO10	2
1297	FCGR2A	2
1298	FFAR4	2
1299	FGD2	2
1300	FGD4	2
1301	FGF10	2
1302	FGF2	2
1303	FGFR1	2
1304	FH	2
1305	FHOD1	2
1306	FKBP15	2
1307	FLOT1	2
1308	FMO4	2
1309	FNIP2	2
1310	FOXC2	2
1311	FOXO3	2
1312	FRS2	2
1313	FRZB	2
1314	FXR1	2
1315	FZD3	2
1316	FZR1	2
1317	GABPB1	2
1318	GABRA5	2
1319	GABRE	2
1320	GADD45A	2
1321	GALNT2	2
1322	GAS2	2
1323	GATA4	2
1324	GCH1	2
1325	GGCT	2
1326	GGT5	2
1327	GHRL	2
1328	GIMAP2	2
1329	GMFG	2
1330	GMNN	2
1331	GNAI2	2
1332	GNAS	2
1333	GNB4	2
1334	GNS	2
1335	GOPC	2
1336	GPS1	2
1337	GRM4	2
1338	GSK3B	2
1339	GSN	2
1340	HAX1	2
1341	HCLS1	2
1342	HGFAC	2
1343	HHIP	2
1344	HLA-DQB1	2
1345	HLA-DRA	2
1346	HLA-G	2
1347	HNRNPF	2
1348	HOXA5	2
1349	HPGD	2
1350	HSD17B4	2
1351	HSF2	2
1352	HSP90AB1	2
1353	HSP90B1	2
1354	HSPA5	2
1355	HSPA8	2
1356	HSPA9	2
1357	HSPD1	2
1358	HTATIP2	2
1359	HTRA2	2
1360	ICAM1	2
1361	IDH1	2
1362	IFNA2	2
1363	IFNB1	2
1364	IFNG	2
1365	IFNGR1	2
1366	IGFBP1	2
1367	IGHA1	2
1368	IHH	2
1369	IKBIP	2
1370	IKZF1	2
1371	IL10	2
1372	IL10RA	2
1373	IL12A	2
1374	IL17A	2
1375	IL17RA	2
1376	IL17RB	2
1377	IL20RA	2
1378	IL6ST	2
1379	ILVBL	2
1380	IMPACT	2
1381	ING3	2
1382	IPMK	2
1383	IRF3	2
1384	ISOC1	2
1385	ITGAV	2
1386	JMY	2
1387	JUND	2
1388	KCNIP3	2
1389	KCNMA1	2
1390	KCNMB1	2
1391	KIAA0930	2
1392	KIFC1	2
1393	KLF8	2
1394	KRT13	2
1395	KRT20	2
1396	LACC1	2
1397	LCK	2
1398	LCN2	2
1399	LDHC	2
1400	LDLRAD4	2
1401	LEF1	2
1402	LGMN	2
1403	LHX4	2
1404	LILRB1	2
1405	LIMS1	2
1406	LIPC	2
1407	LITAF	2
1408	LMF2	2
1409	LOXL1	2
1410	LPL	2
1411	LYN	2
1412	MALT1	2
1413	MAN2B1	2
1414	MAP1LC3C	2
1415	MAP2K4	2
1416	MAP2K7	2
1417	MAP3K14	2
1418	MAZ	2
1419	MBTPS2	2
1420	MCAM	2
1421	MCL1	2
1422	MCM9	2
1423	MECP2	2
1424	MEF2A	2
1425	MEF2D	2
1426	MFGE8	2
1427	MFN2	2
1428	MGMT	2
1429	MGST1	2
1430	MICAL1	2
1431	MICALL2	2
1432	MIEN1	2
1433	MILR1	2
1434	MMP10	2
1435	MMP7	2
1436	MNT	2
1437	MORF4L1	2
1438	MSH2	2
1439	MSN	2
1440	MT1H	2
1441	MX1	2
1442	MYCN	2
1443	MYO18A	2
1444	MYO5B	2
1445	MYRF	2
1446	NAA16	2
1447	NAF1	2
1448	NAIP	2
1449	NBN	2
1450	NCK1	2
1451	NDRG1	2
1452	NEURL1	2
1453	NF2	2
1454	NFE2L1	2
1455	NFS1	2
1456	NGEF	2
1457	NKX2-5	2
1458	NMNAT1	2
1459	NOS3	2
1460	NPEPPS	2
1461	NR2E1	2
1462	NR3C1	2
1463	NRG1	2
1464	NSMF	2
1465	NUAK1	2
1466	NUCB1	2
1467	NUDT7	2
1468	NUP88	2
1469	OAT	2
1470	OLFM1	2
1471	OSGIN1	2
1472	OSMR	2
1473	OXCT1	2
1474	P2RY1	2
1475	P4HB	2
1476	PAFAH1B1	2
1477	PAFAH2	2
1478	PAK1	2
1479	PALD1	2
1480	PARP1	2
1481	PAX2	2
1482	PAX8	2
1483	PCK2	2
1484	PDCD2	2
1485	PDCD4	2
1486	PDCL3	2
1487	PDE1A	2
1488	PDGFRL	2
1489	PDIA3	2
1490	PDK4	2
1491	PDXDC1	2
1492	PELI3	2
1493	PIGR	2
1494	PIM2	2
1495	PIM3	2
1496	PINK1	2
1497	PLA2G3	2
1498	PLAG1	2
1499	PLCG1	2
1500	PLEKHO1	2
1501	PLK3	2
1502	PMEPA1	2
1503	PNMA2	2
1504	PNMA5	2
1505	POLD1	2
1506	POLG	2
1507	POU4F1	2
1508	PPM1K	2
1509	PPP1CC	2
1510	PPP1R13B	2
1511	PPP3CC	2
1512	PPP6C	2
1513	PRAMEF12	2
1514	PRAMEF19	2
1515	PRAMEF2	2
1516	PRB1	2
1517	PRDX6	2
1518	PRELP	2
1519	PRG2	2
1520	PRKACB	2
1521	PRKCD	2
1522	PRKCE	2
1523	PRKCI	2
1524	PRMT1	2
1525	PRMT2	2
1526	PRNP	2
1527	PROC	2
1528	PSEN2	2
1529	PSENEN	2
1530	PTGS1	2
1531	PTK2	2
1532	PTK2B	2
1533	PTPN18	2
1534	RAB24	2
1535	RABGGTA	2
1536	RAD54B	2
1537	RAD54L	2
1538	RAPSN	2
1539	RASA3	2
1540	RBM14	2
1541	RBM25	2
1542	RBMS3	2
1543	REL	2
1544	RFPL1	2
1545	RGL2	2
1546	RGN	2
1547	RGS1	2
1548	RHBDD1	2
1549	RIPK1	2
1550	RMDN3	2
1551	RNF152	2
1552	RNF168	2
1553	RNF186	2
1554	RPL28	2
1555	RPN1	2
1556	RPS6KA4	2
1557	RPS6KB1	2
1558	RTCB	2
1559	RTKN2	2
1560	SAR1A	2
1561	SDC4	2
1562	SEC63	2
1563	SEL1L3	2
1564	SEMA4D	2
1565	SERPINB13	2
1566	SERPINE2	2
1567	SFPQ	2
1568	SFTPA2	2
1569	SGK1	2
1570	SH3GLB1	2
1571	SH3KBP1	2
1572	SHC4	2
1573	SHF	2
1574	SIRT2	2
1575	SIX4	2
1576	SLAMF8	2
1577	SLC16A2	2
1578	SLC16A7	2
1579	SLC1A1	2
1580	SLC1A3	2
1581	SLC22A23	2
1582	SLC25A36	2
1583	SLC25A5	2
1584	SLC30A5	2
1585	SLC38A1	2
1586	SLC3A2	2
1587	SLC5A11	2
1588	SLC6A6	2
1589	SLC9A6	2
1590	SLTM	2
1591	SMPD1	2
1592	SNAI1	2
1593	SOX9	2
1594	SPI1	2
1595	SPP1	2
1596	SRSF7	2
1597	SSR3	2
1598	STK38	2
1599	TAF9	2
1600	TANK	2
1601	TAPBP	2
1602	TARDBP	2
1603	TAZ	2
1604	TBC1D2B	2
1605	TCIRG1	2
1606	TCL1A	2
1607	TCTN3	2
1608	TERF1	2
1609	TERT	2
1610	TFAP2C	2
1611	TFDP1	2
1612	TFPI2	2
1613	TGFB3	2
1614	TIMP2	2
1615	TLE1	2
1616	TMEM214	2
1617	TMPRSS4	2
1618	TNFAIP2	2
1619	TNFAIP8	2
1620	TNFRSF19	2
1621	TNFRSF1A	2
1622	TNFRSF21	2
1623	TNFRSF25	2
1624	TPRA1	2
1625	TRAF1	2
1626	TRAF3IP2	2
1627	TRAF5	2
1628	TRAF6	2
1629	TRAF7	2
1630	TRBC2	2
1631	TRIM24	2
1632	TRIM69	2
1633	TRPC6	2
1634	TUBE1	2
1635	TXNRD1	2
1636	TXNRD2	2
1637	UAP1	2
1638	UBB	2
1639	UCP2	2
1640	ULK3	2
1641	USP31	2
1642	USP36	2
1643	UVRAG	2
1644	VAV2	2
1645	VAV3	2
1646	VSTM2L	2
1647	VTCN1	2
1648	WDR35	2
1649	WT1	2
1650	XKR5	2
1651	XKR8	2
1652	ZBTB16	2
1653	ZBTB4	2
1654	ZBTB43	2
1655	ZC3H8	2
1656	ZFP69B	2
1657	ZNF16	2
1658	ZNF253	2
1659	ZNF304	2
1660	ZNF354A	2
1661	ZNF449	2
1662	ZNF622	2
1663	AATF	1
1664	ABTB2	1
1665	ACER2	1
1666	ACSF2	1
1667	ACSL3	1
1668	ACSL5	1
1669	ACSS2	1
1670	ACTB	1
1671	ACVR1	1
1672	ADA	1
1673	ADAM17	1
1674	ADAMTS1	1
1675	ADAMTSL4	1
1676	ADCYAP1	1
1677	ADGRG1	1
1678	ADH5	1
1679	ADIPOQ	1
1680	ADM	1
1681	ADRA2A	1
1682	ADSL	1
1683	AGPAT3	1
1684	AGT	1
1685	AHCY	1
1686	AHCYL1	1
1687	AHR	1
1688	AIFM3	1
1689	AIMP2	1
1690	AKR1C1	1
1691	AKR1C3	1
1692	ALDH6A1	1
1693	ALOX12	1
1694	AMD1	1
1695	AMIGO2	1
1696	AMMECR1	1
1697	ANP32E	1
1698	ANTXR1	1
1699	ANXA3	1
1700	ANXA4	1
1701	ANXA5	1
1702	APEX1	1
1703	APH1B	1
1704	APLP2	1
1705	APOD	1
1706	APOH	1
1707	APPL1	1
1708	APRT	1
1709	ARAF	1
1710	ARG1	1
1711	ARHGEF16	1
1712	ARHGEF3	1
1713	ARHGEF6	1
1714	ARL4C	1
1715	ARL6IP5	1
1716	ARNT2	1
1717	ARNTL2	1
1718	ARPC1B	1
1719	ARRB1	1
1720	ARRB2	1
1721	ATCAY	1
1722	ATF7	1
1723	ATG13	1
1724	ATG4A	1
1725	ATG9A	1
1726	ATL3	1
1727	ATOH1	1
1728	ATP5G3	1
1729	ATP6V0B	1
1730	ATP6V1G2	1
1731	AURKA	1
1732	AZU1	1
1733	B4GALT1	1
1734	BAG1	1
1735	BAG5	1
1736	BAK1	1
1737	BAX	1
1738	BCAP29	1
1739	BCAP31	1
1740	BCL11B	1
1741	BCL2A1	1
1742	BCL2L1	1
1743	BCL2L10	1
1744	BCL3	1
1745	BCLAF1	1
1746	BECN1	1
1747	BGLAP	1
1748	BHLHE41	1
1749	BIRC2	1
1750	BIRC7	1
1751	BIRC8	1
1752	BLID	1
1753	BLOC1S2	1
1754	BLOC1S5-TXNDC5	1
1755	BMP7	1
1756	BMPR1B	1
1757	BNIP3	1
1758	BNIPL	1
1759	BTG1	1
1760	BTN3A3	1
1761	BTRC	1
1762	BUB1B	1
1763	C15orf39	1
1764	C1QA	1
1765	C1QC	1
1766	C1QTNF6	1
1767	C1orf216	1
1768	C3orf38	1
1769	CA9	1
1770	CAAP1	1
1771	CAB39	1
1772	CACNA2D3	1
1773	CALCA	1
1774	CALR	1
1775	CAMK1D	1
1776	CAMKK2	1
1777	CAPG	1
1778	CAPN3	1
1779	CAPNS1	1
1780	CAPZA1	1
1781	CARD17	1
1782	CARM1	1
1783	CASP10	1
1784	CAT	1
1785	CAV1	1
1786	CBX1	1
1787	CBX4	1
1788	CCAR2	1
1789	CCL14	1
1790	CCL21	1
1791	CCL3	1
1792	CCL5	1
1793	CCNA1	1
1794	CCNB1	1
1795	CCND3	1
1796	CCR1	1
1797	CCR2	1
1798	CD14	1
1799	CD2	1
1800	CD248	1
1801	CD274	1
1802	CD3E	1
1803	CD40LG	1
1804	CD44	1
1805	CDC27	1
1806	CDC34	1
1807	CDC42EP1	1
1808	CDK10	1
1809	CDK11B	1
1810	CDK2	1
1811	CDK5	1
1812	CDK5RAP3	1
1813	CDKN1A	1
1814	CDKN2B	1
1815	CEACAM6	1
1816	CENPV	1
1817	CEP70	1
1818	CFL1	1
1819	CGB7	1
1820	CHI3L1	1
1821	CHMP2A	1
1822	CHMP2B	1
1823	CHMP4B	1
1824	CHMP4C	1
1825	CHMP5	1
1826	CHMP7	1
1827	CHP1	1
1828	CHRNA7	1
1829	CIAPIN1	1
1830	CIDEA	1
1831	CIR1	1
1832	CIZ1	1
1833	CKAP2	1
1834	CKS1B	1
1835	CLDN3	1
1836	CLDN8	1
1837	CLEC10A	1
1838	CLN8	1
1839	CMTM3	1
1840	CMTM7	1
1841	CNKSR1	1
1842	COASY	1
1843	COL8A2	1
1844	COMT	1
1845	COPS4	1
1846	COQ7	1
1847	CORO1C	1
1848	CORO7	1
1849	CPEB3	1
1850	CRABP1	1
1851	CRLF1	1
1852	CS	1
1853	CSF2	1
1854	CSNK1G2	1
1855	CSNK2A1	1
1856	CST6	1
1857	CTNNB1	1
1858	CTSB	1
1859	CTSD	1
1860	CUL1	1
1861	CXADR	1
1862	CXCL16	1
1863	CXCL6	1
1864	CXCR3	1
1865	CYBRD1	1
1866	CYCS	1
1867	CYP39A1	1
1868	CYTH1	1
1869	DAB2IP	1
1870	DAPK3	1
1871	DAPL1	1
1872	DDAH2	1
1873	DDIT3	1
1874	DDX20	1
1875	DDX47	1
1876	DDX5	1
1877	DFFA	1
1878	DGKQ	1
1879	DLX1	1
1880	DLX4	1
1881	DMPK	1
1882	DNAJA1	1
1883	DNAJB9	1
1884	DNASE1L3	1
1885	DNASE2B	1
1886	DNMT1	1
1887	DOK1	1
1888	DOK3	1
1889	DPCD	1
1890	DPM1	1
1891	DRAM2	1
1892	DRAP1	1
1893	DUSP6	1
1894	DUSP9	1
1895	E2F3	1
1896	EAF2	1
1897	ECE1	1
1898	ECI2	1
1899	EEF2	1
1900	EFEMP1	1
1901	EFNA4	1
1902	EIF2AK1	1
1903	EIF2AK2	1
1904	EIF4A1	1
1905	ELMO3	1
1906	ELP3	1
1907	EMC2	1
1908	EML4	1
1909	EMP3	1
1910	ENDOU	1
1911	ENO1	1
1912	ENO3	1
1913	ENTPD1	1
1914	ERCC1	1
1915	ERCC3	1
1916	ERLIN2	1
1917	ETS1	1
1918	ETV3	1
1919	EYA1	1
1920	FA2H	1
1921	FABP1	1
1922	FADD	1
1923	FAIM2	1
1924	FAM162A	1
1925	FAM83F	1
1926	FANK1	1
1927	FASTK	1
1928	FAU	1
1929	FBLN2	1
1930	FBXO21	1
1931	FBXO5	1
1932	FCER1G	1
1933	FDFT1	1
1934	FGF20	1
1935	FGF21	1
1936	FHIT	1
1937	FHL1	1
1938	FHL2	1
1939	FKBP1B	1
1940	FKBP8	1
1941	FOS	1
1942	FOSL1	1
1943	FOXA1	1
1944	FOXB1	1
1945	FOXC1	1
1946	FOXL2	1
1947	FOXO4	1
1948	FOXQ1	1
1949	FRA10AC1	1
1950	FSTL1	1
1951	FTH1	1
1952	FUT4	1
1953	FXN	1
1954	G0S2	1
1955	G6PD	1
1956	GABBR1	1
1957	GABRP	1
1958	GADD45B	1
1959	GADD45G	1
1960	GAL	1
1961	GAS6	1
1962	GATA6	1
1963	GBA	1
1964	GBE1	1
1965	GBP1	1
1966	GBP5	1
1967	GCLM	1
1968	GDF6	1
1969	GHRHR	1
1970	GHSR	1
1971	GINS1	1
1972	GINS3	1
1973	GJB2	1
1974	GLO1	1
1975	GNAL	1
1976	GNB1	1
1977	GNB2	1
1978	GNB2L1	1
1979	GOT2	1
1980	GPER1	1
1981	GREM1	1
1982	GSDMB	1
1983	GSDMC	1
1984	GSS	1
1985	GSTA1	1
1986	GYPB	1
1987	GZMA	1
1988	GZMB	1
1989	GZMK	1
1990	HAND2	1
1991	HDAC2	1
1992	HEBP2	1
1993	HIBADH	1
1994	HIC1	1
1995	HINT1	1
1996	HINT2	1
1997	HLA-C	1
1998	HLA-DRB1	1
1999	HMGB2	1
[truncated: 488 more rows]

## Sheet: cluster5
	gene_id	mut
1	TP53	192
2	RYR2	111
3	NFE2L2	50
4	PCLO	46
5	PKHD1	45
6	CDKN2A	43
7	APOB	41
8	LRP2	41
9	ERICH3	40
10	PAPPA2	38
11	OBSCN	32
12	SCN2A	32
13	PEG3	31
14	FMN2	30
15	LRRK2	30
16	THSD7A	30
17	COL6A3	28
18	KEAP1	27
19	ADAMTS20	26
20	EPB41L3	26
21	PIK3CA	26
22	PRDM9	26
23	UNC5D	26
24	ERBB4	25
25	FBN2	24
26	DST	23
27	NF1	23
28	PTEN	23
29	BIRC6	22
30	GRIN2A	22
31	NRK	22
32	VCAN	22
33	COL1A2	21
34	NRXN3	21
35	RNF213	21
36	WDFY3	21
37	DCC	20
38	GRM5	20
39	MRC1	20
40	NOTCH1	20
41	FN1	19
42	MYH9	19
43	NRG3	19
44	SLIT2	19
45	TLR4	19
46	COL4A2	18
47	DOCK2	18
48	PDE3A	18
49	PTPRC	18
50	ANKRD11	17
51	COL15A1	17
52	CREBBP	17
53	CUL3	17
54	DLC1	17
55	DSCAM	17
56	FBXW7	17
57	GRID2	17
58	IGF2R	17
59	IGKC	17
60	PIK3CG	17
61	PRUNE2	17
62	ZEB2	17
63	BRCA2	16
64	HGF	16
65	KALRN	16
66	RB1	16
67	SCN5A	16
68	TPR	16
69	ZEB1	16
70	ZNF91	16
71	AKAP13	15
72	C7	15
73	CDH6	15
74	GABRA2	15
75	KDR	15
76	LRP1	15
77	NLRP3	15
78	TJP1	15
79	AKAP6	14
80	AMPH	14
81	ATR	14
82	CASR	14
83	CFTR	14
84	DIDO1	14
85	FOLH1	14
86	LATS1	14
87	PXDN	14
88	ALPK2	13
89	COL14A1	13
90	FAP	13
91	FBN1	13
92	GRID1	13
93	KMT2A	13
94	LRBA	13
95	MME	13
96	PLCL1	13
97	PREX1	13
98	PRKCB	13
99	SVEP1	13
100	USP9X	13
101	ADCY1	12
102	ATM	12
103	COL3A1	12
104	COL4A3	12
105	FLT4	12
106	GRIK2	12
107	LRP5	12
108	POSTN	12
109	THBS2	12
110	BRCA1	11
111	CARD6	11
112	CHD8	11
113	CKAP5	11
114	CUX1	11
115	FLT3	11
116	GFRAL	11
117	IL7R	11
118	ITGB4	11
119	LIG4	11
120	MYLK	11
121	NEBL	11
122	NLGN4X	11
123	NTRK1	11
124	PRKDC	11
125	RBBP6	11
126	RTN1	11
127	SAMD9L	11
128	SETX	11
129	SYTL2	11
130	TCHH	11
131	TRPC5	11
132	VWF	11
133	ACACA	10
134	ADAMTS3	10
135	ARHGEF11	10
136	ATP8A2	10
137	C3	10
138	CD1D	10
139	CDH11	10
140	CNR1	10
141	DPP4	10
142	ESRRG	10
143	ITIH2	10
144	JAG2	10
145	MCF2	10
146	MTR	10
147	NCOA1	10
148	NLRP7	10
149	NLRP9	10
150	PDE4DIP	10
151	PPFIA1	10
152	PPP1R9A	10
153	PTPRH	10
154	SEMA5A	10
155	SLC6A3	10
156	SULF1	10
157	TIAM1	10
158	WNK1	10
159	ACTN2	9
160	ADGRE2	9
161	AP3B2	9
162	APC	9
163	CIT	9
164	COL2A1	9
165	COL5A1	9
166	CYFIP2	9
167	DOCK11	9
168	EPHA7	9
169	GABRA5	9
170	GLI3	9
171	IKZF3	9
172	JAK2	9
173	KNG1	9
174	NNT	9
175	NRXN2	9
176	PRKCG	9
177	PRKD1	9
178	PTPRN2	9
179	PTPRZ1	9
180	ROBO2	9
181	SLC12A9	9
182	SLC5A11	9
183	SLIT3	9
184	TNC	9
185	UMOD	9
186	ADCY10	8
187	APBB1IP	8
188	ATG2B	8
189	BCLAF1	8
190	COL4A5	8
191	CYBB	8
192	CYP1A1	8
193	DOCK8	8
194	EDNRB	8
195	EIF2AK3	8
196	EIF2AK4	8
197	EP300	8
198	FIGNL1	8
199	GNAS	8
200	GPRASP1	8
201	HELZ	8
202	KCNB1	8
203	KIF14	8
204	MAGI3	8
205	MECOM	8
206	MED13L	8
207	MPEG1	8
208	MTNR1B	8
209	NCKAP1	8
210	NCKAP1L	8
211	NCOR1	8
212	NLRP2	8
213	PHF3	8
214	PLEKHG2	8
215	PPP1R13L	8
216	RASA1	8
217	RASGRF2	8
218	RET	8
219	RTN4	8
220	SH3RF2	8
221	SON	8
222	STAB1	8
223	TEK	8
224	TFAP2D	8
225	TIE1	8
226	TRDN	8
227	TRIO	8
228	TRPM6	8
229	ULK1	8
230	WT1	8
231	ZSWIM2	8
232	AHI1	7
233	AKNA	7
234	ALDH8A1	7
235	ARHGEF12	7
236	ASAP1	7
237	ATRX	7
238	AVPR1A	7
239	BAZ2A	7
240	BCAN	7
241	BMPR2	7
242	CACNA1I	7
243	CENPF	7
244	CEP70	7
245	CSF2RB	7
246	CYFIP1	7
247	DAPK1	7
248	DDX3X	7
249	DICER1	7
250	DLGAP1	7
251	DRD3	7
252	DUOX2	7
253	EGF	7
254	ERCC5	7
255	ESR1	7
256	EYA4	7
257	FGA	7
258	FLNA	7
259	GABBR1	7
260	GHR	7
261	GLI2	7
262	HDAC4	7
263	ITGA7	7
264	ITPR3	7
265	KANK2	7
266	KCNMA1	7
267	KIAA0226	7
268	KIF20B	7
269	KIFAP3	7
270	KYNU	7
271	LILRB1	7
272	LRP6	7
273	LRRIQ3	7
274	MAG	7
275	MMP9	7
276	MSR1	7
277	MTCL1	7
278	MYO18A	7
279	NES	7
280	NFKBIZ	7
281	NLRC5	7
282	NOD2	7
283	NR1H4	7
284	NRCAM	7
285	PARK2	7
286	PCDH1	7
287	PPARGC1A	7
288	PPP3CA	7
289	PRKCE	7
290	PTGER3	7
291	RAG1	7
292	RBL2	7
293	RGPD4	7
294	RIN3	7
295	SAMD9	7
296	SCAF11	7
297	SCRIB	7
298	SEMA3A	7
299	SHANK2	7
300	SLTM	7
301	TIAM2	7
302	TIMD4	7
303	TRIM24	7
304	TRPM7	7
305	UFL1	7
306	USP42	7
307	VNN1	7
308	WDR35	7
309	XKR4	7
310	ZNF420	7
311	ZNF711	7
312	AASS	6
313	ABI3BP	6
314	ACSL6	6
315	ADAR	6
316	ADGRF5	6
317	ADORA2A	6
318	ANKLE2	6
319	AP1G1	6
320	ARFGEF3	6
321	ARHGAP5	6
322	ARHGEF26	6
323	ASAH2	6
324	ATG2A	6
325	CACNA1D	6
326	CAMK2A	6
327	CCAR1	6
328	CCR2	6
329	CD5L	6
330	CHM	6
331	CHRNA7	6
332	COL1A1	6
333	COPS4	6
334	CUL1	6
335	DAXX	6
336	DCT	6
337	DDX18	6
338	DNASE2B	6
339	EEF1A2	6
340	ELMO1	6
341	ERCC6	6
342	ESPL1	6
343	FAM120A	6
344	FBXO21	6
345	FH	6
346	FOXP1	6
347	FTMT	6
348	FXR1	6
349	GABRB2	6
350	GHRHR	6
351	GPR65	6
352	GRAMD4	6
353	GTDC1	6
354	HIF3A	6
355	HNMT	6
356	HTT	6
357	IGHM	6
358	IGHV3-23	6
359	IKZF1	6
360	INPP5D	6
361	IRAK3	6
362	ITCH	6
363	ITGA5	6
364	ITGAM	6
365	KAT6A	6
366	KIF1B	6
367	KL	6
368	KLHL20	6
369	KREMEN1	6
370	KTN1	6
371	MAP3K9	6
372	MAP4	6
373	MIA3	6
374	MIOS	6
375	MOXD1	6
376	MSH6	6
377	MTOR	6
378	MYO5B	6
379	MYOCD	6
380	N4BP1	6
381	NAA15	6
382	NLRC4	6
383	NOS2	6
384	NPY2R	6
385	NPY5R	6
386	NR4A2	6
387	NRP2	6
388	NUAK1	6
389	PCDHA9	6
390	PGM2L1	6
391	PIK3R1	6
392	PIK3R4	6
393	POLG	6
394	PRAME	6
395	PRDM2	6
396	PTGER4	6
397	PTPRE	6
398	PYGL	6
399	RABGGTB	6
400	ROCK1	6
401	RPS6KA2	6
402	RRP12	6
403	RUFY3	6
404	SFTPA2	6
405	SLC4A1	6
406	SLC5A8	6
407	SLFN11	6
408	SOS1	6
409	STAM	6
410	SYMPK	6
411	TJP2	6
412	TOPORS	6
413	TRIM32	6
414	TSC2	6
415	UNC5C	6
416	VCAM1	6
417	VWCE	6
418	YY1AP1	6
419	ZBTB16	6
420	ZFYVE1	6
421	A2M	5
422	ABCA5	5
423	ABCC1	5
424	ACE	5
425	ACTN4	5
426	ADAM11	5
427	AHR	5
428	ALAS2	5
429	ALDH1A2	5
430	ALK	5
431	ALX4	5
432	AMBRA1	5
433	API5	5
434	ARHGAP30	5
435	ARHGEF17	5
436	ARHGEF2	5
437	ARNT2	5
438	ASIC2	5
439	ATG4C	5
440	ATP2A1	5
441	ATP2B1	5
442	AXIN1	5
443	BACH1	5
444	BAP1	5
445	BCL6	5
446	BRAF	5
447	BUB1	5
448	C3AR1	5
449	CACNA2D3	5
450	CAPN13	5
451	CAPN3	5
452	CARD11	5
453	CASP8AP2	5
454	CCNA2	5
455	CCNT1	5
456	CCR1	5
457	CD5	5
458	CDCA7	5
459	CDH2	5
460	CDH3	5
461	CELF2	5
462	CFLAR	5
463	CHIA	5
464	CHIT1	5
465	CHL1	5
466	CLASP2	5
467	CLSPN	5
468	COG2	5
469	CYP19A1	5
470	DKK1	5
471	DNMT1	5
472	DNMT3A	5
473	DPP8	5
474	DYRK4	5
475	ECT2	5
476	EIF4G1	5
477	ELAVL1	5
478	ENPP2	5
479	EPB42	5
480	EPHA1	5
481	EPHA2	5
482	ERC1	5
483	ERN2	5
484	EVI2A	5
485	FGFR3	5
486	FKBP15	5
487	FOXG1	5
488	FSTL1	5
489	FYN	5
490	GATA3	5
491	GBA	5
492	GPT2	5
493	GRK5	5
494	HCK	5
495	HLA-B	5
496	HNF4A	5
497	HSP90B1	5
498	IFNGR1	5
499	IGHA1	5
500	IRF8	5
501	ITGA4	5
502	ITGAV	5
503	ITGB2	5
504	ITSN1	5
505	JAK3	5
506	KDM1A	5
507	KLHL24	5
508	LARP4B	5
509	MADD	5
510	MAEL	5
511	MAZ	5
512	MCF2L	5
513	MED1	5
514	MNDA	5
515	MPO	5
516	MSH2	5
517	MSN	5
518	MTHFD1L	5
519	MYBL1	5
520	MYO1F	5
521	MYOF	5
522	NDNF	5
523	NEDD4	5
524	NEUROD1	5
525	NFKB1	5
526	NISCH	5
527	NOS3	5
528	NOTCH2	5
529	NOX4	5
530	NRAS	5
531	OSMR	5
532	PACS2	5
533	PALB2	5
534	PAX8	5
535	PCK1	5
536	PDGFC	5
537	PEG10	5
538	PHIP	5
539	PHKB	5
540	PIGR	5
541	PIK3C3	5
542	POU4F2	5
543	PRAMEF1	5
544	PRAMEF14	5
545	PRAMEF17	5
546	PRKCI	5
547	PRLR	5
548	PTCH1	5
549	PTK2	5
550	PTPRK	5
551	RAD54B	5
552	RAPGEF2	5
553	RB1CC1	5
554	RBL1	5
555	RBM5	5
556	RPL10	5
557	SEC22A	5
558	SEC63	5
559	SLC12A2	5
560	SLC39A10	5
561	SLC6A1	5
562	SLCO2A1	5
563	SMARCA1	5
564	SMC6	5
565	SP140	5
566	SPARCL1	5
567	TAF1C	5
568	TAOK2	5
569	TBX3	5
570	TFAP2B	5
571	TLE1	5
572	TMEM200A	5
573	TMTC4	5
574	TOX3	5
575	TP63	5
576	TRAF5	5
577	TSC1	5
578	UACA	5
579	VAV1	5
580	VAV2	5
581	VAV3	5
582	WNK3	5
583	WNT10B	5
584	WRN	5
585	WWC1	5
586	XKR7	5
587	ZFP36L1	5
588	ZMIZ1	5
589	ZNF385B	5
590	ABCC3	4
591	ABR	4
592	ACIN1	4
593	ADAM10	4
594	ADAM12	4
595	ADRA1A	4
596	AGO4	4
597	AIDA	4
598	ANP32E	4
599	APLP1	4
600	ARHGEF4	4
601	ARHGEF5	4
602	ARHGEF6	4
603	ARVCF	4
604	ATG12	4
605	ATG13	4
606	ATG3	4
607	ATG9B	4
608	ATN1	4
609	ATP8B2	4
610	AXL	4
611	B4GALNT3	4
612	BCAR1	4
613	BIRC7	4
614	BMP4	4
615	BTK	4
616	BTN3A3	4
617	C1QTNF6	4
618	CALR	4
619	CAMK1D	4
620	CANX	4
621	CARS	4
622	CASP5	4
623	CCK	4
624	CCNF	4
625	CDC73	4
626	CHEK1	4
627	CLN8	4
628	COL27A1	4
629	CORO7	4
630	CPB2	4
631	CSF3R	4
632	CSRNP3	4
633	CTTNBP2NL	4
634	CXCR4	4
635	DAB2	4
636	DCDC2	4
637	DDIAS	4
638	DDR2	4
639	DDX41	4
640	DDX58	4
641	DLD	4
642	DNAJB1	4
643	DYRK2	4
644	ECE1	4
645	EEF2	4
646	EHBP1L1	4
647	ELF4	4
648	ELP3	4
649	ENDOU	4
650	ERBB2	4
651	ERBB3	4
652	ETS1	4
653	EYA2	4
654	FANCD2	4
655	FBXO11	4
656	FGB	4
657	FGD4	4
658	FGFR2	4
659	FGG	4
660	FMO5	4
661	FNBP1	4
662	FNIP1	4
663	FOXO4	4
664	FZD9	4
665	GALNT2	4
666	GAS2	4
667	GFAP	4
668	GIMAP8	4
669	GOLGA4	4
670	GOT2	4
671	GPLD1	4
672	GSTA2	4
673	HAND2	4
674	HHIP	4
675	HIP1	4
676	HIPK1	4
677	HIPK2	4
678	HK2	4
679	HLA-A	4
680	HRAS	4
681	HSP90AA1	4
682	HSPA8	4
683	IGF1R	4
684	IL17RA	4
685	IL1RAP	4
686	INHBA	4
687	INPPL1	4
688	IPMK	4
689	IREB2	4
690	ISL1	4
691	ITGA2	4
692	ITGB8	4
693	ITPKB	4
694	ITPR1	4
695	KANK1	4
696	KIR2DL4	4
697	KLF8	4
698	LACRT	4
699	LDLRAD4	4
700	LEF1	4
701	LPCAT1	4
702	LPL	4
703	LRPPRC	4
704	LTK	4
705	MAP3K5	4
706	MAPK8	4
707	MBD1	4
708	MERTK	4
709	MGAT2	4
710	MTO1	4
711	NCK2	4
712	NDRG1	4
713	NDUFS1	4
714	NFATC1	4
715	NLRP1	4
716	NRG2	4
717	NSMAF	4
718	NUCB1	4
719	OPA1	4
720	OXCT1	4
721	PAK2	4
722	PAX7	4
723	PCSK6	4
724	PDE1A	4
725	PDGFRB	4
726	PDK4	4
727	PIK3CB	4
728	PIK3R2	4
729	PIK3R5	4
730	PKN2	4
731	PLEKHO2	4
732	PLOD3	4
733	POFUT1	4
734	POLR2A	4
735	PPP2R1A	4
736	PRAMEF11	4
737	PRAMEF12	4
738	PRAMEF4	4
739	PRB1	4
740	PRICKLE1	4
741	PRKAR2B	4
742	PRKCA	4
743	PSEN2	4
744	PSMD12	4
745	PTGS1	4
746	RASA3	4
747	RIT2	4
748	SCG2	4
749	SELENBP1	4
750	SEMA4D	4
751	SESN2	4
752	SH3KBP1	4
753	SIGLEC5	4
754	SIN3A	4
755	SKIL	4
756	SLC18A2	4
757	SLC2A14	4
758	SLC2A3	4
759	SLC30A10	4
760	SLC46A2	4
761	SMAD1	4
762	SMC5	4
763	SMPD1	4
764	SOS2	4
765	SP100	4
766	SPATA2	4
767	SPNS1	4
768	STK17B	4
769	STK3	4
770	SULF2	4
771	SYCP2	4
772	TCHP	4
773	TLR3	4
774	TNRC6B	4
775	TOR4A	4
776	TP53BP2	4
777	TPBG	4
778	TRBC2	4
779	TRIB3	4
780	TRIM22	4
781	UBAP2	4
782	UBR2	4
783	UNC13B	4
784	UQCRFS1	4
785	URI1	4
786	USP28	4
787	USP31	4
788	USP36	4
789	USP6NL	4
790	VEGFC	4
791	VLDLR	4
792	WDR46	4
793	ZNF16	4
794	ZNF304	4
795	ZNF419	4
796	ZNF507	4
797	ZNF783	4
798	AADAC	3
799	AATF	3
800	ABL1	3
801	ACSF2	3
802	ACSL1	3
803	ACTB	3
804	ACVR1B	3
805	ADAM17	3
806	ADCY7	3
807	AGAP2	3
808	AGT	3
809	AIFM3	3
810	AKT1	3
811	AKT2	3
812	AKT3	3
813	ALDH3A1	3
814	ALOX15	3
815	ALOX5	3
816	ANGPT4	3
817	ANKRD13C	3
818	ANTXR1	3
819	ANXA6	3
820	AP5Z1	3
821	APAF1	3
822	APBB1	3
823	APOH	3
824	ARHGEF7	3
825	ARMC10	3
826	ARMC8	3
827	ATF4	3
828	ATF7	3
829	ATG7	3
830	ATG9A	3
831	AUTS2	3
832	AZU1	3
833	BAG6	3
834	BIRC8	3
835	BLK	3
836	BMP5	3
837	BMPR1A	3
838	BMX	3
839	BRD4	3
840	BRSK2	3
841	BTBD11	3
842	BUB1B	3
843	C1S	3
844	C20orf27	3
845	C3orf38	3
846	CACNB2	3
847	CALCA	3
848	CARD8	3
849	CASK	3
850	CASP1	3
851	CASP2	3
852	CASP4	3
853	CCDC93	3
854	CCNA1	3
855	CD2	3
856	CD44	3
857	CD46	3
858	CDC20	3
859	CDC27	3
860	CDC42EP1	3
861	CDK1	3
862	CDK5RAP3	3
863	CDK6	3
864	CHPF2	3
865	CIDEA	3
866	CIZ1	3
867	CLDN10	3
868	CMTR1	3
869	COG6	3
870	COLEC11	3
871	COPB2	3
872	CORO1C	3
873	CP	3
874	CPEB4	3
875	CSDE1	3
876	CSE1L	3
877	CSRNP1	3
878	CTNNB1	3
879	CTSC	3
880	CTSL	3
881	CTTN	3
882	CUL5	3
883	CX3CR1	3
884	CXCR3	3
885	CYLD	3
886	DAB2IP	3
887	DCLK1	3
888	DDX20	3
889	DEPTOR	3
890	DHTKD1	3
891	DLL1	3
892	DNMBP	3
893	DPEP1	3
894	DPF2	3
895	DSC2	3
896	DTX3L	3
897	DYRK3	3
898	EEF2K	3
899	EFEMP1	3
900	EGLN1	3
901	ELMO3	3
902	EMC2	3
903	EML4	3
904	ERCC2	3
905	ETV6	3
906	F2R	3
907	FABP1	3
908	FAF1	3
909	FASLG	3
910	FBXO10	3
911	FCGR2A	3
912	FEM1B	3
913	FGD1	3
914	FMO1	3
915	FOXB1	3
916	FRZB	3
917	G2E3	3
918	GAD1	3
919	GAK	3
920	GATA1	3
921	GBP1	3
922	GCG	3
923	GDF15	3
924	GFRA1	3
925	GGT5	3
926	GLS2	3
927	GNAL	3
928	GNB4	3
929	GPAM	3
930	GPD2	3
931	GPS1	3
932	GRM4	3
933	GULP1	3
934	HCLS1	3
935	HIF1A	3
936	HLA-DRA	3
937	HLA-E	3
938	HLA-G	3
939	HNRNPF	3
940	HOXD9	3
941	HRG	3
942	HSD17B4	3
943	HSPA2	3
944	HSPA9	3
945	HSPB8	3
946	HTR2A	3
947	IFI16	3
948	IGFBP3	3
949	IGHG1	3
950	IKBIP	3
951	IL16	3
952	IL1R1	3
953	IL4I1	3
954	ILVBL	3
955	ING3	3
956	IRAK1	3
957	IRF2	3
958	ITGA1	3
959	ITGA3	3
960	ITGAL	3
961	KCND3	3
962	KDM2B	3
963	KIF5B	3
964	KLHL3	3
965	KPNA1	3
966	KPNB1	3
967	KRIT1	3
968	KRT13	3
969	KRT16	3
970	KRT25	3
971	KRTAP4-3	3
972	LAMP3	3
973	LCMT1	3
974	LCN2	3
975	LCP2	3
976	LEP	3
977	LGMN	3
978	LIMS2	3
979	LONP1	3
980	LPIN1	3
981	LRP8	3
982	LUM	3
983	LY75	3
984	LYN	3
985	MALT1	3
986	MAP1S	3
987	MAP3K10	3
988	MAP3K12	3
989	MAP3K7	3
990	MAPK8IP1	3
991	MARK3	3
992	MCAM	3
993	MCM4	3
994	MDM2	3
995	MEF2C	3
996	MEGF10	3
997	MGLL	3
998	MITF	3
999	MLH1	3
1000	MNAT1	3
1001	MORC3	3
1002	MORF4L1	3
1003	MS4A6A	3
1004	MS4A7	3
1005	MT1H	3
1006	MTA1	3
1007	MTDH	3
1008	MVP	3
1009	MYB	3
1010	MYBL2	3
1011	MYC	3
1012	MYRF	3
1013	NAF1	3
1014	NCSTN	3
1015	NEDD4L	3
1016	NFATC4	3
1017	NFKB2	3
1018	NOD1	3
1019	NOX3	3
1020	NPC1	3
1021	NT5E	3
1022	NUAK2	3
1023	OGT	3
1024	OXR1	3
1025	P2RX4	3
1026	P2RY1	3
1027	P4HB	3
1028	PAIP1	3
1029	PAK4	3
1030	PAM	3
1031	PARP14	3
1032	PAX3	3
1033	PBX1	3
1034	PDCD7	3
1035	PDE1B	3
1036	PDIA3	3
1037	PDIA4	3
1038	PDK1	3
1039	PFKP	3
1040	PHYH	3
1041	PICALM	3
1042	PIK3CD	3
1043	PLA2G3	3
1044	PLEKHN1	3
1045	PLK2	3
1046	PNMA3	3
1047	PNMA5	3
1048	PNPT1	3
1049	POLD1	3
1050	POU3F3	3
1051	POU3F4	3
1052	POU4F1	3
1053	PPP1R12C	3
1054	PPP1R15A	3
1055	PPP2R1B	3
1056	PPT1	3
1057	PRAMEF19	3
1058	PRF1	3
1059	PRG2	3
1060	PRKCQ	3
1061	PRKCZ	3
1062	PRKD2	3
1063	PROM1	3
1064	PROM2	3
1065	PSENEN	3
1066	PSG2	3
1067	PSMG2	3
1068	PTCRA	3
1069	PTGS2	3
1070	PYCARD	3
1071	RAB34	3
1072	RAD21	3
1073	REST	3
1074	RFTN1	3
1075	RGL2	3
1076	RHBDD1	3
1077	RHOT1	3
1078	RND3	3
1079	RNF130	3
1080	RNF186	3
1081	RPL8	3
1082	RRP8	3
1083	RXFP2	3
1084	RXRB	3
1085	SAFB	3
1086	SAMHD1	3
1087	SAP30BP	3
1088	SCAP	3
1089	SENP1	3
1090	SERPINB6	3
1091	SFRP4	3
1092	SGPL1	3
1093	SHC3	3
1094	SHC4	3
1095	SLC16A7	3
1096	SLC25A16	3
1097	SLC2A2	3
1098	SLC35F6	3
1099	SLC6A12	3
1100	SLC9A6	3
1101	SLFN5	3
1102	SMAD4	3
1103	SMO	3
1104	SMPD2	3
1105	SNAI1	3
1106	SOX10	3
1107	SOX7	3
1108	SOX9	3
1109	SP1	3
1110	SPDEF	3
1111	SPHK1	3
1112	SPON1	3
1113	SPTLC3	3
1114	SRSF6	3
1115	ST3GAL1	3
1116	STAR	3
1117	STAT1	3
1118	STAT6	3
1119	STS	3
1120	SULT1C2	3
1121	SUOX	3
1122	SYNGAP1	3
1123	TAF6	3
1124	TAPBP	3
1125	TAX1BP1	3
1126	TBC1D2B	3
1127	TBC1D9	3
1128	TBK1	3
1129	TBXAS1	3
1130	TCL1A	3
1131	TCTN3	3
1132	TEX11	3
1133	TFPT	3
1134	TFR2	3
1135	TGFB2	3
1136	TGFBR2	3
1137	THBS1	3
1138	THEMIS2	3
1139	THRB	3
1140	TMEM74	3
1141	TNFAIP3	3
1142	TOP2A	3
1143	TOPBP1	3
1144	TRAF3	3
1145	TRAF6	3
1146	TRIM2	3
1147	UBE4B	3
1148	ULK2	3
1149	USP10	3
1150	USP4	3
1151	USP53	3
1152	VIP	3
1153	VPS35	3
1154	VSIG10	3
1155	WNT11	3
1156	XIAP	3
1157	XKR5	3
1158	YME1L1	3
1159	ZBTB7A	3
1160	ZFP36L2	3
1161	ZKSCAN3	3
1162	ZNF253	3
1163	ZNF260	3
1164	ZNF277	3
1165	ZNF622	3
1166	ZNF629	3
1167	ZSCAN9	3
1168	ABTB2	2
1169	ACSL3	2
1170	ACSS2	2
1171	ACTN1	2
1172	ACTN3	2
1173	ACVR1	2
1174	ADA	2
1175	ADAMTSL4	2
1176	ADD1	2
1177	ADGRE5	2
1178	ADH6	2
1179	ADORA1	2
1180	ADRA2A	2
1181	ADSL	2
1182	AGTR2	2
1183	AHCYL1	2
1184	AIMP2	2
1185	AKAP12	2
1186	ALB	2
1187	ALDH1A3	2
1188	ALDH9A1	2
1189	ALOX15B	2
1190	ALX3	2
1191	AMPD3	2
1192	ANGPT1	2
1193	ANO6	2
1194	ANXA5	2
1195	APLP2	2
1196	APP	2
1197	AR	2
1198	ARAF	2
1199	ARHGAP25	2
1200	ARHGDIA	2
1201	ARHGEF1	2
1202	ARHGEF18	2
1203	ARHGEF19	2
1204	ARHGEF9	2
1205	ARNT	2
1206	ARRB2	2
1207	ASMT	2
1208	ASNS	2
1209	ATF6	2
1210	ATG10	2
1211	ATG16L1	2
1212	ATG4A	2
1213	ATG4D	2
1214	ATL3	2
1215	ATOH1	2
1216	ATP2A3	2
1217	ATP7A	2
1218	BAG4	2
1219	BAG5	2
1220	BARHL1	2
1221	BBC3	2
1222	BCL2L12	2
1223	BCL2L15	2
1224	BECN1	2
1225	BHLHB9	2
1226	BHLHE40	2
1227	BIRC2	2
1228	BIRC3	2
1229	BMP1	2
1230	BMP2	2
1231	BMP7	2
1232	BTG3	2
1233	BTRC	2
1234	C15orf39	2
1235	C19orf12	2
1236	C1QA	2
1237	C1QB	2
1238	C3orf14	2
1239	C5AR1	2
1240	CA4	2
1241	CACYBP	2
1242	CALB1	2
1243	CAMKK2	2
1244	CAPG	2
1245	CAPN10	2
1246	CAPN2	2
1247	CARD10	2
1248	CARD17	2
1249	CARD18	2
1250	CASP8	2
1251	CBL	2
1252	CBX4	2
1253	CCM2	2
1254	CCNB1	2
1255	CD248	2
1256	CD28	2
1257	CD3G	2
1258	CD40	2
1259	CD70	2
1260	CDC123	2
1261	CDC25B	2
1262	CDK19	2
1263	CDKN1A	2
1264	CEACAM5	2
1265	CEACAM6	2
1266	CECR2	2
1267	CGB7	2
1268	CHI3L1	2
1269	CHMP3	2
1270	CHMP5	2
1271	CHRNA3	2
1272	CHST11	2
1273	CHUK	2
1274	CIDEC	2
1275	CIR1	2
1276	CKAP4	2
1277	CLDN1	2
1278	CLEC4A	2
1279	CLN3	2
1280	CLPTM1L	2
1281	CNKSR1	2
1282	CNN1	2
1283	CNTF	2
1284	CNTFR	2
1285	COASY	2
1286	COL17A1	2
1287	COL8A2	2
1288	COPS7A	2
1289	CPE	2
1290	CRADD	2
1291	CREB1	2
1292	CRYAB	2
1293	CRYBB2	2
1294	CTC1	2
1295	CTCF	2
1296	CTH	2
1297	CTNND1	2
1298	CTSG	2
1299	CUL2	2
1300	CUL4A	2
1301	CXADR	2
1302	CXCL14	2
1303	CYCS	2
1304	CYP1B1	2
1305	CYP39A1	2
1306	CYP51A1	2
1307	DAG1	2
1308	DAP3	2
1309	DAPK3	2
1310	DAPL1	2
1311	DBH	2
1312	DBT	2
1313	DCBLD2	2
1314	DCN	2
1315	DDX42	2
1316	DFFA	2
1317	DHCR24	2
1318	DHRS2	2
1319	DHX9	2
1320	DIO3	2
1321	DKKL1	2
1322	DLAT	2
1323	DNAJA3	2
1324	DNAJB9	2
1325	DNAJC10	2
1326	DNAJC5	2
1327	DNASE1	2
1328	DNM1L	2
1329	DPF1	2
1330	DRAM1	2
1331	DSTYK	2
1332	DUOX1	2
1333	DUSP1	2
1334	DUSP5	2
1335	E2F1	2
1336	E2F2	2
1337	EBAG9	2
1338	EDAR	2
1339	EFNA1	2
1340	EFNB1	2
1341	EGFR	2
1342	EIF2AK1	2
1343	ELL3	2
1344	ELMO2	2
1345	EML3	2
1346	EN1	2
1347	ENOSF1	2
1348	ENPP5	2
1349	EPS8L1	2
1350	EVI2B	2
1351	EYA1	2
1352	FABP3	2
1353	FADD	2
1354	FAM210A	2
1355	FAM83F	2
1356	FASTKD2	2
1357	FATE1	2
1358	FBLN1	2
1359	FBLN2	2
1360	FBXO4	2
1361	FBXO5	2
1362	FFAR4	2
1363	FGD3	2
1364	FGF10	2
1365	FGF8	2
1366	FGR	2
1367	FHOD1	2
1368	FLCN	2
1369	FOSL1	2
1370	FOXA1	2
1371	FOXL2	2
1372	FRS2	2
1373	FZR1	2
1374	G6PD	2
1375	GAA	2
1376	GABRP	2
1377	GAPDH	2
1378	GAS6	2
1379	GATA6	2
1380	GBP2	2
1381	GBP5	2
1382	GCH1	2
1383	GGH	2
1384	GHSR	2
1385	GIMAP2	2
1386	GJA1	2
1387	GNG2	2
1388	GNPNAT1	2
1389	GPER1	2
1390	GPNMB	2
1391	GPR61	2
1392	GRIK5	2
1393	GSDMD	2
1394	GZMA	2
1395	GZMH	2
1396	GZMM	2
1397	HDAC3	2
1398	HDAC6	2
1399	HGFAC	2
1400	HGS	2
1401	HIPK3	2
1402	HLA-DPA1	2
1403	HLA-DQA1	2
1404	HMGCR	2
1405	HNRNPC	2
1406	HNRNPD	2
1407	HNRNPH1	2
1408	HSD17B11	2
1409	HTR7	2
1410	HTRA2	2
1411	HYOU1	2
1412	IDE	2
1413	IDH1	2
1414	IDO1	2
1415	IFI27	2
1416	IFIT3	2
1417	IFNAR2	2
1418	IFNGR2	2
1419	IFT57	2
1420	IHH	2
1421	IKBKB	2
1422	IKBKE	2
1423	IL11RA	2
1424	IL12B	2
1425	IL17A	2
1426	IL17RB	2
1427	IL1B	2
1428	IL2RA	2
1429	IL2RB	2
1430	IL6	2
1431	IL6ST	2
1432	IMPACT	2
1433	INPP1	2
1434	INSL4	2
1435	ISCA1	2
1436	ITGA6	2
1437	IVNS1ABP	2
1438	JMY	2
1439	KCNIP3	2
1440	KCNK1	2
1441	KIF11	2
1442	KIF23	2
1443	KIFC1	2
1444	KLF11	2
1445	KLF9	2
1446	KRAS	2
1447	KRT14	2
1448	KRT20	2
1449	LANCL1	2
1450	LARP4	2
1451	LDHC	2
1452	LDLRAP1	2
1453	LGALS12	2
1454	LHX4	2
1455	LIG3	2
1456	LOXL2	2
1457	LPCAT3	2
1458	LRRC17	2
1459	LTA	2
1460	MAP1LC3C	2
1461	MAP2K7	2
1462	MAP4K4	2
1463	MAPK14	2
1464	MAPK8IP2	2
1465	MAX	2
1466	MBTPS2	2
1467	MCM2	2
1468	MECP2	2
1469	MET	2
1470	MFF	2
1471	MFGE8	2
1472	MGAT1	2
1473	MGST1	2
1474	MICAL1	2
1475	MMP12	2
1476	MNT	2
1477	MRPS30	2
1478	MSX2	2
1479	MUC1	2
1480	MYBBP1A	2
1481	MYCN	2
1482	MYL6	2
1483	NAA16	2
1484	NACC2	2
1485	NAPEPLD	2
1486	NBN	2
1487	NBR1	2
1488	NF2	2
1489	NFYB	2
1490	NKX3-1	2
1491	NKX3-2	2
1492	NLRP6	2
1493	NMT1	2
1494	NOX5	2
1495	NR2E1	2
1496	NR2F6	2
1497	NR5A1	2
1498	NRG1	2
1499	NSMCE2	2
1500	NSMF	2
1501	NTF3	2
1502	NTN1	2
1503	NTRK2	2
1504	NUGGC	2
1505	OAT	2
1506	OSGIN1	2
1507	P2RX7	2
1508	PAFAH2	2
1509	PAK1	2
1510	PAK3	2
1511	PANX1	2
1512	PARP1	2
1513	PARP2	2
1514	PARVG	2
1515	PAX5	2
1516	PCK2	2
1517	PCSK5	2
1518	PDCD1	2
1519	PDCL3	2
1520	PDK2	2
1521	PELP1	2
1522	PENK	2
1523	PGLS	2
1524	PHLPP1	2
1525	PIAS1	2
1526	PIDD1	2
1527	PIM2	2
1528	PIP5KL1	2
1529	PKIB	2
1530	PKN1	2
1531	PLA2R1	2
1532	PLAG1	2
1533	PLD3	2
1534	PLEKHF1	2
1535	PLEKHO1	2
1536	PLIN4	2
1537	PLK1	2
1538	PLSCR1	2
1539	PNMA2	2
1540	POLRMT	2
1541	POU4F3	2
1542	PPARD	2
1543	PPIA	2
1544	PPM1F	2
1545	PPM1K	2
1546	PPP1R13B	2
1547	PPP1R9B	2
1548	PPP3CB	2
1549	PPP3CC	2
1550	PPP3R2	2
1551	PRAMEF10	2
1552	PRAMEF15	2
1553	PRAMEF2	2
1554	PRAMEF6	2
1555	PRDM11	2
1556	PRDX6	2
1557	PRKAA2	2
1558	PRKAR1A	2
1559	PRMT2	2
1560	PROC	2
1561	PROK2	2
1562	PRSS23	2
1563	PSAT1	2
1564	PSG1	2
1565	PSMB8	2
1566	PSMD11	2
1567	PTGFRN	2
1568	PTGIS	2
1569	PTH	2
1570	PTH1R	2
1571	PTPN22	2
1572	PTPN6	2
1573	PTPRCAP	2
1574	QPCT	2
1575	QSOX1	2
1576	RAB3GAP1	2
1577	RAC1	2
1578	RAF1	2
1579	RAPSN	2
1580	RARB	2
1581	RARG	2
1582	RBM10	2
1583	RBM17	2
1584	RBM25	2
1585	RBM6	2
1586	RELT	2
1587	RFPL1	2
1588	RGS1	2
1589	RHEB	2
1590	RHOA	2
1591	RIN2	2
1592	RIPK1	2
1593	RIPK2	2
1594	RIPK3	2
1595	RIT1	2
1596	RNF152	2
1597	RNF166	2
1598	RNF168	2
1599	RNF216	2
1600	ROPN1L	2
1601	RPL22L1	2
1602	RPS6KA1	2
1603	RPS6KA3	2
1604	RPS6KA4	2
1605	RRP1B	2
1606	RTCB	2
1607	RTKN2	2
1608	SART3	2
1609	SCD	2
1610	SCIN	2
1611	SCP2	2
1612	SELPLG	2
1613	SERBP1	2
1614	SERINC3	2
1615	SERPINA1	2
1616	SERPINB2	2
1617	SERPINE1	2
1618	SF1	2
1619	SFPQ	2
1620	SGK1	2
1621	SGPP1	2
1622	SH3GLB1	2
1623	SH3RF1	2
1624	SHARPIN	2
1625	SIAH2	2
1626	SIGLEC9	2
1627	SIRT1	2
1628	SIRT2	2
1629	SIRT4	2
1630	SIX1	2
1631	SIX3	2
1632	SLC1A3	2
1633	SLC1A4	2
1634	SLC22A23	2
1635	SLC25A5	2
1636	SLC27A4	2
1637	SLC32A1	2
1638	SLC38A1	2
1639	SLC39A8	2
1640	SLC46A3	2
1641	SLC6A6	2
1642	SLC7A11	2
1643	SLC9A1	2
1644	SMARCB1	2
1645	SNW1	2
1646	SOAT1	2
1647	SPHK2	2
1648	SPINT2	2
1649	SQSTM1	2
1650	SRC	2
1651	SREBF1	2
1652	SRPK2	2
1653	SRPX	2
1654	SSTR3	2
1655	STAT5B	2
1656	STEAP3	2
1657	STIL	2
1658	STK26	2
1659	STYXL1	2
1660	SUDS3	2
1661	TACR3	2
1662	TAGLN	2
1663	TAP1	2
1664	TBC1D24	2
1665	TCIRG1	2
1666	TCP1	2
1667	TERF1	2
1668	TERF2	2
1669	TERT	2
1670	TGFB1	2
1671	TGFBR1	2
1672	TH	2
1673	THRA	2
1674	TLR2	2
1675	TMEM117	2
1676	TMEM187	2
1677	TMEM214	2
1678	TMF1	2
1679	TNFRSF10A	2
1680	TNFRSF10B	2
1681	TNFRSF1A	2
1682	TNFRSF1B	2
1683	TNFRSF21	2
1684	TNFRSF25	2
1685	TNFRSF8	2
1686	TNFSF18	2
1687	TNFSF9	2
1688	TNS4	2
1689	TP53I11	2
1690	TPM3	2
1691	TRAF4	2
1692	TSC22D3	2
1693	TSPAN18	2
1694	TUBE1	2
1695	TYROBP	2
1696	UAP1	2
1697	UBE2M	2
1698	UBXN1	2
1699	UCHL5	2
1700	UNC5B	2
1701	USP17L2	2
1702	VAT1	2
1703	VDAC3	2
1704	VIM	2
1705	VOPP1	2
1706	WDR45	2
1707	WFS1	2
1708	WNT7A	2
1709	WWOX	2
1710	XKR9	2
1711	YBX3	2
1712	YWHAQ	2
1713	ZBP1	2
1714	ZC3H12A	2
1715	ZCCHC7	2
1716	ZFAND6	2
1717	ZMAT3	2
1718	ZMYND11	2
1719	ZNF440	2
1720	ZNF449	2
1721	ZNF830	2
1722	ZPR1	2
1723	ABRACL	1
1724	ACAA2	1
1725	ACER2	1
1726	ACER3	1
1727	ACKR3	1
1728	ACO1	1
1729	ACSL5	1
1730	ACVR1C	1
1731	ADAM8	1
1732	ADAMTS1	1
1733	ADCYAP1	1
1734	AGPAT3	1
1735	AIMP1	1
1736	AIPL1	1
1737	AKAP1	1
1738	AKR1B1	1
1739	AKR1C1	1
1740	AKR1C3	1
1741	ALDH3B2	1
1742	ALDH6A1	1
1743	ALKBH1	1
1744	ALOX12	1
1745	ALOX12B	1
1746	ALOXE3	1
1747	AMBP	1
1748	AMD1	1
1749	AMFR	1
1750	ANGPTL4	1
1751	ANGPTL7	1
1752	ANKRD1	1
1753	ANP32A	1
1754	ANP32B	1
1755	ANTXR2	1
1756	ANXA1	1
1757	ANXA2	1
1758	ANXA4	1
1759	APIP	1
1760	APPBP2	1
1761	APRT	1
1762	AQP1	1
1763	ARF1	1
1764	ARG1	1
1765	ARG2	1
1766	ARHGAP1	1
1767	ARHGAP10	1
1768	ARHGAP18	1
1769	ARHGDIB	1
1770	ARHGEF16	1
1771	ARL6IP5	1
1772	ARNTL	1
1773	ARPC1B	1
1774	ARPC2	1
1775	ARRB1	1
1776	ARSB	1
1777	ASCL1	1
1778	ASS1	1
1779	ATAD3A	1
1780	ATCAY	1
1781	ATF2	1
1782	ATG5	1
1783	ATIC	1
1784	ATP6V0A1	1
1785	AURKA	1
1786	AVEN	1
1787	AVP	1
1788	B2M	1
1789	B3GAT3	1
1790	B4GALT1	1
1791	BAG1	1
1792	BAG3	1
1793	BCAP31	1
1794	BCKDHB	1
1795	BCL11B	1
1796	BCL2A1	1
1797	BCL2L14	1
1798	BCL2L2	1
1799	BCL7B	1
1800	BDKRB2	1
1801	BFAR	1
1802	BGLAP	1
1803	BHLHE41	1
1804	BID	1
1805	BIN1	1
1806	BIRC5	1
1807	BLCAP	1
1808	BLID	1
1809	BLOC1S5-TXNDC5	1
1810	BMPR1B	1
1811	BNIP1	1
1812	BNIP2	1
1813	BRAT1	1
1814	C14orf119	1
1815	C1QBP	1
1816	C1R	1
1817	CAB39	1
1818	CADM1	1
1819	CAMK2D	1
1820	CAPZA1	1
1821	CARHSP1	1
1822	CARM1	1
1823	CASP10	1
1824	CASP6	1
1825	CASP9	1
1826	CAST	1
1827	CAT	1
1828	CCAR2	1
1829	CCDC88A	1
1830	CCL14	1
1831	CCL3	1
1832	CCNB1IP1	1
1833	CCND1	1
1834	CCNE1	1
1835	CCNE2	1
1836	CCT2	1
1837	CD14	1
1838	CD160	1
1839	CD36	1
1840	CD38	1
1841	CD40LG	1
1842	CD47	1
1843	CD53	1
1844	CD69	1
1845	CD74	1
1846	CDH5	1
1847	CDIP1	1
1848	CDK2AP1	1
1849	CDK4	1
1850	CDKN2B	1
1851	CEPT1	1
1852	CFDP1	1
1853	CFL1	1
1854	CHAC1	1
1855	CHEK2	1
1856	CHI3L2	1
1857	CHMP2A	1
1858	CHP1	1
1859	CHP2	1
1860	CIB2	1
1861	CISD1	1
1862	CISD2	1
1863	CITED1	1
1864	CITED2	1
1865	CKS1B	1
1866	CLC	1
1867	CLDN8	1
1868	CLEC5A	1
1869	CLIC4	1
1870	CLK2	1
1871	CMTM7	1
1872	CNN2	1
1873	CNP	1
1874	COMP	1
1875	COPS5	1
1876	CORO1A	1
1877	COX6C	1
1878	COX8A	1
1879	CPEB3	1
1880	CRABP2	1
1881	CRHBP	1
1882	CRLF1	1
1883	CRYBA1	1
1884	CSF1R	1
1885	CSF2	1
1886	CSNK1A1	1
1887	CSNK1G2	1
1888	CSNK2A1	1
1889	CSRNP2	1
1890	CTHRC1	1
1891	CTLA4	1
1892	CTSB	1
1893	CTSD	1
1894	CTSH	1
1895	CX3CL1	1
1896	CXCL16	1
1897	CXCL6	1
1898	CXorf38	1
1899	CYB5RL	1
1900	CYP3A7	1
1901	DAP	1
1902	DDC	1
1903	DDIT4	1
1904	DDX47	1
1905	DDX5	1
1906	DEDD2	1
1907	DEGS1	1
1908	DGKQ	1
1909	DIABLO	1
1910	DLG5	1
1911	DLX4	1
1912	DNAJC3	1
1913	DNASE1L3	1
1914	DNM2	1
1915	DNPH1	1
1916	DOCK1	1
1917	DOK1	1
1918	DOK3	1
1919	DPT	1
1920	DRAXIN	1
1921	DRD5	1
1922	DSG2	1
1923	DYNLL1	1
1924	E2F3	1
1925	EDA2R	1
1926	EDN1	1
1927	EEF1E1	1
1928	EFCAB14	1
1929	EFNB3	1
1930	EGLN2	1
1931	EGLN3	1
1932	EGR1	1
1933	EGR3	1
1934	EIF2S1	1
1935	EIF3L	1
1936	EIF4E	1
1937	EIF5A	1
1938	ELANE	1
1939	ELK1	1
1940	EMC4	1
1941	EMP3	1
1942	EN2	1
1943	ENDOG	1
1944	ENO3	1
1945	ENTPD1	1
1946	EPAS1	1
1947	EPO	1
1948	ERCC1	1
1949	ERCC3	1
1950	ERLIN2	1
1951	ERN1	1
1952	ERO1L	1
1953	ETV3	1
1954	EYA3	1
1955	F3	1
1956	FA2H	1
1957	FADS2	1
1958	FAIM2	1
1959	FAM118A	1
1960	FAM153A	1
1961	FAM162A	1
1962	FAM171A1	1
1963	FAM3B	1
1964	FANK1	1
1965	FAS	1
1966	FAXDC2	1
1967	FBL	1
1968	FBXO3	1
1969	FCER1G	1
1970	FCGR2B	1
1971	FECH	1
1972	FEZ2	1
1973	FGD2	1
1974	FGF2	1
1975	FGF4	1
1976	FGFR4	1
1977	FHIT	1
1978	FHL1	1
1979	FIBIN	1
1980	FIS1	1
1981	FKBP8	1
1982	FLOT1	1
1983	FMO4	1
1984	FMOD	1
1985	FNIP2	1
1986	FOXC1	1
1987	FOXC2	1
1988	FOXM1	1
1989	FOXO3	1
1990	FRMD3	1
1991	FTL	1
1992	FXN	1
1993	FXYD5	1
1994	FZD5	1
1995	G3BP1	1
1996	GABPB1	1
1997	GABRE	1
1998	GADD45G	1
1999	GATA4	1
[truncated: 507 more rows]
