# Supplementary material for: A unique regulated cell death-related classification regarding prognosis and immune landscapes in non-small cell lung cancer
Source: Front Immunol. 2023 Feb 3;14:1075848. doi: 10.3389/fimmu.2023.1075848 (PMC9936314; doi:10.3389/fimmu.2023.1075848)
Supplement: Supplementary file 7 [file Table_5.xlsx]

## Sheet: CNV_chi_result
	id	del_1	gain_1	no_1	del_2	gain_2	no_2	del_3	gain_3	no_3	del_4	gain_4	no_4	del_5	gain_5	no_5	chi	p
1	A2M	69	39	136	45	54	58	25	60	59	14	90	118	13	135	76	143.083	5.41797e-27
2	AADAC	60	37	147	17	60	80	36	57	51	5	192	25	8	201	15	404.841	1.72572e-82
3	AAMP	16	47	181	22	43	92	15	51	78	49	31	142	90	38	96	124.984	3.09376e-23
4	AASS	31	82	131	10	91	56	30	44	70	34	78	110	31	123	70	59.6084	5.56258e-10
5	AATF	19	80	145	17	83	57	16	58	70	70	38	114	39	94	91	100.575	3.25637e-18
6	ABCA5	6	98	140	9	98	50	12	68	64	36	74	112	16	134	74	79.1964	7.094e-14
7	ABCC1	25	79	140	35	51	71	43	34	67	67	30	125	73	54	97	59.2092	6.66067e-10
8	ABCC3	10	91	143	11	91	55	12	65	67	45	55	122	16	121	87	88.5674	9.0815e-16
9	ABI3BP	63	24	157	25	44	88	45	43	56	19	153	50	27	152	45	270.008	9.79906e-54
10	ABL1	100	13	131	68	22	67	72	20	52	118	34	70	89	67	68	74.1574	7.27317e-13
11	ABR	116	14	114	105	13	39	78	19	47	138	17	67	138	34	52	46.6378	1.79753e-07
12	ABRACL	100	21	123	79	14	64	69	25	50	32	43	147	76	43	105	83.8852	8.04987e-15
13	ABTB2	29	40	175	56	36	65	45	34	65	57	47	118	74	48	102	57.1157	1.70952e-09
14	ACAA2	115	12	117	100	12	45	49	37	58	89	37	96	100	45	79	66.5948	2.33284e-11
15	ACACA	18	80	146	17	83	57	16	60	68	72	38	112	39	95	90	106.473	2.01736e-19
16	ACE	6	98	140	12	96	49	12	67	65	37	70	115	18	128	78	75.7545	3.48275e-13
17	ACER2	124	12	108	83	24	50	83	24	37	153	21	48	160	31	33	70.7045	3.55761e-12
18	ACER3	20	51	173	26	58	73	24	68	52	53	52	117	67	59	98	88.4177	9.73897e-16
19	ACIN1	42	66	136	39	49	69	34	60	50	76	61	85	78	74	72	45.4011	3.08869e-07
20	ACKR3	19	46	179	23	44	90	18	47	79	54	28	140	94	35	95	121.167	1.90362e-22
21	ACO1	104	21	119	73	29	55	64	30	50	133	43	46	123	60	41	76.0501	3.03861e-13
22	ACSF2	10	91	143	12	89	56	11	64	69	45	55	122	17	120	87	85.1619	4.4438e-15
23	ACSL1	56	15	173	69	20	68	79	11	54	133	14	75	174	12	38	169.615	1.55278e-32
24	ACSL3	16	48	180	24	42	91	16	49	79	50	31	141	91	37	96	120.14	3.10228e-22
25	ACSL4	19	46	179	16	34	107	28	28	88	31	36	155	57	66	101	57.158	1.67732e-09
26	ACSL5	65	23	156	49	29	79	44	38	62	90	19	113	142	22	60	114.467	4.58814e-21
27	ACSL6	62	55	127	81	11	65	84	17	43	169	5	48	182	8	34	206.049	3.39099e-40
28	ACSS2	28	81	135	14	77	66	13	77	54	9	123	90	15	133	76	42.773	9.69274e-07
29	ACTB	8	118	118	7	106	44	15	68	61	16	109	97	32	129	63	50.3522	3.49671e-08
30	ACTN1	59	50	135	51	37	69	49	39	56	80	49	93	86	67	71	29.7292	0.000235987
31	ACTN2	6	156	82	13	96	48	14	104	26	11	104	107	19	128	77	46.8366	1.64738e-07
32	ACTN3	17	51	176	30	61	66	22	61	61	34	52	136	53	64	107	69.5991	5.90549e-12
33	ACTN4	45	41	158	50	49	58	43	54	47	24	94	104	43	115	66	111.542	1.8345e-20
34	ACVR1	11	51	182	12	51	94	12	58	74	23	46	153	26	87	111	49.1003	6.08256e-08
35	ACVR1B	56	36	152	33	53	71	14	70	60	21	51	150	30	84	110	82.9135	1.26471e-14
36	ACVR1C	11	51	182	12	51	94	13	58	73	24	46	152	26	87	111	49.5787	4.92384e-08
37	ADA	42	71	131	22	74	61	17	78	49	17	119	86	26	117	81	43.7318	6.39332e-07
38	ADAM10	107	14	123	81	15	61	61	23	60	59	47	116	69	61	94	68.3886	1.02785e-11
39	ADAM11	11	84	149	14	87	56	18	59	67	60	49	113	33	100	91	94.2194	6.45125e-17
40	ADAM12	68	22	154	48	32	77	46	38	60	91	20	111	135	25	64	99.8667	4.54562e-18
41	ADAM17	11	51	182	11	52	94	18	60	66	19	87	116	18	133	73	95.5506	3.45504e-17
42	ADAM8	67	22	155	48	32	77	45	38	61	93	21	108	132	28	64	95.9945	2.80519e-17
43	ADAMTS1	40	65	139	70	29	58	76	16	52	112	24	86	126	42	56	107.88	1.03759e-19
44	ADAMTS20	59	32	153	35	53	69	14	71	59	24	57	141	27	90	107	89.696	5.36047e-16
45	ADAMTS3	43	25	176	56	24	77	56	19	69	94	30	98	121	42	61	99.9149	4.44351e-18
46	ADAMTSL4	3	163	78	4	113	40	6	118	20	8	91	123	9	134	81	82.883	1.28276e-14
47	ADAR	2	164	78	3	117	37	5	120	19	7	93	122	10	137	77	88.3612	9.99923e-16
48	ADARB1	46	61	137	73	26	58	75	19	50	119	16	87	136	35	53	111.246	2.11064e-20
49	ADCY1	11	105	128	11	104	42	19	60	65	24	93	105	38	123	63	64.67	5.60821e-11
50	ADCY10	3	163	78	7	103	47	7	113	24	7	93	122	14	136	74	72.1273	1.85107e-12
51	ADCY10P1	23	73	148	25	55	77	17	73	54	46	52	124	61	66	97	60.9766	2.99739e-10
52	ADCY7	40	59	145	57	35	65	45	33	66	79	33	110	91	46	87	43.8147	6.16698e-07
53	ADCYAP1	73	43	128	62	37	58	37	45	62	53	68	101	61	95	68	50.8325	2.82644e-08
54	ADD1	45	23	176	40	40	77	52	33	59	124	16	82	164	15	45	224.845	3.6432e-44
55	ADH5	48	16	180	56	20	81	73	8	63	119	11	92	153	19	52	144.382	2.90625e-27
56	ADH6	48	16	180	57	20	80	73	8	63	119	11	92	153	19	52	143.784	3.87153e-27
57	ADIPOQ	68	38	138	16	69	72	49	49	46	3	201	18	4	213	7	483.487	2.45199e-99
58	ADIPOR2	67	43	134	41	57	59	22	62	60	14	98	110	16	136	72	127.095	1.13124e-23
59	ADM	31	39	174	69	24	64	48	27	69	89	29	104	113	25	86	90.3523	3.94427e-16
60	ADORA1	3	164	77	9	103	45	6	110	28	7	97	118	17	130	77	65.1915	4.42303e-11
61	ADORA2A	68	30	146	80	29	48	74	22	48	31	112	79	31	126	67	238.866	3.93667e-47
62	ADRA1A	102	28	114	113	12	32	69	32	43	136	30	56	159	19	46	79.6148	5.84431e-14
63	ADRA2A	66	22	156	49	29	79	46	36	62	90	19	113	142	22	60	110.024	3.76487e-20
64	ADSL	72	32	140	95	17	45	79	18	47	36	103	83	35	123	66	257.743	3.92967e-51
65	AEBP1	11	105	128	10	105	42	18	62	64	23	93	106	39	122	63	66.5784	2.35041e-11
66	AEN	95	20	129	75	22	60	54	28	62	41	66	115	46	84	94	103.015	1.03165e-18
67	AGAP2	43	53	148	25	60	72	12	70	62	20	51	151	30	87	107	57.5881	1.38242e-09
68	AGER	21	75	148	22	57	78	17	69	58	46	51	125	72	53	99	76.6437	2.31017e-13
69	AGO4	30	67	147	42	29	86	41	43	60	54	30	138	119	18	87	124.954	3.13756e-23
70	AGPAT1	21	75	148	22	57	78	17	69	58	46	51	125	72	53	99	76.6437	2.31017e-13
71	AGPAT3	44	61	139	73	26	58	73	18	53	120	16	86	137	34	53	116.066	2.14824e-21
72	AGT	5	157	82	13	96	48	14	103	27	11	103	108	16	132	76	47.0154	1.52303e-07
73	AGTR2	18	53	173	16	35	106	27	30	87	32	36	154	55	69	100	54.5994	5.28146e-09
74	AHCY	29	80	135	14	76	67	14	75	55	9	126	87	15	134	75	46.0136	2.3629e-07
75	AHCYL1	57	58	129	41	46	70	70	25	49	70	26	126	133	21	70	107.686	1.13737e-19
76	AHI1	101	18	125	79	14	64	69	29	46	32	44	146	77	43	104	91.3852	2.43303e-16
77	AHR	7	119	118	9	103	45	16	68	60	16	106	100	35	127	62	53.6016	8.247e-09
78	AIDA	5	158	81	10	99	48	12	103	29	10	102	110	14	134	76	44.0515	5.56352e-07
79	AIFM1	17	58	169	17	41	99	27	30	87	36	33	153	58	66	100	56.373	2.38629e-09
80	AIFM2	64	19	161	42	28	87	38	41	65	82	23	117	123	30	71	97.3806	1.46311e-17
81	AIFM3	64	33	147	83	28	46	67	31	46	29	116	77	36	128	60	231.708	1.28838e-45
82	AIM2	2	163	79	6	111	40	7	114	23	7	92	123	13	136	75	80.7878	3.39302e-14
83	AIMP1	47	17	180	59	20	78	73	11	60	119	11	92	156	17	51	147.291	7.19763e-28
84	AIMP2	6	119	119	6	106	45	15	68	61	16	107	99	32	129	63	55.2374	3.96992e-09
85	AIP	17	51	176	27	64	66	20	66	58	37	56	129	53	65	106	74.4454	6.36945e-13
86	AIPL1	117	11	116	104	11	42	76	17	51	141	15	66	141	30	53	47.0667	1.48913e-07
87	AK2	31	66	147	43	27	87	44	41	59	58	27	137	121	22	81	122.364	1.07673e-22
88	AKAP1	11	91	142	15	89	53	11	66	67	41	62	119	19	126	79	75.4475	4.01278e-13
89	AKAP12	104	19	121	84	11	62	73	23	48	33	43	146	78	38	108	91.8229	1.98246e-16
90	AKAP13	94	20	130	76	21	60	56	27	61	45	62	115	51	80	93	92.7534	1.28227e-16
91	AKAP6	31	84	129	35	61	61	30	69	45	75	65	82	86	74	64	67.9533	1.25427e-11
92	AKNA	94	16	134	66	24	67	76	16	52	123	34	65	85	62	77	71.189	2.84831e-12
93	AKR1B1	27	83	134	11	90	56	28	47	69	39	70	113	36	117	71	59.0408	7.18612e-10
94	AKR1C1	62	34	148	31	59	67	38	62	44	88	33	101	113	54	57	128.325	6.2914e-24
95	AKR1C2	63	32	149	28	60	69	40	61	43	89	32	101	111	56	57	132.039	1.06878e-24
96	AKR1C3	63	32	149	28	60	69	39	61	44	88	33	101	111	56	57	130.537	2.18968e-24
97	AKT1	61	48	135	52	35	70	47	43	54	77	57	88	67	89	68	42.8648	9.31467e-07
98	AKT1S1	64	23	157	67	28	62	66	37	41	36	81	105	86	71	67	123.023	7.87046e-23
99	AKT2	47	38	159	49	50	58	46	50	48	27	92	103	59	98	67	99.5152	5.36299e-18
100	AKT3	4	158	82	12	98	47	13	106	25	9	103	110	21	128	75	57.2369	1.61888e-09
101	AKTIP	48	50	146	58	33	66	46	31	67	79	33	110	90	47	87	33.7549	4.4998e-05
102	ALAS2	40	24	180	27	17	113	28	26	90	43	27	152	80	37	107	47.6693	1.14271e-07
103	ALB	42	26	176	55	26	76	56	19	69	95	30	97	119	45	60	102.97	1.05406e-18
104	ALDH1A2	109	13	122	81	17	59	61	23	60	59	48	115	68	63	93	71.9324	2.02448e-12
105	ALDH1A3	94	22	128	78	24	55	52	34	58	42	69	111	43	89	92	108.332	8.38146e-20
106	ALDH3A1	73	42	129	82	28	47	55	32	57	129	24	69	129	45	50	72.8743	1.31298e-12
107	ALDH3B2	17	52	175	27	65	65	22	64	58	38	55	129	51	67	106	70.4446	4.00804e-12
108	ALDH6A1	58	48	138	48	38	71	48	40	56	77	49	96	84	66	74	29.613	0.000247391
109	ALDH8A1	100	18	126	77	16	64	69	29	46	33	44	145	77	44	103	86.9022	1.97509e-15
110	ALDH9A1	3	162	79	6	105	46	4	116	24	7	94	121	13	136	75	71.1695	2.87397e-12
111	ALDOA	24	76	144	32	55	70	32	42	70	58	36	128	53	70	101	41.7619	1.50093e-06
112	ALDOC	23	75	146	28	69	60	20	55	69	68	44	110	43	97	84	70.7746	3.44504e-12
113	ALK	12	51	181	9	56	92	16	61	67	7	91	124	5	143	76	107.246	1.40071e-19
114	ALKBH1	60	44	140	48	39	70	48	40	56	73	51	98	81	71	72	33.1918	5.6876e-05
115	ALKBH7	91	6	147	96	6	55	111	6	27	85	34	103	88	54	82	157.882	4.43341e-30
116	ALOX12	116	12	116	103	11	43	75	18	51	142	14	66	141	31	52	49.0486	6.22279e-08
117	ALOX12B	115	12	117	106	11	40	76	17	51	142	15	65	140	31	53	50.4661	3.32472e-08
118	ALOX15	117	11	116	104	13	40	72	21	51	141	15	66	143	30	51	53.1701	9.99742e-09
119	ALOX15B	115	12	117	106	11	40	76	17	51	142	15	65	140	31	53	50.4661	3.32472e-08
120	ALOX5	57	26	161	35	40	82	33	48	63	80	32	110	110	36	78	92.3325	1.56164e-16
121	ALOXE3	115	12	117	106	11	40	76	17	51	142	15	65	140	31	53	50.4661	3.32472e-08
122	ALPK2	117	11	116	101	11	45	45	40	59	95	35	92	99	48	77	77.1844	1.79949e-13
123	ALX3	56	59	129	42	45	70	69	25	50	70	26	126	133	21	70	106.342	2.14691e-19
124	ALX4	21	41	182	49	39	69	40	36	68	56	38	128	69	52	103	64.9928	4.84199e-11
125	AMBP	94	16	134	66	24	67	76	16	52	123	34	65	85	62	77	71.189	2.84831e-12
126	AMBRA1	21	44	179	50	39	68	40	36	68	50	42	130	62	56	106	59.3158	6.34789e-10
127	AMD1	104	18	122	83	12	62	76	20	48	40	38	144	76	41	107	81.7326	2.18875e-14
128	AMFR	50	51	143	60	31	66	48	30	66	80	31	111	91	45	88	31.9749	9.41111e-05
129	AMH	91	7	146	95	8	54	110	10	24	92	32	98	102	45	77	126.421	1.55966e-23
130	AMIGO2	61	34	149	32	52	73	17	70	57	20	57	145	27	87	110	85.6488	3.5423e-15
131	AMMECR1	19	47	178	16	34	107	28	28	88	31	36	155	57	66	101	56.6269	2.12925e-09
132	AMPD3	31	39	174	69	24	64	48	27	69	89	29	104	113	26	85	90.4259	3.81094e-16
133	AMPH	10	107	127	10	104	43	20	63	61	17	99	106	41	121	62	69.974	4.97329e-12
134	AMT	90	10	144	73	12	72	99	8	37	194	3	25	205	1	18	241.257	1.22652e-47
135	ANGPT1	13	113	118	11	100	46	11	97	36	9	143	70	16	138	70	33.0229	6.10046e-05
136	ANGPT4	55	71	118	57	40	60	24	65	55	20	119	83	20	131	73	101.657	1.95693e-18
137	ANGPTL4	91	6	147	96	6	55	107	8	29	84	37	101	87	55	82	150.885	1.28153e-28
138	ANGPTL7	35	63	146	42	31	84	49	35	60	68	23	131	137	25	62	139.315	3.29386e-26
139	ANKLE2	75	33	136	40	41	76	21	61	62	32	43	147	47	71	106	68.2859	1.0773e-11
140	ANKRD1	67	22	155	50	26	81	44	34	66	90	17	115	145	18	61	110.715	2.71448e-20
141	ANKRD11	67	42	135	70	27	60	60	22	62	94	31	97	101	41	82	25.0515	0.0015236
142	ANKRD13C	43	64	137	39	41	77	53	31	60	60	26	136	117	28	79	92.1595	1.69343e-16
143	ANO6	62	32	150	35	49	73	17	70	57	22	57	143	26	90	108	90.7127	3.3326e-16
144	ANP32A	108	16	120	77	18	62	60	25	59	53	51	118	63	63	98	69.681	5.68812e-12
145	ANP32B	106	8	130	69	19	69	83	11	50	127	29	66	84	64	76	95.759	3.13309e-17
146	ANP32E	3	162	79	4	113	40	6	116	22	8	91	123	9	134	81	78.7782	8.60958e-14
147	ANTXR1	8	55	181	7	56	94	11	55	78	7	90	125	3	144	77	95.7275	3.17976e-17
148	ANTXR2	49	19	176	57	23	77	62	14	68	103	23	96	135	32	57	110.086	3.6561e-20
149	ANXA1	105	7	132	79	15	63	88	11	45	130	28	64	90	63	71	105.089	3.87768e-19
150	ANXA2	109	15	120	81	15	61	62	24	58	58	49	115	68	61	95	68.7195	8.8345e-12
151	ANXA3	47	22	175	54	25	78	59	18	67	97	29	96	130	34	60	103.033	1.02308e-18
152	ANXA4	8	55	181	6	58	93	11	56	77	8	85	129	4	143	77	92.8324	1.2357e-16
153	ANXA5	48	14	182	58	21	78	76	9	59	121	10	91	160	17	47	162.373	5.09932e-31
154	ANXA6	55	65	124	70	13	74	75	23	46	161	8	53	176	12	36	210.52	3.86643e-41
155	AP1G1	56	49	139	64	32	61	47	26	71	80	36	106	91	40	93	24.2682	0.00206608
156	AP3B2	98	16	130	74	20	63	58	26	60	45	60	117	55	74	95	89.6085	5.58403e-16
157	AP5Z1	7	118	119	7	106	44	15	68	61	17	108	97	36	126	62	58.105	1.09553e-09
158	APAF1	66	29	149	40	41	76	19	60	65	25	45	152	43	71	110	73.7307	8.85262e-13
159	APBA3	92	7	145	97	6	54	110	7	27	92	30	100	100	47	77	132.532	8.44248e-25
160	APBB1	34	36	174	72	20	65	49	25	70	95	25	102	110	25	89	83.8197	8.29899e-15
161	APBB1IP	56	29	159	25	51	81	25	59	60	79	28	115	109	49	66	135.901	1.68711e-25
162	APC	61	56	127	81	14	62	86	16	42	171	4	47	181	7	36	208.579	9.92457e-41
163	APEX1	42	66	136	42	51	64	35	56	53	77	59	86	76	75	73	40.9679	2.11362e-06
164	APH1A	3	162	79	4	113	40	6	116	22	8	91	123	9	134	81	78.7782	8.60958e-14
165	APH1B	108	15	121	80	16	61	61	27	56	57	49	116	64	64	96	72.7686	1.37838e-12
166	API5	22	42	180	51	39	67	43	34	67	56	37	129	67	57	100	66.8218	2.10326e-11
167	APIP	28	40	176	56	36	65	45	35	64	56	46	120	74	50	100	60.6519	3.47153e-10
168	APLP1	40	42	162	43	58	56	39	57	48	26	91	105	40	115	69	100.869	2.83653e-18
169	APLP2	29	46	169	43	51	63	53	36	55	81	34	107	90	52	82	88.3407	1.00952e-15
170	APOB	11	50	183	7	57	93	15	59	70	11	92	119	11	137	76	94.1482	6.67018e-17
171	APOD	65	36	143	17	70	70	48	53	43	3	200	19	5	212	7	476.534	7.59503e-98
172	APOE	56	29	159	50	48	59	53	46	45	32	81	109	77	73	74	94.6869	5.18123e-17
173	APOH	7	97	140	10	97	50	13	66	65	37	71	114	16	134	74	80.4858	3.90297e-14
174	APOL1	74	29	141	94	18	45	78	19	47	35	105	82	39	120	65	251.418	8.62385e-50
175	APP	39	65	140	70	30	57	73	18	53	115	23	84	127	41	56	110.144	3.55675e-20
176	APPBP2	9	95	140	13	96	48	12	68	64	39	65	118	20	126	78	78.0315	1.21633e-13
177	APPL1	90	9	145	70	13	74	94	9	41	193	2	27	206	2	16	247.388	6.16302e-49
178	APRT	68	42	134	67	28	62	59	21	64	94	31	97	102	41	81	23.6897	0.00258287
179	AQP1	8	112	124	10	103	44	19	63	62	16	102	104	41	120	63	67.5043	1.54002e-11
180	AR	40	26	178	23	22	112	27	25	92	44	29	149	79	39	106	46.3089	2.07624e-07
181	ARAF	45	23	176	36	17	104	30	28	86	50	18	154	77	41	106	44.6321	4.32042e-07
182	AREL1	58	48	138	47	39	71	48	41	55	77	49	96	83	69	72	32.2823	8.28962e-05
183	ARF1	5	156	83	12	97	48	12	104	28	11	102	109	16	133	75	45.1512	3.44492e-07
184	ARF4	90	9	145	70	14	73	94	9	41	193	2	27	206	2	16	248.957	2.86649e-49
185	ARF6	44	73	127	41	51	65	39	46	59	75	57	90	84	68	72	31.4667	0.000116012
186	ARG1	101	18	125	77	16	64	71	27	46	33	45	144	77	42	105	86.0591	2.92595e-15
187	ARG2	58	50	136	50	37	70	49	40	55	80	49	93	87	62	75	27.8612	0.000501379
188	ARHGAP1	21	45	178	49	39	69	40	36	68	49	42	131	61	57	106	57.3816	1.51694e-09
189	ARHGAP10	47	14	183	60	23	74	69	14	61	123	12	87	168	14	42	181.8	4.31034e-35
190	ARHGAP18	101	19	124	78	15	64	71	25	48	35	43	144	77	43	104	81.1651	2.84824e-14
191	ARHGAP25	8	55	181	6	57	94	11	56	77	6	91	125	3	144	77	95.7632	3.127e-17
192	ARHGAP30	2	165	77	5	110	42	6	114	24	6	92	124	12	138	74	79.2217	7.01127e-14
193	ARHGAP5	31	83	130	35	59	63	30	67	47	75	64	83	85	73	66	64.7587	5.38638e-11
194	ARHGDIA	9	101	134	11	99	47	19	67	58	43	70	109	38	123	63	85.059	4.6619e-15
195	ARHGDIB	73	39	132	44	54	59	29	56	59	12	87	123	16	135	73	145.858	1.43203e-27
196	ARHGEF1	53	29	162	51	48	58	51	46	47	31	82	109	73	77	74	97.4471	1.41811e-17
197	ARHGEF11	2	164	78	5	112	40	7	115	22	7	92	123	12	137	75	82.2652	1.70917e-14
198	ARHGEF12	30	44	170	41	51	65	53	34	57	73	37	112	88	50	86	79.9607	4.97864e-14
199	ARHGEF16	32	66	146	40	38	79	47	35	62	68	29	125	131	28	65	126.888	1.24859e-23
200	ARHGEF17	21	50	173	30	55	72	24	65	55	50	54	118	63	61	100	74.0951	7.4851e-13
201	ARHGEF18	91	6	147	96	6	55	109	7	28	86	35	101	88	55	81	154.345	2.43003e-29
202	ARHGEF19	35	64	145	45	30	82	49	38	57	64	25	133	140	22	62	148.904	3.31959e-28
203	ARHGEF2	2	164	78	4	115	38	7	117	20	8	92	122	12	137	75	87.2177	1.70484e-15
204	ARHGEF26	61	38	145	16	63	78	36	58	50	6	191	25	7	202	15	398.122	4.72455e-81
205	ARHGEF3	90	10	144	73	11	73	94	9	41	193	3	26	206	2	16	239.041	3.61375e-47
206	ARHGEF4	14	52	178	13	50	94	10	52	82	23	49	150	20	92	112	37.2993	1.0138e-05
207	ARHGEF5	25	84	135	11	91	55	30	50	64	38	75	109	36	119	69	59.8039	5.09267e-10
208	ARHGEF6	16	59	169	12	45	100	24	35	85	38	33	151	58	64	102	60.7534	3.31576e-10
209	ARHGEF7	93	32	119	85	15	57	66	33	45	112	37	73	135	39	50	47.4788	1.24253e-07
210	ARHGEF9	38	27	179	25	20	112	28	25	91	47	24	151	78	38	108	44.298	4.99752e-07
211	ARL4C	19	45	180	24	43	90	18	47	79	54	29	139	94	34	96	119.377	4.45894e-22
212	ARL6IP1	25	79	140	35	52	70	43	34	67	67	30	125	74	54	96	60.819	3.21892e-10
213	ARL6IP5	83	12	149	62	17	78	88	13	43	193	2	27	206	2	16	280.015	7.33044e-56
214	ARMC10	30	85	129	8	98	51	27	43	74	24	88	110	13	140	71	79.0376	7.63515e-14
215	ARMC8	57	35	152	19	55	83	37	52	55	5	185	32	14	175	35	335.223	1.28793e-67
216	ARNT	2	164	78	4	113	40	8	117	19	8	92	122	10	135	79	85.8565	3.21562e-15
217	ARNT2	97	17	130	77	19	61	61	26	57	50	55	117	56	70	98	81.8208	2.1009e-14
218	ARNTL	29	42	173	65	28	64	47	28	69	78	36	108	104	32	88	79.933	5.04298e-14
219	ARNTL2	59	51	134	30	68	59	21	63	60	11	90	121	17	129	78	97.7093	1.25367e-17
220	ARPC1A	27	85	132	9	100	48	26	42	76	18	93	111	12	140	72	82.1969	1.76425e-14
221	ARPC1B	27	85	132	9	100	48	26	42	76	18	93	111	12	140	72	82.1969	1.76425e-14
222	ARPC2	16	47	181	22	43	92	15	51	78	49	31	142	90	38	96	124.984	3.09376e-23
223	ARRB1	23	48	173	28	57	72	24	69	51	52	52	118	70	57	97	91.2543	2.58676e-16
224	ARRB2	117	11	116	104	13	40	72	21	51	141	15	66	141	32	51	54.491	5.54355e-09
225	ARRDC3	64	56	124	84	13	60	83	21	40	170	3	49	183	6	35	206.313	2.98357e-40
226	ARSA	75	37	132	107	11	39	91	15	38	47	97	78	47	108	69	244.712	2.27486e-48
227	ARSB	65	57	122	83	13	61	83	19	42	171	4	47	184	5	35	207.217	1.92328e-40
228	ARVCF	64	33	147	83	28	46	67	31	46	29	116	77	36	128	60	231.708	1.28838e-45
229	ASAH2	59	24	161	38	34	85	33	47	64	85	26	111	115	32	77	98.5901	8.28673e-18
230	ASAP1	12	115	117	12	107	38	6	105	33	6	152	64	7	155	62	49.3318	5.49128e-08
231	ASCL1	66	30	148	38	41	78	19	59	66	26	44	152	45	70	109	68.7079	8.88174e-12
232	ASIC2	21	80	143	25	77	55	20	58	66	70	40	112	43	95	86	84.1584	7.08908e-15
233	ASNS	27	86	131	9	99	49	29	40	75	18	90	114	12	140	72	88.3831	9.89744e-16
234	ASS1	100	13	131	68	22	67	72	20	52	118	34	70	91	63	70	66.8958	2.03339e-11
235	ATAD3A	31	68	145	40	38	79	47	35	62	68	29	125	131	28	65	129.218	4.10955e-24
236	ATCAY	92	7	145	97	6	54	110	7	27	91	31	100	98	48	78	135.071	2.51005e-25
237	ATF2	10	54	180	12	52	93	10	58	76	20	49	153	22	95	107	48.3566	8.44363e-08
238	ATF3	3	161	80	15	98	44	13	103	28	9	99	114	16	131	77	60.9284	3.06336e-10
239	ATF4	73	32	139	94	17	46	80	18	46	34	104	84	35	124	65	261.008	7.97127e-52
240	ATF5	64	23	157	66	28	63	66	37	41	36	81	105	87	70	67	122.094	1.2246e-22
241	ATF6	2	165	77	5	110	42	6	114	24	6	92	124	13	139	72	80.8609	3.27994e-14
242	ATF7	56	35	153	30	55	72	15	69	60	22	51	149	29	87	108	81.8068	2.11456e-14
243	ATG10	62	59	123	84	13	60	83	18	43	171	4	47	185	5	34	217.163	1.53067e-42
244	ATG12	62	57	125	81	12	64	86	16	42	169	4	49	183	8	33	210.204	4.50833e-41
245	ATG13	21	45	178	49	39	69	40	36	68	49	42	131	61	57	106	57.3816	1.51694e-09
246	ATG16L1	18	46	180	21	46	90	19	46	79	56	28	138	94	34	96	124.367	4.14991e-23
247	ATG16L2	22	49	173	30	55	72	24	64	56	49	54	119	60	61	103	68.3489	1.04671e-11
248	ATG2A	23	47	174	33	54	70	30	53	61	38	47	137	55	60	109	55.7775	3.11677e-09
249	ATG2B	60	46	138	53	37	67	47	42	55	74	56	92	67	84	73	37.6728	8.65161e-06
250	ATG3	63	25	156	23	49	85	44	45	55	19	160	43	24	154	46	276.83	3.48295e-55
251	ATG4A	21	44	179	17	34	106	30	25	89	29	38	155	60	63	101	57.437	1.4796e-09
252	ATG4B	22	44	178	24	48	85	19	49	76	56	29	137	91	37	96	113.397	7.61944e-21
253	ATG4C	43	61	140	36	42	79	50	34	60	59	30	133	117	29	78	89.844	5.00227e-16
254	ATG4D	88	9	147	93	8	56	107	8	29	79	41	102	87	53	84	141.502	1.15536e-26
255	ATG5	102	18	124	84	10	63	78	18	48	41	41	140	73	42	109	85.5704	3.67413e-15
256	ATG7	87	9	148	71	13	73	89	16	39	184	7	31	187	14	23	210.14	4.65035e-41
257	ATG9A	16	47	181	22	42	93	15	51	78	49	31	142	89	38	97	122.172	1.17976e-22
258	ATG9B	24	90	130	12	87	58	30	52	62	40	74	108	38	116	70	50.0002	4.08637e-08
259	ATIC	14	47	183	20	44	93	16	50	78	46	33	143	91	38	95	131.128	1.65103e-24
260	ATL3	23	44	177	33	53	71	30	49	65	36	47	139	55	56	113	53.3518	9.21945e-09
261	ATM	31	47	166	42	49	66	50	39	55	70	39	113	89	51	84	73.5633	9.56209e-13
262	ATN1	69	38	137	43	57	57	20	65	59	11	98	113	14	136	74	149.141	2.96221e-28
263	ATOH1	49	16	179	58	20	79	71	10	63	112	19	91	154	17	53	135.996	1.61213e-25
264	ATOX1	55	65	124	70	12	75	75	23	46	161	8	53	177	12	35	214.4	5.8662e-42
265	ATP1B3	59	36	149	18	57	82	37	55	52	7	189	26	11	185	28	361.45	3.25263e-73
266	ATP2A1	24	74	146	34	50	73	35	41	68	59	37	126	54	71	99	40.5299	2.5518e-06
267	ATP2A3	117	12	115	105	12	40	73	21	50	139	17	66	141	31	52	49.8119	4.44128e-08
268	ATP2B1	67	29	148	41	43	73	17	63	64	23	47	152	39	73	112	83.4971	9.64224e-15
269	ATP5G3	10	53	181	12	52	93	10	58	76	20	49	153	21	95	108	48.4272	8.18512e-08
270	ATP6V0A1	14	81	149	19	82	56	16	61	67	67	44	111	36	99	89	99.2991	5.93709e-18
271	ATP6V0B	28	73	143	35	39	83	37	41	66	49	38	135	106	31	87	94.6953	5.16088e-17
272	ATP6V1G2	21	75	148	22	57	78	17	69	58	46	51	125	72	53	99	76.6437	2.31017e-13
273	ATP7A	38	25	181	20	23	114	30	24	90	41	28	153	75	42	107	48.6083	7.55713e-08
274	ATP8A2	124	18	102	103	8	46	85	17	42	151	13	58	153	21	50	31.3242	0.000123008
275	ATP8B2	2	164	78	3	117	37	5	120	19	7	93	122	11	136	77	89.6108	5.57805e-16
276	ATR	59	36	149	19	56	82	38	56	50	7	189	26	11	186	27	365.262	4.99059e-74
277	ATRX	39	25	180	20	23	114	31	22	91	41	28	153	76	41	107	47.7125	1.12119e-07
278	ATXN7L3B	54	39	151	33	46	78	20	67	57	20	52	150	35	79	110	67.3022	1.68895e-11
279	AURKA	25	85	134	17	78	62	11	86	47	22	112	88	37	108	79	36.9415	1.17975e-05
280	AURKB	115	13	116	106	11	40	75	17	52	143	14	65	140	31	53	49.8155	4.43427e-08
281	AUTS2	20	91	133	12	98	47	34	40	70	25	88	109	36	122	66	78.5644	9.50512e-14
282	AVEN	118	8	118	90	14	53	74	19	51	71	36	115	84	51	89	68.0085	1.223e-11
283	AVP	55	71	118	58	39	60	24	64	56	15	122	85	19	132	73	114.598	4.31083e-21
284	AVPR1A	46	46	152	31	51	75	15	68	61	19	53	150	31	89	104	64.0357	7.48419e-11
285	AXIN1	20	89	135	45	45	67	55	28	61	73	30	119	94	43	87	96.0072	2.78856e-17
286	AXL	52	31	161	51	48	58	50	48	46	31	82	109	73	80	71	97.8329	1.18297e-17
287	AZU1	92	10	142	95	8	54	107	12	25	97	31	94	106	43	75	106.233	2.25955e-19
288	B2M	117	8	119	93	12	52	70	21	53	64	41	117	82	53	89	80.3625	4.13277e-14
289	B3GAT3	23	45	176	33	51	73	29	47	68	36	44	142	60	51	113	53.3626	9.17506e-09
290	B4GALNT3	65	45	134	41	56	60	23	61	60	17	97	108	16	135	73	115.94	2.28075e-21
291	B4GALT1	102	22	120	68	32	57	62	31	51	125	52	45	114	70	40	83.7752	8.47231e-15
292	BACE1	29	45	170	43	51	63	54	33	57	74	33	115	89	49	86	84.667	5.59528e-15
293	BACH1	39	64	141	71	29	57	78	15	51	114	24	84	130	35	59	113.366	7.73032e-21
294	BAD	24	43	177	33	53	71	31	50	63	37	47	138	56	56	112	55.3199	3.82586e-09
295	BAG1	102	21	121	68	33	56	62	31	51	125	52	45	114	70	40	85.762	3.36033e-15
296	BAG3	66	21	157	50	29	78	44	37	63	88	20	114	136	25	63	101.828	1.80496e-18
297	BAG4	80	45	119	71	39	47	38	61	45	58	95	69	64	107	53	78.218	1.11576e-13
298	BAG5	61	47	136	51	35	71	46	43	55	77	57	88	67	88	69	42.3122	1.18323e-06
299	BAG6	21	75	148	22	57	78	17	69	58	46	51	125	72	53	99	76.6437	2.31017e-13
300	BAK1	22	74	148	25	54	78	18	70	56	47	48	127	74	52	98	79.8432	5.25741e-14
301	BAP1	90	10	144	71	12	74	95	10	39	194	4	24	206	18	0	278.715	1.38464e-55
302	BARD1	14	47	183	20	43	94	16	50	78	45	33	144	90	37	97	128.454	5.91442e-24
303	BARHL1	97	14	133	68	23	66	73	21	50	119	33	70	89	66	69	73.0741	1.19767e-12
304	BAX	65	22	157	68	28	61	68	36	40	38	76	108	87	69	68	119.886	3.50065e-22
305	BAZ2A	48	44	152	25	58	74	13	70	61	20	50	152	30	86	108	68.6353	9.18145e-12
306	BBC3	66	22	156	67	27	63	70	37	37	42	73	107	88	67	69	114.556	4.39814e-21
307	BCAN	2	164	78	5	112	40	7	115	22	7	92	123	11	138	75	81.2995	2.67594e-14
308	BCAP29	34	81	129	10	96	51	25	48	71	26	83	113	20	132	72	63.8174	8.26492e-11
309	BCAP31	16	61	167	10	54	93	19	43	82	36	41	145	56	67	101	60.0982	4.45872e-10
310	BCAR1	55	49	140	64	32	61	47	26	71	82	34	106	96	44	84	31.2009	0.000129393
311	BCKDHB	95	21	128	82	13	62	76	18	50	38	47	137	56	52	116	98.0699	1.05823e-17
312	BCL10	52	61	131	38	40	79	59	27	58	59	26	137	118	32	74	85.4351	3.91298e-15
313	BCL11B	60	47	137	53	37	67	46	41	57	73	59	90	64	88	72	39.208	4.49721e-06
314	BCL2	115	12	117	100	12	45	44	41	59	94	35	93	96	49	79	76.6443	2.30954e-13
315	BCL2A1	97	17	130	77	18	62	61	26	57	50	55	117	56	70	98	82.4678	1.55568e-14
316	BCL2L1	23	87	134	14	79	64	13	76	55	7	132	83	7	147	70	54.2959	6.0487e-09
317	BCL2L10	110	13	121	84	14	59	62	22	60	61	45	116	74	60	90	70.1044	4.68471e-12
318	BCL2L11	10	49	185	5	53	99	16	57	71	16	58	148	12	111	101	69.1182	7.36073e-12
319	BCL2L12	65	22	157	68	27	62	67	36	41	38	77	107	88	69	67	120.35	2.8069e-22
320	BCL2L13	63	34	147	88	23	46	68	26	50	30	112	80	45	112	67	214.534	5.49614e-42
321	BCL2L14	74	37	133	49	50	58	29	57	58	12	88	122	15	135	74	157.302	5.8596e-30
322	BCL2L15	54	61	129	46	42	69	69	25	50	71	28	123	132	20	72	99.5027	5.39482e-18
323	BCL2L2	42	66	136	39	48	70	33	60	51	76	61	85	77	74	73	44.5275	4.52211e-07
324	BCL3	53	32	159	50	49	58	54	45	45	32	82	108	77	73	74	93.8006	7.8504e-17
325	BCL6	68	37	139	17	69	71	49	50	45	3	201	18	4	213	7	483.912	1.98773e-99
326	BCL7B	21	86	137	12	95	50	31	38	75	17	85	120	21	129	74	81.2484	2.74016e-14
327	BCL7C	25	75	144	33	56	68	30	45	69	61	35	126	55	70	99	45.1002	3.52249e-07
328	BCLAF1	101	19	124	77	15	65	68	29	47	33	43	146	77	43	104	84.6394	5.66751e-15
329	BDH2	47	17	180	56	20	81	73	9	62	118	12	92	155	17	52	145.9	1.40315e-27
330	BDKRB2	60	46	138	53	37	67	47	43	54	74	56	92	66	85	73	38.8848	5.16328e-06
331	BDNF	27	42	175	56	35	66	43	34	67	66	37	119	84	43	97	64.4549	6.18494e-11
332	BECN1	14	81	149	19	83	55	17	62	65	65	45	112	36	97	91	94.8929	4.70389e-17
333	BEX2	24	42	178	17	32	108	30	26	88	30	39	153	64	59	101	55.6104	3.35912e-09
334	BFAR	25	79	140	35	51	71	43	35	66	67	30	125	73	54	97	59.2196	6.62937e-10
335	BGLAP	2	164	78	5	113	39	7	117	20	7	92	123	11	137	76	85.7594	3.3644e-15
336	BHLHB9	25	41	178	18	32	107	30	26	88	29	39	154	63	59	102	52.9035	1.12583e-08
337	BHLHE40	85	11	148	69	14	74	89	18	37	176	11	35	184	14	26	196.417	3.63228e-38
338	BHLHE41	56	54	134	28	70	59	19	65	60	13	88	121	15	132	77	93.4211	9.37873e-17
339	BID	64	34	146	88	23	46	69	25	50	30	112	80	44	114	66	218.538	7.84293e-43
340	BIK	67	39	138	97	17	43	81	17	46	37	103	82	40	114	70	236.96	9.97042e-47
341	BIN1	13	51	180	10	50	97	11	52	81	20	52	150	16	96	112	38.6816	5.63116e-06
342	BIRC2	25	52	167	33	54	70	41	44	59	63	44	115	87	54	83	79.5867	5.9208e-14
343	BIRC3	25	52	167	33	54	70	41	44	59	63	44	115	87	54	83	79.5867	5.9208e-14
344	BIRC5	9	101	134	9	101	47	15	72	57	37	76	109	26	129	69	72.3186	1.69523e-12
345	BIRC6	11	51	182	8	55	94	16	62	66	10	88	124	4	145	75	111.933	1.52442e-20
346	BIRC7	21	90	133	15	76	66	7	91	46	20	113	89	39	105	80	44.8688	3.89674e-07
347	BIRC8	60	24	160	67	25	65	64	37	43	32	85	105	83	73	68	132.293	9.46718e-25
348	BLCAP	35	74	135	19	72	66	13	78	53	12	121	89	19	128	77	48.2569	8.82286e-08
349	BLID	32	43	169	41	49	67	50	36	58	73	36	113	89	49	86	74.6487	5.7998e-13
350	BLK	105	30	109	112	14	31	65	35	44	136	26	60	160	20	44	77.8513	1.32203e-13
351	BLOC1S2	65	22	157	53	25	79	46	35	63	93	16	113	141	19	64	105.526	3.15593e-19
352	BLOC1S4	43	25	176	44	37	76	51	30	63	123	18	81	165	16	43	214.154	6.61141e-42
353	BMF	118	9	117	96	13	48	74	19	51	69	38	115	87	49	88	71.9951	1.96698e-12
354	BMP1	106	27	111	115	11	31	67	31	46	139	23	60	159	18	47	75.7344	3.51522e-13
355	BMP2	56	70	118	56	41	60	24	65	55	17	122	83	20	135	69	109.484	4.85967e-20
356	BMP4	41	72	131	45	48	64	41	45	58	76	54	92	87	64	73	36.7217	1.29478e-05
357	BMP5	31	62	151	31	51	75	21	64	59	33	62	127	44	81	99	30.0446	0.000207579
358	BMP7	27	86	131	16	79	62	9	89	46	22	112	88	37	108	79	38.2246	6.842e-06
359	BMPR1A	67	22	155	50	23	84	45	34	65	90	16	116	143	18	63	106.259	2.23249e-19
360	BMPR1B	49	16	179	57	19	81	71	10	63	114	16	92	155	18	51	138.865	4.08668e-26
361	BMPR2	13	46	185	17	45	95	12	53	79	32	43	147	47	75	102	65.6633	3.56757e-11
362	BMX	56	23	165	46	15	96	38	21	85	50	25	147	82	46	96	40.0403	3.14883e-06
363	BNIP1	42	77	125	69	18	70	76	22	46	154	12	56	172	15	37	222.719	1.02544e-43
364	BNIP2	106	16	122	82	16	59	62	24	58	58	49	115	69	60	95	65.643	3.60072e-11
365	BNIP3	67	22	155	48	33	76	44	38	62	94	18	110	131	27	66	97.8521	1.17234e-17
366	BNIP3L	102	28	114	112	13	32	69	32	43	137	29	56	159	19	46	78.3942	1.02844e-13
367	BNIPL	2	164	78	4	113	40	8	117	19	8	92	122	10	135	79	85.8565	3.21562e-15
368	BOK	22	44	178	24	48	85	19	49	76	56	29	137	91	37	96	113.397	7.61944e-21
369	BRAF	24	84	136	10	90	57	28	50	66	39	73	110	35	118	71	58.6749	8.47489e-10
370	BRAT1	7	119	118	7	106	44	16	65	63	19	108	95	37	127	60	60.4709	3.76766e-10
371	BRCA1	15	80	149	19	84	54	16	63	65	66	45	111	36	97	91	97.5608	1.34433e-17
372	BRCA2	123	17	104	102	9	46	83	21	40	152	12	58	151	19	54	36.3544	1.51218e-05
373	BRD4	81	12	151	94	8	55	96	11	37	70	40	112	72	71	81	163.618	2.79926e-31
374	BRMS1	17	50	177	30	60	67	22	62	60	35	50	137	53	64	107	72.1252	1.85283e-12
375	BRSK2	37	34	173	71	22	64	51	25	68	102	22	98	114	19	91	86.9296	1.95003e-15
376	BTBD1	97	17	130	74	20	63	59	26	59	46	59	117	55	74	95	87.0108	1.87756e-15
377	BTBD11	69	28	147	36	42	79	19	59	66	29	44	149	47	70	107	68.9496	7.95152e-12
378	BTC	45	24	175	56	24	77	56	19	69	95	30	97	121	43	60	99.4379	5.56156e-18
379	BTG1	65	29	150	42	42	73	18	62	64	24	46	152	40	75	109	81.8567	2.0662e-14
380	BTG2	3	164	77	9	104	44	6	110	28	7	97	118	16	131	77	64.4356	6.23945e-11
381	BTG3	44	64	136	70	29	58	75	25	44	104	34	84	117	47	60	81.6974	2.22479e-14
382	BTK	25	41	178	19	31	107	30	26	88	29	39	154	62	60	102	51.6212	1.99168e-08
383	BTN3A3	22	71	151	22	54	81	19	70	55	46	52	124	75	50	99	81.9112	2.01454e-14
384	BTRC	66	22	156	54	24	79	46	34	64	94	15	113	143	17	64	105.944	2.59067e-19
385	BUB1	11	49	184	6	53	98	15	59	70	15	60	147	12	111	101	65.1719	4.46275e-11
386	BUB1B	118	9	117	96	13	48	74	19	51	69	38	115	87	49	88	71.9951	1.96698e-12
387	C12orf44	57	35	152	32	54	71	14	69	61	21	51	150	29	86	109	84.4373	6.2264e-15
388	C14orf119	42	66	136	39	49	69	34	60	50	76	61	85	77	74	73	44.426	4.72642e-07
389	C15orf39	100	18	126	79	17	61	63	24	57	53	52	117	60	67	97	75.9967	3.1145e-13
390	C15orf48	115	9	120	94	13	50	68	21	55	63	42	117	81	54	89	80.7163	3.50735e-14
391	C17orf99	8	102	134	9	101	47	15	73	56	37	76	109	25	131	68	74.888	5.19417e-13
392	C19orf12	42	40	162	48	56	53	40	53	51	25	85	112	34	111	79	101.814	1.817e-18
393	C1D	7	55	182	6	57	94	12	54	78	7	92	123	2	146	76	103.614	7.77742e-19
394	C1orf216	30	67	147	42	29	86	40	43	61	56	28	138	119	18	87	125.375	2.56773e-23
395	C1orf226	2	165	77	5	109	43	6	114	24	6	92	124	12	139	73	78.6345	9.20159e-14
396	C1QA	37	63	144	46	27	84	51	33	60	68	21	133	139	21	64	139.663	2.78866e-26
397	C1QB	37	63	144	46	27	84	51	33	60	68	21	133	139	21	64	139.663	2.78866e-26
398	C1QBP	117	11	116	105	12	40	74	19	51	142	15	65	143	29	52	50.3119	3.55974e-08
399	C1QC	37	63	144	46	27	84	51	33	60	68	21	133	139	21	64	139.663	2.78866e-26
400	C1QTNF6	73	31	140	93	19	45	77	20	47	34	103	85	37	120	67	242.906	5.48937e-48
401	C1R	69	38	137	46	52	59	21	64	59	11	96	115	14	136	74	153.322	3.97457e-29
402	C1S	69	38	137	45	54	58	20	65	59	11	98	113	14	136	74	152.048	7.33068e-29
403	C20orf27	55	71	118	57	39	61	24	63	57	14	123	85	19	132	73	114.708	4.09275e-21
404	C2orf68	7	54	183	6	57	94	9	54	81	11	76	135	5	131	88	73.1363	1.16384e-12
405	C3	91	6	147	95	7	55	110	6	28	87	34	101	91	52	81	147.606	6.18885e-28
406	C3AR1	70	38	136	44	54	59	24	61	59	13	93	116	15	133	76	140.271	2.08379e-26
407	C3orf14	88	11	145	65	17	75	92	9	43	191	3	28	207	3	14	259.165	1.96185e-51
408	C3orf38	71	20	153	49	25	83	72	23	49	160	29	33	168	32	24	216.758	1.86364e-42
409	C4A	21	75	148	22	57	78	17	69	58	46	51	125	72	53	99	76.6437	2.31017e-13
410	C4orf48	44	25	175	40	40	77	52	33	59	123	16	83	164	16	44	222.665	1.05287e-43
411	C5AR1	66	22	156	69	26	62	70	37	37	42	73	107	88	68	68	117.626	1.0243e-21
412	C6orf120	106	18	120	81	13	63	74	25	45	35	49	138	80	41	103	89.8859	4.90513e-16
413	C7	7	132	105	11	93	53	12	94	38	11	166	45	12	163	49	44.2107	5.19117e-07
414	C8orf17	16	110	118	16	98	43	10	101	33	8	149	65	12	149	63	47.6362	1.15947e-07
415	CA4	10	94	140	13	97	47	12	69	63	39	65	118	20	125	79	77.542	1.52533e-13
416	CA5BP1	56	23	165	47	14	96	38	21	85	50	25	147	81	47	96	41.3041	1.82863e-06
417	CA9	99	19	126	70	32	55	61	33	50	126	46	50	107	76	41	95.0579	4.35363e-17
418	CAAP1	117	12	115	79	27	51	76	24	44	156	27	39	151	38	35	87.2241	1.69976e-15
419	CAB39	17	46	181	21	47	89	17	47	80	53	29	140	90	36	98	121.011	2.05018e-22
420	CACNA1D	88	12	144	73	11	73	93	11	40	196	2	24	206	2	16	251.267	9.28207e-50
421	CACNA1I	73	32	139	95	16	46	80	18	46	35	103	84	35	124	65	262.117	4.63715e-52
422	CACNA2D3	90	11	143	73	11	73	94	9	41	195	3	24	205	4	15	240.152	2.10306e-47
423	CACNB2	59	29	156	28	52	77	38	54	52	82	31	109	112	50	62	120.087	3.18145e-22
424	CACYBP	3	161	80	7	103	47	3	118	23	7	94	121	17	132	75	79.8108	5.33685e-14
425	CADM1	28	46	170	42	50	65	54	33	57	73	35	114	90	48	86	83.4016	1.008e-14
426	CALB1	20	102	122	15	99	43	14	94	36	12	132	78	21	123	80	37.4609	9.46638e-06
427	CALCA	30	40	174	65	25	67	45	28	71	74	38	110	100	35	89	73.8505	8.37774e-13
428	CALCOCO2	10	89	145	12	88	57	13	63	68	46	53	123	21	113	90	81.1249	2.90187e-14
429	CALHM2	65	22	157	53	25	79	45	34	65	91	18	113	145	17	62	109.81	4.16542e-20
430	CALR	87	8	149	95	6	56	106	6	32	76	38	108	78	63	83	172.327	4.19521e-33
431	CALU	30	83	131	10	89	58	30	48	66	40	70	112	35	118	71	57.3048	1.57026e-09
432	CAMK1D	64	29	151	27	54	76	39	53	52	83	31	108	112	51	61	115.767	2.47536e-21
433	CAMK2A	54	64	126	70	13	74	78	21	45	162	7	53	176	12	36	214.007	7.09844e-42
434	CAMK2D	47	15	182	59	20	78	76	9	59	119	10	93	159	16	49	156.78	7.53203e-30
435	CAMKK2	72	30	142	36	41	80	19	60	65	33	41	148	49	67	108	66.5648	2.36497e-11
436	CANX	41	79	124	67	20	70	76	23	45	148	18	56	172	15	37	214.037	6.99599e-42
437	CAPG	7	54	183	6	57	94	10	52	82	11	75	136	5	132	87	76.6386	2.31558e-13
438	CAPN1	23	47	174	33	54	70	30	53	61	38	47	137	55	60	109	55.7775	3.11677e-09
439	CAPN10	22	45	177	25	47	85	20	48	76	55	28	139	91	36	97	109.881	4.0286e-20
440	CAPN13	11	51	182	8	55	94	17	59	68	9	90	123	4	144	76	112.111	1.40156e-20
441	CAPN2	4	159	81	10	98	49	13	102	29	10	102	110	14	135	75	46.2497	2.13083e-07
442	CAPN3	117	8	119	96	12	49	72	19	53	69	40	113	84	51	89	76.6477	2.30592e-13
443	CAPNS1	40	42	162	46	55	56	40	56	48	26	91	105	42	115	67	105.546	3.12564e-19
444	CAPZA1	58	58	128	45	43	69	69	25	50	71	27	124	134	18	72	100.771	2.96978e-18
445	CARD10	73	31	140	92	20	45	77	22	45	34	103	85	37	121	66	239.736	2.57543e-47
446	CARD11	7	119	118	5	109	43	15	66	63	18	109	95	38	126	60	66.9379	1.99464e-11
447	CARD14	8	101	135	10	100	47	16	69	59	40	74	108	29	127	68	77.479	1.57041e-13
448	CARD16	28	48	168	40	51	66	47	40	57	66	40	116	87	53	84	76.6246	2.33057e-13
449	CARD17	28	48	168	40	51	66	47	40	57	66	40	116	87	53	84	76.6246	2.33057e-13
450	CARD18	28	48	168	40	51	66	46	41	57	66	40	116	87	53	84	76.7152	2.23504e-13
451	CARD6	6	132	106	11	93	53	12	94	38	11	166	45	12	163	49	46.1848	2.19222e-07
452	CARD8	66	22	156	68	28	61	68	35	41	40	76	106	87	69	68	115.506	2.80234e-21
453	CARD9	96	14	134	65	27	65	73	21	50	122	32	68	90	66	68	76.1172	2.94598e-13
454	CARHSP1	19	89	136	37	51	69	44	30	70	66	30	126	80	53	91	80.736	3.47542e-14
455	CARM1	88	8	148	94	8	55	106	8	30	76	42	104	86	54	84	147.221	7.44653e-28
456	CARS	36	35	173	71	20	66	49	25	70	101	24	97	115	18	91	88.3305	1.01432e-15
457	CASK	50	21	173	42	12	103	31	29	84	51	19	152	91	34	99	56.4288	2.32724e-09
458	CASP1	28	48	168	40	51	66	47	40	57	66	40	116	87	53	84	76.6246	2.33057e-13
459	CASP10	13	49	182	19	45	93	11	53	80	32	43	147	44	78	102	60.7008	3.39569e-10
460	CASP12	29	48	167	40	51	66	46	41	57	66	40	116	87	53	84	74.7366	5.5696e-13
461	CASP14	83	10	151	94	8	55	98	10	36	69	42	111	71	70	83	169.521	1.62502e-32
462	CASP2	25	85	134	10	91	56	31	48	65	39	73	110	37	118	69	62.6212	1.42276e-10
463	CASP3	56	15	173	69	20	68	80	10	54	133	14	75	174	12	38	169.707	1.4857e-32
464	CASP4	29	48	167	40	51	66	46	41	57	66	40	116	87	53	84	74.7366	5.5696e-13
465	CASP5	29	48	167	40	51	66	46	41	57	66	40	116	88	52	84	75.5416	3.84231e-13
466	CASP6	47	16	181	59	21	77	73	11	60	119	12	91	157	15	52	149.826	2.13157e-28
467	CASP7	66	21	157	49	30	78	42	41	61	90	19	113	142	22	60	123.738	5.59948e-23
468	CASP8	13	49	182	19	45	93	11	53	80	32	43	147	48	75	101	64.4427	6.21953e-11
469	CASP8AP2	100	20	124	84	10	63	74	22	48	38	42	142	63	50	111	96.271	2.46381e-17
470	CASP9	35	64	145	45	30	82	47	39	58	65	25	132	140	22	62	148.89	3.34067e-28
471	CASR	62	29	153	21	49	87	44	47	53	16	166	40	16	164	44	300.755	2.84396e-60
472	CAST	63	57	124	81	17	59	86	17	41	169	4	49	183	7	34	202.764	1.67106e-39
473	CAT	29	40	175	56	36	65	45	34	65	55	47	120	74	48	102	57.4477	1.47251e-09
474	CAV1	32	81	131	10	95	52	29	46	69	34	79	109	29	122	73	59.788	5.12931e-10
475	CBL	31	43	170	38	52	67	52	34	58	73	36	113	89	50	85	81.2849	2.69422e-14
476	CBS	44	60	140	73	27	57	75	20	49	120	16	86	136	34	54	115.126	3.35524e-21
477	CBX1	9	89	146	11	89	57	12	64	68	47	54	121	24	111	89	84.2843	6.68581e-15
478	CBX3	9	115	120	9	103	45	19	63	62	17	100	105	38	123	63	60.0536	4.54945e-10
479	CBX4	8	101	135	9	101	47	14	74	56	40	74	108	29	126	69	79.4105	6.42439e-14
480	CCAR1	64	19	161	42	29	86	37	41	66	82	22	118	122	30	72	96.9775	1.76808e-17
481	CCDC88A	8	54	182	7	55	95	13	57	74	3	99	120	3	148	73	114.721	4.06677e-21
482	CCDC93	11	51	182	7	53	97	14	56	74	15	60	147	12	106	106	51.4264	2.17169e-08
483	CCK	89	10	145	71	12	74	96	11	37	192	4	26	199	4	21	230.306	2.55148e-45
484	CCL11	21	79	144	23	78	56	20	57	67	70	40	112	42	93	89	84.2122	6.91397e-15
485	CCL13	21	79	144	23	78	56	20	57	67	70	40	112	42	93	89	84.2122	6.91397e-15
486	CCL14	20	79	145	19	82	56	17	56	71	71	38	113	38	95	91	98.2317	9.80726e-18
487	CCL19	98	20	126	70	32	55	61	31	52	124	48	50	111	72	41	89.1585	6.89055e-16
488	CCL2	21	79	144	23	78	56	20	57	67	70	40	112	42	93	89	84.2122	6.91397e-15
489	CCL21	98	20	126	70	32	55	61	31	52	124	48	50	111	72	41	89.1585	6.89055e-16
490	CCL28	8	132	104	17	87	53	13	92	39	12	167	43	14	162	48	51.0971	2.51343e-08
491	CCL3	20	79	145	18	83	56	17	58	69	71	38	113	39	94	91	99.7229	4.86383e-18
492	CCL5	20	80	144	20	82	55	17	56	71	72	38	112	39	93	92	97.6599	1.28315e-17
493	CCM2	11	105	128	10	105	42	19	60	65	24	93	105	38	123	63	66.2612	2.71629e-11
494	CCNA1	123	16	105	105	8	44	85	20	39	151	13	58	152	18	54	36.6718	1.32238e-05
495	CCNA2	48	14	182	58	21	78	77	8	59	121	10	91	160	17	47	162.992	3.78512e-31
496	CCNB1	63	56	125	72	17	68	82	19	43	167	5	50	183	5	36	206.623	2.56632e-40
497	CCNB1IP1	42	66	136	42	51	64	34	57	53	77	59	86	76	75	73	41.7924	1.48131e-06
498	CCNC	101	18	125	84	11	62	78	19	47	40	40	142	71	42	111	87.7299	1.34249e-15
499	CCND1	15	55	174	25	65	67	19	69	56	33	77	112	42	85	97	63.7114	8.67292e-11
500	CCND2	69	37	138	43	56	58	24	61	59	12	99	111	14	136	74	146.585	1.00999e-27
501	CCND3	23	73	148	26	55	76	16	73	55	43	55	124	59	70	95	56.6414	2.11544e-09
502	CCNE1	41	40	163	47	57	53	40	53	51	25	85	112	33	113	78	104.456	5.22774e-19
503	CCNE2	17	108	119	13	101	43	11	97	36	10	137	75	18	127	79	34.2977	3.58775e-05
504	CCNF	20	87	137	42	46	69	48	27	69	74	28	120	96	41	87	97.6635	1.28097e-17
505	CCNH	63	55	126	84	13	60	85	17	42	172	2	48	186	4	34	219.037	6.15223e-43
506	CCNL2	31	68	145	40	38	79	47	35	62	68	29	125	131	28	65	129.218	4.10955e-24
507	CCNT1	56	37	151	32	55	70	18	68	58	21	51	150	31	85	108	78.3034	1.07257e-13
508	CCR1	90	9	145	74	12	71	97	9	38	192	4	26	203	2	19	232.346	9.44319e-46
509	CCR2	90	9	145	74	12	71	97	9	38	192	4	26	203	2	19	232.346	9.44319e-46
510	CCR7	16	81	147	19	82	56	19	61	64	64	49	109	34	102	88	85.6644	3.5167e-15
511	CCT2	46	51	147	30	54	73	14	70	60	15	62	145	26	96	102	63.8038	8.31612e-11
512	CD14	60	57	127	74	12	71	77	21	46	163	8	51	175	11	38	190.572	6.17297e-37
513	CD160	15	146	83	17	98	42	18	103	23	33	69	120	39	113	72	90.2215	4.19297e-16
514	CD1D	2	163	79	6	109	42	7	113	24	7	92	123	13	134	77	77.25	1.7457e-13
515	CD2	54	64	126	45	43	69	66	29	49	70	30	122	132	23	69	97.9201	1.13542e-17
516	CD248	17	50	177	30	60	67	22	62	60	34	50	138	53	64	107	72.487	1.56892e-12
517	CD27	70	38	136	44	56	57	23	62	59	13	96	113	14	137	73	147.125	7.7955e-28
518	CD274	121	21	102	78	29	50	85	21	38	148	30	44	149	46	29	65.7891	3.3688e-11
519	CD28	13	47	184	17	45	95	12	53	79	33	42	147	51	71	102	68.7909	8.55038e-12
520	CD36	25	85	134	10	96	51	28	41	75	17	89	116	16	136	72	78.3985	1.02635e-13
521	CD38	42	26	176	43	38	76	46	29	69	126	16	80	165	12	47	222.982	9.02312e-44
522	CD3E	29	45	170	37	52	68	54	33	57	72	36	114	89	50	85	84.2562	6.77381e-15
523	CD3G	30	45	169	37	52	68	54	33	57	72	36	114	89	50	85	82.2366	1.73204e-14
524	CD40	42	70	132	21	75	61	15	80	49	17	118	87	26	119	79	46.7978	1.6757e-07
525	CD40LG	16	59	169	12	45	100	24	34	86	38	33	151	58	64	102	60.6995	3.39758e-10
526	CD44	29	40	175	55	36	66	45	35	64	55	47	120	71	52	101	56.6426	2.11427e-09
527	CD46	3	162	79	12	101	44	9	108	27	7	100	115	16	130	78	61.2061	2.70171e-10
528	CD47	62	25	157	23	49	85	44	47	53	19	157	46	27	149	48	260.587	9.79073e-52
529	CD5	22	44	178	30	52	75	30	45	69	36	44	142	61	55	108	56.2275	2.54722e-09
530	CD53	56	59	129	44	44	69	69	25	50	70	26	126	133	19	72	105.055	3.94066e-19
531	CD5L	2	163	79	6	109	42	8	112	24	8	91	123	12	137	75	76.9992	1.96029e-13
532	CD68	115	12	117	105	11	41	76	17	51	141	15	66	141	29	54	46.7622	1.70205e-07
533	CD69	72	37	135	45	54	58	26	59	59	14	91	117	13	134	77	146.269	1.17534e-27
534	CD70	91	6	147	95	7	55	110	6	28	86	34	102	91	52	81	148.159	4.7457e-28
535	CD74	54	64	126	70	14	73	78	21	45	161	8	53	176	12	36	209.783	5.52983e-41
536	CD8A	7	53	184	6	57	94	13	52	79	11	73	138	5	130	89	80.8523	3.29305e-14
537	CDC123	64	29	151	27	54	76	39	53	52	83	31	108	110	52	62	112.958	9.3801e-21
538	CDC20	28	73	143	35	39	83	38	43	63	49	38	135	106	33	85	95.7931	3.08335e-17
539	CDC25A	90	9	145	74	13	70	97	9	38	193	3	26	205	1	18	241.259	1.22526e-47
540	CDC25B	56	70	118	57	39	61	24	63	57	14	123	85	19	132	73	115.758	2.48623e-21
541	CDC25C	60	57	127	76	12	69	77	21	46	164	9	49	178	10	36	195.144	6.73534e-38
542	CDC27	10	87	147	13	87	57	12	65	67	52	51	119	27	109	88	90.3436	3.96028e-16
543	CDC34	93	9	142	96	7	54	107	11	26	96	32	94	107	42	75	107.864	1.04582e-19
544	CDC42	35	64	145	46	27	84	52	33	59	69	21	132	139	22	63	142.977	5.69953e-27
545	CDC42EP1	73	31	140	92	20	45	77	21	46	34	103	85	36	122	66	243.181	4.80087e-48
546	CDC73	2	162	80	11	101	45	5	112	27	13	91	118	19	132	73	73.6943	9.00223e-13
547	CDCA7	10	52	182	12	52	93	10	56	78	18	49	155	22	94	108	47.7054	1.12468e-07
548	CDH11	52	51	141	60	33	64	47	29	68	77	37	108	89	43	92	25.0303	0.00153626
549	CDH2	88	24	132	80	27	50	34	49	61	71	53	98	71	73	80	70.3554	4.17542e-12
550	CDH3	51	52	141	61	32	64	46	28	70	75	41	106	87	44	93	24.1238	0.00218474
551	CDH5	50	52	142	60	33	64	45	30	69	75	39	108	89	43	92	26.6573	0.000810031
552	CDH6	6	134	104	7	98	52	10	96	38	7	172	43	12	168	44	48.3894	8.32231e-08
553	CDIP1	19	87	138	39	46	72	46	28	70	71	28	123	93	44	87	95.1861	4.09954e-17
554	CDK1	61	22	161	41	31	85	40	41	63	83	24	115	119	29	76	89.0138	7.37241e-16
555	CDK10	66	43	135	70	27	60	60	22	62	94	31	97	101	41	82	25.8058	0.00113374
556	CDK11A	31	68	145	40	38	79	47	35	62	68	29	125	131	28	65	129.218	4.10955e-24
557	CDK11B	31	68	145	40	38	79	47	35	62	68	29	125	131	28	65	129.218	4.10955e-24
558	CDK19	104	18	122	84	11	62	77	20	47	40	38	144	76	41	107	84.7476	5.38931e-15
559	CDK2	51	43	150	26	57	74	13	70	61	22	50	150	30	87	107	69.8091	5.3639e-12
560	CDK2AP1	71	31	142	34	43	80	19	60	65	31	42	149	47	70	107	67.1069	1.84651e-11
561	CDK4	43	53	148	25	61	71	12	70	62	20	51	151	30	87	107	58.2253	1.03776e-09
562	CDK5	24	90	130	12	87	58	30	51	63	40	74	108	38	116	70	50.3208	3.54573e-08
563	CDK5R1	21	79	144	23	77	57	21	54	69	69	40	113	42	98	84	84.4706	6.13084e-15
564	CDK5RAP3	9	89	146	11	89	57	12	64	68	47	54	121	23	112	89	84.9721	4.85442e-15
565	CDK6	26	85	133	9	98	50	26	43	75	13	99	110	13	144	67	85.2692	4.22724e-15
566	CDK9	97	14	133	70	21	66	72	20	52	122	32	68	90	64	70	72.4089	1.62628e-12
567	CDKN1A	22	73	149	24	55	78	20	68	56	48	49	125	64	62	98	60.7386	3.338e-10
568	CDKN1B	74	37	133	49	50	58	29	56	59	12	87	123	15	135	74	157.572	5.14734e-30
569	CDKN1C	36	35	173	71	21	65	49	25	70	101	24	97	115	18	91	88.7746	8.24395e-16
570	CDKN2A	134	12	98	93	21	43	84	21	39	176	14	32	182	16	26	86.7527	2.11767e-15
571	CDKN2B	132	12	100	93	21	43	83	23	38	176	14	32	181	16	27	91.2825	2.55286e-16
572	CDKN2D	88	8	148	93	8	56	106	8	30	78	42	102	87	53	84	143.09	5.39879e-27
573	CDO1	62	57	125	81	11	65	86	16	42	169	4	49	183	8	33	211.836	2.03941e-41
574	CEACAM5	53	30	161	51	48	58	51	47	46	31	82	109	73	78	73	97.0901	1.67703e-17
575	CEACAM6	53	30	161	51	48	58	51	47	46	31	82	109	73	78	73	97.0901	1.67703e-17
576	CEBPB	37	75	132	17	79	61	13	83	48	17	117	88	25	121	78	42.0832	1.3064e-06
577	CEBPG	40	42	162	43	58	56	42	53	49	26	87	109	40	110	74	95.669	3.26832e-17
578	CECR2	62	35	147	88	23	46	69	26	49	30	111	81	46	112	66	213.46	9.26062e-42
579	CELF2	63	29	152	27	54	76	40	52	52	82	31	109	109	52	63	110.742	2.67923e-20
580	CENPA	10	51	183	7	56	94	16	58	70	7	92	123	4	142	78	108.133	9.20632e-20
581	CENPF	3	160	81	15	97	45	12	103	29	13	98	111	16	133	75	54.257	6.15473e-09
582	CENPV	102	24	118	98	18	41	65	22	57	133	20	69	145	30	49	50.4635	3.32854e-08
583	CEP70	57	35	152	19	55	83	37	52	55	5	185	32	13	177	34	339.836	1.33593e-68
584	CEPT1	56	59	129	45	43	69	68	25	51	70	26	126	133	18	73	103.142	9.71766e-19
585	CFB	21	75	148	22	57	78	17	69	58	46	51	125	72	53	99	76.6437	2.31017e-13
586	CFDP1	55	49	140	63	33	61	47	26	71	83	33	106	96	44	84	31.6128	0.000109248
587	CFL1	23	47	174	33	54	70	30	53	61	38	47	137	55	60	109	55.7775	3.11677e-09
588	CFLAR	13	49	182	19	45	93	11	53	80	32	43	147	43	79	102	60.1584	4.33915e-10
589	CFTR	32	81	131	9	97	51	28	47	69	34	78	110	27	123	74	62.6104	1.42978e-10
590	CGB7	65	22	157	68	28	61	68	35	41	37	77	108	86	70	68	121.229	1.84764e-22
591	CHAC1	118	9	117	93	15	49	73	19	52	68	41	113	85	50	89	69.6882	5.66945e-12
592	CHCHD10	68	30	146	81	28	48	72	22	50	30	114	78	32	126	66	240.668	1.63515e-47
593	CHD8	41	67	136	42	47	68	34	57	53	75	61	86	78	73	73	41.4892	1.68841e-06
594	CHEK1	30	44	170	41	51	65	51	36	57	74	36	112	91	49	84	83.2721	1.07051e-14
595	CHEK2	73	29	142	89	21	47	74	20	50	30	110	82	30	133	61	274.165	1.28296e-54
596	CHI3L1	3	164	77	9	103	45	6	110	28	7	97	118	17	130	77	65.1915	4.42303e-11
597	CHI3L2	56	59	129	45	43	69	68	25	51	70	26	126	133	18	73	103.142	9.71766e-19
598	CHIA	57	59	128	45	43	69	68	24	52	70	26	126	133	18	73	101.695	1.92178e-18
599	CHIT1	3	164	77	9	103	45	6	110	28	7	97	118	17	130	77	65.1915	4.42303e-11
600	CHL1	84	12	148	67	15	75	90	15	39	178	11	33	183	14	27	195.534	5.57312e-38
601	CHM	33	32	179	19	27	111	27	29	88	37	31	154	70	49	105	49.5802	4.92045e-08
602	CHMP2A	59	25	160	65	32	60	66	37	41	34	83	105	80	73	71	123.017	7.89316e-23
603	CHMP2B	72	19	153	48	25	84	72	23	49	165	23	34	173	29	22	227.678	9.17516e-45
604	CHMP3	7	53	184	6	58	93	13	52	79	11	74	137	5	130	89	80.3514	4.15392e-14
605	CHMP4A	41	65	138	41	46	70	33	60	51	79	56	87	82	72	70	53.1398	1.01331e-08
606	CHMP4B	33	74	137	14	76	67	14	75	55	10	125	87	14	139	71	58.7393	8.23249e-10
607	CHMP4C	21	101	122	15	96	46	10	100	34	17	125	80	31	118	75	43.336	7.59267e-07
608	CHMP5	102	21	121	68	33	56	62	31	51	125	52	45	114	70	40	85.762	3.36033e-15
609	CHMP6	8	102	134	10	100	47	16	68	60	42	71	109	32	126	66	82.9939	1.21831e-14
610	CHMP7	104	27	113	115	11	31	68	31	45	141	25	56	161	17	46	81.7288	2.19262e-14
611	CHP1	119	9	116	95	12	50	73	19	52	69	40	113	83	51	90	73.9403	8.03842e-13
612	CHP2	26	75	143	37	47	73	39	37	68	62	32	128	67	56	101	45.6675	2.74919e-07
613	CHPF2	24	90	130	12	87	58	29	51	64	40	74	108	38	115	71	48.6035	7.57309e-08
614	CHRNA3	97	18	129	77	18	62	62	26	56	51	54	117	56	70	98	80.3208	4.21329e-14
615	CHRNA7	119	8	117	87	16	54	74	18	52	72	35	115	84	51	89	63.5138	9.48759e-11
616	CHRNE	118	11	115	105	12	40	71	20	53	141	15	66	140	32	52	52.8893	1.13298e-08
617	CHST11	67	29	148	38	41	78	20	60	64	27	45	150	46	70	108	69.7898	5.41138e-12
618	CHST15	67	21	156	49	29	79	45	38	61	89	21	112	137	25	62	103.605	7.81342e-19
619	CHUK	65	22	157	53	25	79	45	35	64	93	16	113	141	19	64	105.829	2.73493e-19
620	CIAPIN1	51	50	143	60	32	65	48	31	65	79	33	110	89	45	90	29.0312	0.00031312
621	CIB1	93	21	130	74	24	59	53	32	59	41	66	115	44	87	93	102.559	1.27902e-18
622	CIB2	96	19	129	77	18	62	62	26	56	50	55	117	56	69	99	78.6385	9.18495e-14
623	CIDEA	74	39	131	61	36	60	32	46	66	56	60	106	61	88	75	47.4806	1.24153e-07
624	CIDEB	40	66	138	41	46	70	33	59	52	80	56	86	81	73	70	52.9911	1.08276e-08
625	CIDEC	85	11	148	68	14	75	87	17	40	176	11	35	183	16	25	194.914	7.52972e-38
626	CIR1	10	54	180	12	53	92	10	58	76	20	49	153	22	95	107	48.5309	7.81934e-08
627	CISD1	62	22	160	42	32	83	38	40	66	86	24	112	123	26	75	92.694	1.31849e-16
628	CISD2	48	17	179	56	20	81	73	9	62	119	12	91	154	17	53	142.173	8.37842e-27
629	CIT	69	30	145	37	41	79	20	59	65	32	42	148	47	69	108	63.9582	7.75251e-11
630	CITED1	40	25	179	23	21	113	28	26	90	43	28	151	74	41	109	42.1813	1.25216e-06
631	CITED2	100	21	123	78	15	64	69	25	50	33	43	146	76	43	105	80.4209	4.02227e-14
632	CIZ1	97	14	133	70	21	66	74	19	51	123	31	68	93	61	70	69.1751	7.1716e-12
633	CKAP2	113	19	112	97	13	47	81	20	43	145	19	58	151	23	50	39.9454	3.27959e-06
634	CKAP4	68	28	148	37	42	78	20	59	65	28	44	150	47	69	108	69.0453	7.6105e-12
635	CKAP5	21	45	178	49	38	70	40	36	68	49	43	130	62	56	106	56.4326	2.32326e-09
636	CKMT1B	116	8	120	93	12	52	69	21	54	65	42	115	82	53	89	78.8629	8.27858e-14
637	CKS2	106	7	131	71	17	69	82	13	49	128	28	66	83	62	79	93.8069	7.82743e-17
638	CLASP2	88	9	147	70	11	76	94	10	40	189	7	26	193	10	21	218.97	6.35641e-43
639	CLC	44	40	160	50	50	57	46	51	47	25	93	104	54	101	69	103.333	8.88148e-19
640	CLCF1	17	51	176	27	64	66	20	66	58	36	57	129	52	66	106	72.9652	1.25919e-12
641	CLDN1	67	37	140	16	69	72	49	49	46	3	201	18	5	211	8	480.162	1.26614e-98
642	CLDN10	97	32	115	84	16	57	68	32	44	119	34	69	144	34	46	48.4535	8.09064e-08
643	CLDN3	21	85	138	12	95	50	31	38	75	17	85	120	21	129	74	82.117	1.83093e-14
644	CLDN7	115	13	116	103	11	43	76	17	51	141	15	66	141	30	53	45.1361	3.46769e-07
645	CLDN8	40	62	142	72	29	56	74	15	55	114	22	86	128	36	60	108.432	7.993e-20
646	CLEC10A	117	12	115	103	11	43	76	17	51	142	14	66	141	30	53	45.3382	3.17472e-07
647	CLEC4A	70	38	136	44	54	59	24	62	58	13	93	116	15	133	76	140.573	1.80344e-26
648	CLEC5A	25	84	135	9	91	57	29	49	66	40	72	110	37	117	70	62.1073	1.79618e-10
649	CLEC7A	71	36	137	45	53	59	27	59	58	14	90	118	14	133	77	145.082	2.07716e-27
650	CLIC1	21	75	148	22	57	78	17	69	58	46	51	125	72	53	99	76.6437	2.31017e-13
651	CLIC4	35	66	143	51	25	81	51	34	59	68	21	133	138	20	66	141.895	9.57452e-27
652	CLIP3	40	42	162	46	55	56	40	55	49	26	91	105	41	115	68	104.42	5.31872e-19
653	CLK2	2	164	78	3	117	37	5	119	20	7	93	122	12	137	75	89.1153	7.03123e-16
654	CLN3	24	75	145	34	51	72	34	42	68	59	35	128	54	71	99	42.8791	9.25695e-07
655	CLN8	96	32	116	105	17	35	63	37	44	135	25	62	164	21	39	92.5517	1.40933e-16
656	CLPTM1L	4	147	93	7	107	43	7	99	38	9	173	40	12	174	38	38.87	5.1959e-06
657	CLSPN	30	67	147	42	29	86	40	43	61	56	28	138	119	18	87	125.375	2.56773e-23
658	CLU	102	28	114	113	12	32	68	33	43	135	29	58	158	20	46	79.6161	5.84068e-14
659	CMTM3	51	51	142	60	33	64	44	29	71	75	40	107	89	43	92	25.6416	0.00120933
660	CMTM7	88	9	147	70	11	76	95	10	39	189	7	26	192	11	21	218.892	6.60143e-43
661	CNKSR1	37	65	142	51	24	82	53	31	60	67	22	133	140	16	68	141.219	1.32359e-26
662	CNN1	88	8	148	92	8	57	107	6	31	77	39	106	82	57	85	153.272	4.06981e-29
663	CNN2	93	9	142	95	8	54	106	13	25	96	32	94	105	43	76	106.168	2.3302e-19
664	CNP	14	81	149	20	80	57	17	62	65	67	45	110	37	98	89	94.6946	5.1626e-17
665	CNR1	101	19	124	86	9	62	74	20	50	39	41	142	62	50	112	98.868	7.27139e-18
666	CNTF	24	45	175	35	47	75	30	42	72	38	43	141	60	55	109	45.7041	2.70559e-07
667	CNTFR	98	20	126	70	32	55	61	31	52	125	48	49	112	72	40	91.4681	2.34047e-16
668	COASY	14	81	149	19	82	56	16	61	67	65	44	113	36	98	90	95.6261	3.33478e-17
669	COG2	5	157	82	13	96	48	14	103	27	11	103	108	16	132	76	47.0154	1.52303e-07
670	COG6	124	15	105	105	7	45	84	20	40	150	15	57	155	19	50	39.2397	4.43675e-06
671	COL14A1	13	115	116	10	108	39	11	102	31	8	147	67	11	147	66	42.1039	1.29476e-06
672	COL15A1	106	8	130	69	19	69	82	13	49	126	30	66	84	64	76	92.3998	1.51321e-16
673	COL17A1	65	22	157	53	26	78	46	34	64	91	17	114	145	18	61	110.949	2.42974e-20
674	COL1A1	10	91	143	12	88	57	12	64	68	45	55	122	17	121	86	84.2693	6.73284e-15
675	COL1A2	26	85	133	9	100	48	28	41	75	14	97	111	11	144	69	93.8766	7.57576e-17
676	COL27A1	94	16	134	66	24	67	76	16	52	123	34	65	85	62	77	71.189	2.84831e-12
677	COL2A1	59	36	149	33	50	74	17	71	56	20	53	149	28	87	109	86.5003	2.38208e-15
678	COL3A1	11	49	184	15	48	94	11	55	78	28	43	151	28	93	103	60.8886	3.11913e-10
679	COL4A2	93	32	119	84	17	56	65	33	46	114	36	72	135	39	50	45.9528	2.42657e-07
680	COL4A3	17	48	179	23	44	90	16	50	78	52	29	141	92	34	98	125.124	2.89383e-23
681	COL4A5	21	44	179	16	34	107	30	25	89	37	34	151	71	58	95	70.7124	3.5448e-12
682	COL5A1	96	15	133	67	24	66	73	20	51	122	31	69	88	67	69	76.0298	3.06721e-13
683	COL6A3	20	46	178	24	44	89	18	46	80	53	29	140	91	36	97	109.757	4.2706e-20
684	COL8A2	30	67	147	42	30	85	40	42	62	54	31	137	118	20	86	118.716	6.10423e-22
685	COLEC11	11	51	182	12	53	92	21	60	63	20	89	113	19	133	72	100.555	3.28788e-18
686	COMP	73	18	153	91	11	55	92	16	36	60	50	112	67	75	82	159.299	2.241e-30
687	COMT	64	33	147	83	28	46	67	31	46	29	116	77	36	128	60	231.708	1.28838e-45
688	COPB2	57	35	152	20	56	81	37	53	54	5	185	32	10	182	32	348.688	1.72533e-70
689	COPS4	50	18	176	56	23	78	65	11	68	108	18	96	138	28	58	113.131	8.64334e-21
690	COPS5	24	90	130	20	87	50	14	92	38	15	123	84	39	111	74	51.4968	2.10487e-08
691	COPS7A	70	38	136	44	55	58	22	63	59	13	96	113	14	137	73	147.646	6.06988e-28
692	COQ7	25	76	143	35	50	72	42	35	67	66	29	127	72	53	99	57.5242	1.4227e-09
693	CORO1A	24	76	144	32	55	70	32	42	70	58	36	128	53	70	101	41.7619	1.50093e-06
694	CORO1C	69	28	147	34	44	79	19	58	67	28	44	150	43	69	112	67.0371	1.90635e-11
695	CORO7	19	87	138	39	46	72	46	29	69	72	27	123	93	44	87	96.056	2.72538e-17
696	COX6C	14	111	119	12	99	46	11	97	36	10	140	72	16	135	73	32.3801	7.96133e-05
697	COX7B	38	25	181	20	23	114	30	23	91	41	28	153	75	42	107	48.2763	8.74787e-08
698	COX7C	63	57	124	84	12	61	84	17	43	172	2	48	186	4	34	222.331	1.23889e-43
699	COX8A	24	44	176	33	52	72	29	52	63	37	47	138	54	56	114	52.408	1.40375e-08
700	CP	60	38	146	18	58	81	35	59	50	6	190	26	9	199	16	389.422	3.42604e-79
701	CPB2	121	16	107	102	10	45	83	20	41	148	17	57	154	20	50	37.7227	8.47011e-06
702	CPE	52	14	178	65	19	73	77	9	58	128	12	82	174	13	37	177.268	3.85594e-34
703	CPEB3	67	22	155	50	28	79	45	34	65	91	16	115	146	18	60	114.477	4.56511e-21
704	CPEB4	43	75	126	69	18	70	75	22	47	154	12	56	173	16	35	220.045	3.76754e-43
705	CRABP1	96	19	129	77	18	62	62	26	56	50	55	117	56	69	99	78.6385	9.18495e-14
706	CRABP2	2	164	78	6	111	40	7	114	23	7	92	123	12	137	75	80.1244	4.61486e-14
707	CRADD	66	29	149	42	42	73	17	60	67	22	47	153	41	74	109	81.0863	2.95427e-14
708	CREB1	14	46	184	18	44	95	11	54	79	37	41	144	69	55	100	95.0468	4.37626e-17
709	CREB3	99	19	126	70	32	55	61	33	50	126	46	50	107	76	41	95.0579	4.35363e-17
710	CREB3L1	22	43	179	49	39	69	42	35	67	50	42	130	62	56	106	58.0993	1.09836e-09
711	CREBBP	20	87	137	39	47	71	49	29	66	75	26	121	97	41	86	102.208	1.50893e-18
712	CRELD2	75	37	132	107	11	39	91	15	38	47	97	78	47	108	69	244.712	2.27486e-48
713	CRH	24	90	130	20	86	51	12	94	38	14	123	85	38	112	74	52.8187	1.16916e-08
714	CRHBP	64	58	122	80	15	62	85	17	42	172	3	47	185	4	35	216.143	2.5136e-42
715	CRIP1	63	46	135	53	34	70	47	43	54	77	57	88	67	89	68	44.0886	5.47433e-07
716	CRKL	64	33	147	83	28	46	67	31	46	29	116	77	36	128	60	231.708	1.28838e-45
717	CRLF1	73	18	153	91	11	55	92	16	36	60	50	112	67	75	82	159.299	2.241e-30
718	CRYAA	45	60	139	72	27	58	75	19	50	120	16	86	136	34	54	112.943	9.45027e-21
719	CRYAB	30	46	168	43	49	65	53	36	55	75	34	113	90	50	84	81.0766	2.96762e-14
720	CRYBA1	22	77	145	28	68	61	20	55	69	68	42	112	43	96	85	71.2102	2.82072e-12
721	CRYBB2	68	32	144	83	26	48	75	21	48	30	114	78	30	125	69	246.657	8.80421e-49
722	CS	49	44	151	25	59	73	13	70	61	22	50	150	30	87	107	68.0675	1.19045e-11
723	CSDE1	52	63	129	43	42	72	68	26	50	69	30	123	132	19	73	103.994	6.5024e-19
724	CSE1L	38	73	133	19	78	60	14	82	48	17	117	88	28	117	79	43.0986	8.4166e-07
725	CSF1R	54	64	126	70	13	74	78	21	45	161	7	54	176	12	36	212.749	1.30847e-41
726	CSF2	62	55	127	82	10	65	84	16	44	169	5	48	182	8	34	206.976	2.16246e-40
727	CSF2RB	73	31	140	93	18	46	79	18	47	34	103	85	38	120	66	248.452	3.66776e-49
728	CSF3R	29	67	148	42	30	85	40	42	62	54	32	136	117	21	86	116.748	1.55428e-21
729	CSNK1A1	55	63	126	70	13	74	77	23	44	162	7	53	176	12	36	211.39	2.5335e-41
730	CSNK1G2	94	7	143	95	8	54	111	9	24	94	31	97	102	46	76	125.162	2.84133e-23
731	CSNK2A1	55	71	118	57	38	62	23	64	57	21	119	82	22	129	73	98.9563	6.97585e-18
732	CSNK2A2	51	50	143	59	34	64	48	30	66	79	33	110	89	45	90	29.1055	0.00030386
733	CSRNP1	90	10	144	71	11	75	96	10	38	190	6	26	194	9	21	214.611	5.29256e-42
734	CSRNP2	55	36	153	35	50	72	15	69	60	21	51	150	30	84	110	81.0833	2.95836e-14
735	CSRNP3	10	51	183	15	50	92	12	58	74	23	43	156	25	90	109	55.4001	3.69088e-09
736	CST6	19	48	177	30	59	68	25	58	61	35	48	139	52	64	108	66.0657	2.96966e-11
737	CTC1	115	13	116	106	11	40	76	17	51	143	14	65	140	31	53	49.4918	5.11657e-08
738	CTCF	51	51	142	61	32	64	46	29	69	75	40	107	88	43	93	24.9477	0.00158657
739	CTH	42	65	137	39	41	77	53	31	60	60	26	136	117	28	79	93.8461	7.68487e-17
740	CTHRC1	15	110	119	11	99	47	10	100	34	11	139	72	14	138	72	33.4791	5.0473e-05
741	CTLA4	13	47	184	17	44	96	12	53	79	33	42	147	55	68	101	73.7495	8.7764e-13
742	CTNNA1	60	58	126	75	12	70	77	21	46	163	9	50	176	12	36	190.894	5.28175e-37
743	CTNNB1	89	11	144	70	12	75	96	10	38	191	5	26	195	7	22	218.631	7.49383e-43
744	CTNNBL1	34	76	134	20	71	66	14	78	52	12	121	89	20	127	77	45.3433	3.16769e-07
745	CTNND1	24	44	176	32	50	75	30	42	72	37	47	138	56	60	108	44.1065	5.43199e-07
746	CTSB	106	29	109	112	13	32	63	37	44	136	26	60	160	22	42	82.3988	1.60635e-14
747	CTSC	18	53	173	27	58	72	35	57	52	59	44	119	74	54	96	91.5843	2.21658e-16
748	CTSD	38	34	172	70	22	65	51	26	67	102	22	98	115	18	91	86.4604	2.42681e-15
749	CTSG	40	66	138	40	48	69	34	59	51	78	57	87	80	75	69	51.7349	1.89357e-08
750	CTSH	97	18	129	76	19	62	62	26	56	51	53	118	56	70	98	78.5233	9.68751e-14
751	CTSL	106	6	132	71	17	69	83	11	50	128	27	67	84	61	79	96.5304	2.18126e-17
752	CTSS	3	164	77	4	113	40	8	117	19	8	92	122	9	136	79	84.035	7.50819e-15
753	CTTN	18	53	173	27	62	68	20	67	57	32	79	111	42	86	96	59.2472	6.54745e-10
754	CTTNBP2NL	57	59	128	45	43	69	68	26	50	71	28	123	133	19	72	98.2974	9.50903e-18
755	CUL1	23	88	133	14	88	55	32	50	62	41	74	107	37	117	70	55.3568	3.76312e-09
756	CUL2	50	32	162	23	55	79	23	63	58	79	30	113	103	53	68	141.016	1.45836e-26
757	CUL3	17	48	179	24	43	90	16	49	79	53	29	140	99	32	93	138.307	5.33762e-26
758	CUL4A	95	32	117	85	17	55	68	32	44	111	40	71	135	39	50	43.3909	7.41389e-07
759	CUL5	31	47	166	42	49	66	48	41	55	70	39	113	89	52	83	74.2724	6.89811e-13
760	CUX1	29	86	129	8	99	50	26	44	74	23	88	111	12	141	71	79.308	6.73666e-14
761	CX3CL1	51	50	143	60	32	65	48	31	65	79	33	110	89	45	90	29.0312	0.00031312
762	CX3CR1	90	10	144	71	11	75	95	11	38	190	6	26	194	9	21	215.644	3.20356e-42
763	CXADR	44	64	136	70	29	58	75	25	44	105	34	83	117	47	60	81.9843	1.94731e-14
764	CXCL1	44	24	176	55	25	77	55	20	69	94	32	96	120	44	60	101.468	2.1391e-18
765	CXCL10	46	24	174	55	24	78	56	21	67	94	31	97	122	42	60	97.6036	1.31755e-17
766	CXCL12	55	29	160	34	39	84	34	48	62	80	30	112	108	38	78	88.7214	8.45128e-16
767	CXCL14	64	54	126	81	10	66	83	15	46	167	6	49	179	9	36	192.048	3.01989e-37
768	CXCL16	118	11	115	104	13	40	72	21	51	141	15	66	141	32	51	53.3137	9.37725e-09
769	CXCL2	44	24	176	55	25	77	56	19	69	95	31	96	120	44	60	101.891	1.75251e-18
770	CXCL6	44	24	176	55	25	77	55	20	69	94	32	96	120	44	60	101.468	2.1391e-18
771	CXCR3	40	26	178	23	20	114	25	26	93	43	28	151	74	41	109	42.6165	1.03722e-06
772	CXCR4	14	53	177	14	48	95	11	53	80	24	47	151	26	79	119	30.576	0.000167123
773	CXorf38	50	20	174	44	13	100	31	28	85	51	19	152	88	34	102	50.5028	3.27109e-08
774	CYB5A	111	16	117	99	15	43	45	42	57	94	35	93	106	41	77	65.2546	4.2977e-11
775	CYB5RL	36	66	142	36	35	86	43	38	63	57	32	133	115	28	81	95.2179	4.03872e-17
776	CYBB	51	21	172	44	11	102	33	25	86	52	20	150	86	37	101	45.8357	2.55424e-07
777	CYBRD1	10	53	181	12	53	92	9	59	76	20	48	154	23	92	109	49.1734	5.88935e-08
778	CYCS	9	116	119	9	103	45	17	65	62	17	101	104	38	124	62	58.281	1.01206e-09
779	CYFIP1	115	13	116	86	18	53	69	22	53	62	42	118	76	60	88	72.291	1.71683e-12
780	CYFIP2	54	64	126	69	12	76	76	23	45	160	9	53	177	12	35	214.499	5.5898e-42
781	CYLD	42	57	145	57	35	65	45	33	66	79	33	110	91	46	87	41.239	1.88068e-06
782	CYP19A1	112	12	120	85	13	59	63	22	59	61	45	116	73	61	90	75.7829	3.43741e-13
783	CYP1A1	99	19	126	78	17	62	62	25	57	53	52	117	61	66	97	71.0355	3.0563e-12
784	CYP1B1	11	53	180	6	54	97	13	60	71	11	87	124	4	143	77	98.7526	7.67714e-18
785	CYP39A1	26	69	149	25	55	77	18	71	55	40	55	127	53	75	96	46.1977	2.17984e-07
786	CYP3A7	29	85	130	9	100	48	27	42	75	18	93	111	12	140	72	83.2378	1.08772e-14
787	CYP51A1	25	87	132	9	97	51	26	41	77	14	98	110	11	145	68	86.1062	2.8625e-15
788	CYTH1	8	101	135	10	100	47	15	73	56	37	74	111	26	130	68	75.8846	3.27981e-13
789	DAB2	6	131	107	12	96	49	13	92	39	10	167	45	11	167	46	51.6769	1.94302e-08
790	DAB2IP	98	14	132	69	23	65	73	20	51	120	35	67	86	66	72	72.803	1.3567e-12
791	DAD1	40	69	135	41	47	69	34	60	50	78	59	85	78	73	73	46.3831	2.00983e-07
792	DAG1	90	10	144	73	12	72	99	8	37	194	3	25	205	1	18	241.257	1.22652e-47
793	DAP	5	139	100	8	100	49	10	94	40	7	173	42	10	173	41	47.039	1.50738e-07
794	DAP3	2	164	78	3	116	38	6	116	22	7	93	122	12	137	75	84.1815	7.01357e-15
795	DAPK1	106	6	132	72	16	69	83	11	50	128	27	67	84	61	79	97.216	1.58071e-17
796	DAPK2	107	16	121	80	16	61	61	26	57	57	50	115	65	63	96	69.2896	6.80519e-12
797	DAPK3	92	7	145	97	6	54	109	8	27	91	31	100	98	48	78	132.547	8.38306e-25
798	DAPL1	10	51	183	12	51	94	12	63	69	22	46	154	28	85	111	56.7976	1.97212e-09
799	DAXX	22	74	148	23	56	78	18	69	57	47	49	126	74	53	97	78.8304	8.40412e-14
800	DBH	96	14	134	68	24	65	73	21	50	121	32	69	89	66	69	75.2647	4.36574e-13
801	DBT	57	57	130	41	42	74	64	26	54	64	29	129	129	23	72	92.9025	1.19581e-16
802	DCBLD2	65	25	154	25	45	87	48	40	56	21	150	51	29	152	43	266.002	6.94456e-53
803	DCC	116	12	116	102	10	45	48	40	56	92	35	95	99	47	78	75.8535	3.32733e-13
804	DCDC2	24	71	149	24	50	83	19	74	51	48	50	124	72	55	97	79.6365	5.78586e-14
805	DCLK1	122	16	106	105	8	44	84	21	39	151	13	58	151	18	55	38.9426	5.03732e-06
806	DCN	65	29	150	42	42	73	18	62	64	23	46	153	38	75	111	83.3812	1.01757e-14
807	DCT	97	32	115	84	16	57	67	32	45	119	35	68	147	31	46	50.4531	3.34391e-08
808	DCTD	56	14	174	69	20	68	81	9	54	132	13	77	173	12	39	168.505	2.65288e-32
809	DCUN1D3	26	75	143	36	48	73	41	36	67	65	30	127	73	53	98	53.6211	8.17583e-09
810	DDAH2	21	75	148	22	57	78	17	69	58	46	51	125	72	53	99	76.6437	2.31017e-13
811	DDC	11	106	127	8	107	42	22	63	59	23	95	104	39	121	64	68.7033	8.90034e-12
812	DDIT3	45	47	152	26	56	75	14	69	61	20	50	152	30	87	107	62.276	1.66394e-10
813	DDIT4	65	20	159	43	28	86	37	42	65	82	22	118	125	29	70	100.406	3.52735e-18
814	DDR2	2	165	77	5	108	44	7	113	24	6	92	124	12	139	73	78.0091	1.229e-13
815	DDRGK1	55	71	118	58	38	61	23	64	57	15	122	85	19	132	73	115.924	2.2986e-21
816	DDT	68	30	146	80	29	48	73	22	49	29	114	79	31	126	67	241.527	1.07558e-47
817	DDX17	72	32	140	91	19	47	77	21	46	33	103	86	33	126	65	251.944	6.66968e-50
818	DDX18	11	50	183	7	53	97	14	56	74	16	59	147	12	106	106	53.3614	9.1799e-09
819	DDX20	55	60	129	46	42	69	68	24	52	70	26	126	133	18	73	102.901	1.08856e-18
820	DDX39A	85	10	149	93	8	56	103	9	32	71	41	110	76	65	83	163.836	2.52055e-31
821	DDX3X	49	20	175	44	11	102	31	28	85	51	19	152	89	34	101	54.5097	5.49758e-09
822	DDX41	41	78	125	68	16	73	74	23	47	149	16	57	170	18	36	215.562	3.33326e-42
823	DDX42	6	98	140	12	97	48	13	66	65	36	71	115	18	129	77	75.5238	3.874e-13
824	DDX47	75	36	133	46	50	61	28	57	59	12	87	123	15	135	74	156.04	1.0755e-29
825	DDX5	6	98	140	11	98	48	13	66	65	36	72	114	18	130	76	76.7462	2.20328e-13
826	DDX58	103	21	120	73	29	55	64	30	50	132	44	46	121	63	40	80.0697	4.73339e-14
827	DEDD	2	165	77	5	110	42	6	114	24	6	92	124	12	138	74	79.2217	7.01127e-14
828	DEDD2	54	29	161	51	47	59	52	45	47	32	80	110	75	77	72	96.4527	2.2623e-17
829	DEGS1	4	159	81	9	98	50	13	102	29	10	102	110	14	135	75	45.8408	2.54852e-07
830	DEPTOR	13	113	118	10	108	39	10	102	32	8	147	67	10	148	66	43.8158	6.16406e-07
831	DERL1	13	113	118	11	108	38	8	103	33	8	148	66	11	152	61	45.9258	2.45548e-07
832	DFFA	33	63	148	42	30	85	48	35	61	70	23	129	136	26	62	139.208	3.46727e-26
833	DFFB	33	66	145	40	36	81	49	33	62	68	29	125	133	27	64	128.059	7.14215e-24
834	DGKA	51	43	150	26	57	74	13	70	61	22	50	150	30	87	107	69.8091	5.3639e-12
835	DGKQ	44	25	175	39	42	76	52	33	59	124	15	83	166	16	42	233.579	5.17847e-46
836	DHCR24	37	67	140	35	36	86	44	39	61	57	32	133	113	30	81	91.7413	2.05962e-16
837	DHODH	56	49	139	65	32	60	47	26	71	80	36	106	92	40	92	25.6389	0.00121057
838	DHRS2	42	66	136	41	47	69	34	59	51	77	59	86	80	73	71	46.3105	2.07484e-07
839	DHTKD1	64	29	151	27	54	76	39	53	52	82	31	109	108	53	63	110.149	3.54899e-20
840	DHX9	3	161	80	9	103	45	4	115	25	7	94	121	16	131	77	74.3426	6.67839e-13
841	DIABLO	73	30	141	34	42	81	19	60	65	32	42	148	47	69	108	67.7888	1.35224e-11
842	DICER1	60	46	138	53	37	67	47	41	56	74	54	94	68	82	74	35.4756	2.18979e-05
843	DIDO1	24	87	133	15	77	65	7	91	46	20	113	89	38	106	80	44.1154	5.41102e-07
844	DIO3	60	46	138	52	35	70	46	40	58	73	59	90	67	87	70	40.9589	2.12178e-06
845	DIRAS3	39	65	140	37	41	79	51	32	61	60	28	134	119	26	79	100.236	3.82091e-18
846	DIS3	105	26	113	90	16	51	72	26	46	128	29	65	146	30	48	40.0322	3.1598e-06
847	DKK1	59	24	161	40	31	86	38	43	63	84	25	113	116	29	79	88.0424	1.16033e-15
848	DKK3	29	42	173	66	26	65	47	28	69	80	35	107	106	30	88	82.0478	1.89077e-14
849	DKKL1	65	22	157	68	28	61	68	35	41	39	76	107	87	69	68	117.957	8.75236e-22
850	DLAT	30	46	168	43	49	65	53	36	55	75	34	113	90	50	84	81.0766	2.96762e-14
851	DLC1	104	30	110	112	13	32	63	38	43	137	26	59	159	22	43	85.1986	4.36862e-15
852	DLD	34	81	129	10	96	51	26	48	70	25	83	114	21	131	72	63.8912	7.99228e-11
853	DLG5	67	20	157	43	30	84	40	43	61	85	21	116	129	27	68	107.168	1.45303e-19
854	DLGAP1	74	43	127	60	41	56	35	47	62	55	65	102	60	94	70	46.7368	1.72113e-07
855	DLL1	106	18	120	80	13	64	73	25	46	35	49	138	80	42	102	88.1265	1.1157e-15
856	DLX1	10	53	181	13	51	93	9	57	78	20	47	155	23	91	110	47.0138	1.52414e-07
857	DLX4	10	91	143	11	87	59	12	64	68	46	54	122	17	118	89	83.6814	8.85033e-15
858	DMPK	65	24	155	62	35	60	58	45	41	37	77	108	82	68	74	99.4964	5.41063e-18
859	DNAJA1	101	22	121	68	32	57	62	31	51	127	50	45	115	69	40	84.8646	5.10345e-15
860	DNAJA3	19	87	138	39	46	72	46	29	69	72	27	123	93	44	87	96.056	2.72538e-17
861	DNAJB1	85	10	149	93	8	56	104	8	32	70	41	111	76	66	82	169.768	1.44236e-32
862	DNAJB6	25	87	132	12	91	54	30	48	66	45	74	103	43	112	69	58.6844	8.43874e-10
863	DNAJB9	34	81	129	10	96	51	28	47	69	25	83	114	21	132	71	67.6384	1.44845e-11
864	DNAJC10	11	51	182	14	48	95	11	58	75	22	46	154	27	94	103	57.3246	1.55633e-09
865	DNAJC3	97	32	115	84	16	57	68	33	43	119	34	69	145	33	46	50.2068	3.72937e-08
866	DNAJC5	20	95	129	13	78	66	7	92	45	20	113	89	40	104	80	44.26	5.08084e-07
867	DNALI1	29	67	148	41	32	84	40	42	62	54	33	135	113	25	86	105.846	2.71354e-19
868	DNASE1	20	87	137	39	47	71	50	27	67	74	26	122	97	41	86	103.318	8.9453e-19
869	DNASE1L3	90	9	145	70	14	73	94	9	41	192	3	27	205	3	16	243.789	3.56878e-48
870	DNASE2	87	8	149	95	6	56	107	6	31	76	38	108	78	62	84	172.332	4.18389e-33
871	DNASE2B	51	61	132	38	39	80	59	28	57	59	26	137	118	31	75	86.1804	2.76512e-15
872	DNM1L	53	48	143	27	66	64	17	71	56	13	83	126	15	128	81	98.5421	8.47585e-18
873	DNM2	88	8	148	93	8	56	106	8	30	77	43	102	86	54	84	146.129	1.25708e-27
874	DNMBP	65	22	157	53	25	79	46	34	64	93	17	112	141	19	64	102.452	1.34511e-18
875	DNMT1	88	9	147	94	9	54	105	10	29	79	39	104	85	54	85	137.371	8.35387e-26
876	DNMT3A	10	50	184	6	56	95	16	58	70	7	93	122	5	140	79	106.245	2.24759e-19
877	DNPH1	24	73	147	25	56	76	16	73	55	41	56	125	54	73	97	49.1601	5.9239e-08
878	DOCK1	69	21	154	48	32	77	46	37	61	91	20	111	135	25	64	98.2806	9.58444e-18
879	DOCK11	18	53	173	18	36	103	25	31	88	32	36	154	56	68	100	52.5269	1.33139e-08
880	DOCK2	44	75	125	69	17	71	77	21	46	156	11	55	174	15	35	225.089	3.23544e-44
881	DOCK8	124	20	100	78	29	50	84	25	35	150	29	43	153	42	29	65.0469	4.72418e-11
882	DOK1	7	53	184	8	56	93	10	54	80	7	81	134	3	140	81	92.596	1.3804e-16
883	DOK3	41	78	125	68	16	73	74	23	47	149	16	57	170	18	36	215.562	3.33326e-42
884	DPCD	66	22	156	54	24	79	46	34	64	93	16	113	143	17	64	104.955	4.13201e-19
885	DPEP1	66	43	135	70	27	60	60	22	62	94	31	97	101	41	82	25.8058	0.00113374
886	DPF1	45	41	158	48	50	59	46	54	44	24	94	104	41	116	67	114.202	5.20106e-21
887	DPF2	23	47	174	33	54	70	30	53	61	38	47	137	55	60	109	55.7775	3.11677e-09
888	DPM1	35	75	134	17	79	61	13	82	49	17	117	88	26	120	78	41.0827	2.01169e-06
889	DPP3	17	50	177	31	60	66	22	61	61	34	52	136	53	64	107	70.5696	3.78467e-12
890	DPP4	10	51	183	14	50	93	11	62	71	25	42	155	25	88	111	58.8999	7.65756e-10
891	DPP8	107	17	120	80	16	61	61	24	59	57	50	115	65	60	99	64.2875	6.67424e-11
892	DPT	3	162	79	6	104	47	5	116	23	7	93	122	14	135	75	74.4473	6.3638e-13
893	DRAM1	66	30	148	38	42	77	19	59	66	26	44	152	43	72	109	69.9174	5.10416e-12
894	DRAM2	56	59	129	45	43	69	68	25	51	70	26	126	133	18	73	103.142	9.71766e-19
895	DRAP1	20	48	176	30	57	70	26	56	62	35	48	139	52	64	108	60.2588	4.14662e-10
896	DRAXIN	33	64	147	42	31	84	49	35	60	66	24	132	138	24	62	145.928	1.38464e-27
897	DRD3	62	26	156	23	49	85	46	45	53	18	160	44	21	154	49	277.522	2.4825e-55
898	DRD4	36	35	173	75	21	61	51	25	68	103	22	97	114	19	91	91.5479	2.25474e-16
899	DRD5	45	22	177	45	38	74	51	30	63	124	17	81	165	14	45	216.547	2.0649e-42
900	DSC2	95	21	128	87	21	49	34	47	63	71	50	101	76	67	81	77.4969	1.55745e-13
901	DSCAM	44	63	137	73	28	56	74	16	54	117	18	87	137	34	53	115.111	3.37942e-21
902	DSG2	95	21	128	89	19	49	34	48	62	72	51	99	74	70	80	84.8043	5.24883e-15
903	DST	32	61	151	30	52	75	22	65	57	31	64	127	47	81	96	33.4732	5.05977e-05
904	DSTYK	3	164	77	11	103	43	7	110	27	7	99	116	16	131	77	63.9136	7.91126e-11
905	DTX3L	64	28	152	21	50	86	43	47	54	16	166	40	16	164	44	299.953	4.21394e-60
906	DUOX1	115	9	120	93	12	52	69	22	53	64	41	117	82	53	89	78.1222	1.16634e-13
907	DUOX2	115	9	120	93	12	52	69	22	53	64	41	117	82	53	89	78.1222	1.16634e-13
908	DUSP1	42	77	125	67	19	71	76	22	46	154	12	56	172	15	37	223.378	7.44155e-44
909	DUSP5	66	22	156	49	28	80	47	34	63	90	19	113	142	22	60	105.493	3.2054e-19
910	DUSP6	67	29	148	41	43	73	18	62	64	23	47	152	39	73	112	81.4268	2.52248e-14
911	DUSP9	16	61	167	10	54	93	19	43	82	35	40	147	57	66	101	62.3146	1.63504e-10
912	DUX4	55	15	174	68	20	69	80	10	54	130	15	77	175	13	36	173.786	2.07347e-33
913	DYNAP	115	13	116	101	10	46	45	40	59	92	35	95	100	47	77	74.9429	5.06435e-13
914	DYNLL1	71	30	143	36	41	80	19	59	66	32	42	148	45	68	111	64.2258	6.86443e-11
915	DYNLT3	51	21	172	44	11	102	33	25	86	52	20	150	86	37	101	45.8357	2.55424e-07
916	DYRK2	46	52	146	33	51	73	15	69	60	16	61	145	27	93	104	60.9503	3.03325e-10
917	DYRK3	3	162	79	12	102	43	9	110	25	7	100	115	16	131	77	64.7823	5.3289e-11
918	DYRK4	69	38	137	44	55	58	25	60	59	13	98	111	14	134	76	141.011	1.46242e-26
919	E2F1	31	76	137	13	77	67	13	76	55	10	126	86	12	141	71	57.8247	1.24286e-09
920	E2F2	39	63	142	48	26	83	51	33	60	68	21	133	137	21	66	130.972	1.77846e-24
921	E2F3	25	69	150	21	52	84	16	76	52	52	50	120	71	59	94	84.5633	5.87194e-15
922	EAF2	64	28	152	21	50	86	44	45	55	17	165	40	16	163	45	298.539	8.42485e-60
923	EBAG9	13	112	119	12	99	46	12	96	36	8	143	71	14	143	67	36.3977	1.48474e-05
924	ECE1	36	64	144	43	30	84	52	33	59	68	21	133	143	18	63	153.906	3.00167e-29
925	ECI2	24	73	147	21	58	78	17	76	51	54	55	113	71	59	94	80.576	3.74322e-14
926	ECSCR	61	58	125	74	12	71	76	22	46	163	8	51	176	11	37	191.477	3.98123e-37
927	ECT2	59	48	137	15	68	74	36	60	48	1	203	18	218	6	0	827.606	2.30682e-173
928	EDA2R	39	27	178	23	21	113	27	24	93	46	25	151	81	38	105	49.5556	4.97428e-08
929	EDAR	11	49	184	7	53	97	14	59	71	14	60	148	11	112	101	63.9594	7.74829e-11
930	EDEM1	85	11	148	69	14	74	90	17	37	177	11	34	184	15	25	198.3	1.45762e-38
931	EDN1	23	71	150	20	56	81	14	76	54	52	54	116	75	57	92	92.5119	1.43587e-16
932	EDNRB	99	29	116	88	15	54	72	27	45	124	32	66	148	29	47	46.7257	1.72948e-07
933	EEF1A2	20	94	130	15	76	66	7	92	45	20	113	89	40	104	80	44.3627	4.85855e-07
934	EEF1E1	22	72	150	20	59	78	15	76	53	55	54	113	74	58	92	92.4255	1.49515e-16
935	EEF2	92	7	145	97	6	54	109	8	27	91	31	100	98	48	78	132.547	8.38306e-25
936	EEF2K	26	75	143	35	50	72	41	36	67	65	32	125	73	52	99	52.6205	1.27709e-08
937	EFCAB14	31	72	141	35	39	83	40	41	63	52	37	133	107	28	89	91.5837	2.21727e-16
938	EFEMP1	8	54	182	7	55	95	13	57	74	4	98	120	3	149	72	115.035	3.50403e-21
939	EFNA1	2	164	78	3	117	37	5	119	20	7	93	122	13	136	75	90.6631	3.4108e-16
940	EFNA4	2	164	78	3	117	37	5	119	20	7	93	122	12	137	75	89.1153	7.03123e-16
941	EFNB1	40	25	179	23	22	112	28	26	90	44	28	150	77	41	106	46.3321	2.05528e-07
942	EFNB3	115	12	117	106	11	40	76	17	51	140	15	67	141	29	54	47.1468	1.43767e-07
943	EGF	46	16	182	60	21	76	74	11	59	119	13	90	159	15	50	156.08	1.05497e-29
944	EGFR	9	107	128	9	108	40	23	62	59	17	102	103	30	131	63	68.3258	1.05784e-11
945	EGLN1	5	157	82	13	95	49	15	101	28	11	103	108	17	131	76	46.3944	1.99993e-07
946	EGLN2	51	33	160	51	48	58	47	49	48	31	85	106	66	89	69	95.7351	3.1685e-17
947	EGLN3	30	85	129	31	65	61	29	70	45	73	63	86	86	73	65	72.2894	1.71812e-12
948	EGR1	60	57	127	76	12	69	77	21	46	163	9	50	177	11	36	191.474	3.98818e-37
949	EGR3	105	27	112	115	11	31	68	31	45	140	24	58	160	17	47	78.3878	1.03146e-13
950	EHBP1L1	23	47	174	33	54	70	30	53	61	38	47	137	55	60	109	55.7775	3.11677e-09
951	EI24	30	44	170	40	52	65	51	36	57	74	36	112	91	49	84	84.5582	5.88591e-15
952	EIF2AK1	6	119	119	6	107	44	15	68	61	17	107	98	32	129	63	55.7305	3.18306e-09
953	EIF2AK2	11	53	180	7	54	96	14	62	68	11	87	124	5	143	76	100.259	3.78009e-18
954	EIF2AK3	8	52	184	6	57	94	14	52	78	13	71	138	8	128	88	79.6329	5.79535e-14
955	EIF2AK4	118	9	117	96	13	48	75	18	51	69	38	115	88	49	87	72.4048	1.62934e-12
956	EIF2S1	58	50	136	50	37	70	48	39	57	81	50	91	88	61	75	27.4336	0.000594831
957	EIF3L	73	31	140	92	18	47	76	22	46	33	105	84	35	123	66	248.171	4.20604e-49
958	EIF4A1	115	12	117	105	11	41	76	17	51	141	15	66	141	29	54	46.7622	1.70205e-07
959	EIF4E	48	16	180	56	21	80	73	8	63	119	11	92	153	18	53	144.488	2.76181e-27
960	EIF4EBP1	79	46	119	71	40	46	39	59	46	62	92	68	65	106	53	72.8418	1.33273e-12
961	EIF4G1	67	40	137	15	68	74	46	53	45	1	203	18	218	6	0	820.327	8.55287e-172
962	EIF5A	116	12	116	103	11	43	76	17	51	141	15	66	142	30	52	46.5178	1.89465e-07
963	ELANE	93	9	142	95	8	54	107	12	25	96	32	94	105	43	76	107.754	1.10136e-19
964	ELAVL1	91	6	147	96	6	55	109	7	28	85	36	101	91	54	79	152.832	5.0283e-29
965	ELF4	17	58	169	17	41	99	26	30	88	36	32	154	58	66	100	57.1617	1.67457e-09
966	ELK1	45	23	176	34	19	104	29	29	86	50	18	154	77	41	106	45.5586	2.88321e-07
967	ELL3	116	8	120	93	12	52	69	21	54	65	42	115	82	53	89	78.8629	8.27858e-14
968	ELMO1	10	108	126	11	103	43	20	63	61	18	100	104	42	120	62	67.3353	1.66364e-11
969	ELMO2	39	74	131	21	75	61	14	81	49	18	118	86	26	119	79	41.1123	1.98617e-06
970	ELMO3	51	51	142	61	32	64	46	28	70	75	40	107	88	44	92	25.2007	0.00143733
971	ELP3	102	28	114	112	13	32	66	35	43	134	30	58	159	19	46	83.5304	9.4938e-15
972	EMC2	12	114	118	12	98	47	12	96	36	8	144	70	13	141	70	33.938	4.16918e-05
973	EMC4	118	8	118	90	14	53	74	19	51	70	36	116	85	51	88	68.8616	8.27843e-12
974	EML3	23	45	176	33	51	73	29	47	68	36	44	142	60	51	113	53.3626	9.17506e-09
975	EML4	9	54	181	7	53	97	15	59	70	10	89	123	5	142	77	101.077	2.57129e-18
976	EMP3	66	22	156	68	28	61	68	35	41	40	77	105	87	69	68	116.205	2.01111e-21
977	EN1	11	51	182	7	53	97	13	54	77	16	59	147	12	106	106	49.6337	4.80543e-08
978	EN2	24	89	131	11	91	55	30	50	64	44	73	105	44	110	70	57.6216	1.36171e-09
979	ENDOD1	21	54	169	30	55	72	43	47	54	60	42	120	87	50	87	91.8174	1.98754e-16
980	ENDOG	97	14	133	69	22	66	73	20	51	123	31	68	91	63	70	71.5348	2.43017e-12
981	ENDOU	61	35	148	32	51	74	17	70	57	20	53	149	27	87	110	87.5776	1.44142e-15
982	ENO1	35	64	145	42	31	84	48	35	61	66	27	129	135	25	64	131.502	1.38078e-24
983	ENO2	69	38	137	43	57	57	20	65	59	11	98	113	14	136	74	149.141	2.96221e-28
984	ENO3	118	11	115	105	12	40	71	20	53	141	15	66	140	32	52	52.8893	1.13298e-08
985	ENOSF1	73	44	127	61	38	58	36	46	62	53	68	101	60	96	68	49.6552	4.75997e-08
986	ENPP2	12	114	118	10	108	39	10	103	31	8	147	67	10	148	66	44.3195	4.95093e-07
987	ENPP5	27	69	148	25	55	77	17	72	55	40	55	127	54	76	94	48.1596	9.2091e-08
988	ENTPD1	65	22	157	52	23	82	47	32	65	92	16	114	145	17	62	106.608	1.89328e-19
989	ENTPD4	104	27	113	115	12	30	67	32	45	141	25	56	161	17	46	83.8209	8.29416e-15
990	EP300	69	35	140	96	17	44	82	15	47	36	104	82	35	122	67	264.409	1.51311e-52
991	EPAS1	9	53	182	6	54	97	16	60	68	7	93	122	4	144	76	111.858	1.57988e-20
992	EPB41L3	74	39	131	61	37	59	37	43	64	56	62	104	62	89	73	46.2633	2.11815e-07
993	EPB42	116	8	120	94	12	51	69	20	55	66	43	113	83	52	89	77.7023	1.41634e-13
994	EPHA1	25	85	134	10	91	56	31	48	65	39	72	111	37	118	69	63.3471	1.02336e-10
995	EPHA2	35	64	145	45	30	82	49	39	56	63	26	133	140	22	62	149.794	2.16467e-28
996	EPHA7	101	20	123	86	12	59	77	19	48	42	40	140	68	45	111	86.3584	2.545e-15
997	EPO	28	86	130	8	100	49	27	43	74	20	92	110	12	140	72	80.9784	3.10596e-14
998	EPS8L1	58	25	161	61	31	65	63	38	43	31	89	102	80	77	67	130.166	2.61384e-24
999	ERBB2	16	84	144	16	85	56	15	64	65	65	49	108	36	102	86	92.8377	1.23264e-16
1000	ERBB3	50	44	150	26	58	73	13	70	61	22	50	150	30	87	107	68.5722	9.45083e-12
1001	ERBB4	14	48	182	22	42	93	15	52	77	47	35	140	85	46	93	116.911	1.43845e-21
1002	ERC1	65	44	135	42	56	59	23	62	59	17	98	107	18	135	71	117.332	1.17765e-21
1003	ERCC1	61	25	158	55	41	61	57	46	41	33	81	108	80	71	73	104.097	6.19515e-19
1004	ERCC2	59	27	158	54	41	62	57	46	41	33	81	108	79	72	73	101.401	2.20698e-18
1005	ERCC3	13	51	180	11	51	95	12	52	80	20	52	150	16	96	112	39.0954	4.71911e-06
1006	ERCC5	96	31	117	84	16	57	68	31	45	119	36	67	143	33	48	48.2224	8.95772e-08
1007	ERCC6	59	24	161	37	34	86	35	46	63	83	27	112	114	31	79	93.6215	8.53775e-17
1008	ERLIN2	83	43	118	76	36	45	42	57	45	66	87	69	71	101	52	74.1447	7.31613e-13
1009	ERN1	6	98	140	11	97	49	13	66	65	36	71	115	18	128	78	74.5117	6.17796e-13
1010	ERN2	26	75	143	37	47	73	39	37	68	62	32	128	68	56	100	46.4222	1.97567e-07
1011	ERO1L	44	72	128	43	50	64	40	46	58	77	54	91	85	68	71	33.847	4.33026e-05
1012	ERP29	70	28	146	37	41	79	18	60	66	30	44	148	47	72	105	71.9871	1.97423e-12
1013	ESD	120	16	108	104	9	44	84	18	42	149	16	57	156	19	49	38.7646	5.43501e-06
1014	ESPL1	56	35	153	30	55	72	13	69	62	21	50	151	29	87	108	84.8738	5.08185e-15
1015	ESR1	104	19	121	84	12	61	73	24	47	34	43	145	79	38	107	89.991	4.67013e-16
1016	ESRRG	3	160	81	11	97	49	13	103	28	11	100	111	17	131	76	52.0151	1.67183e-08
1017	ETS1	29	45	170	43	51	63	54	37	53	81	34	107	91	51	82	91.6728	2.12673e-16
1018	ETS2	40	62	142	72	28	57	74	16	54	114	20	88	136	35	53	119.652	3.912e-22
1019	ETV3	2	164	78	5	112	40	7	114	23	7	93	122	12	137	75	78.7358	8.78009e-14
1020	ETV6	74	37	133	48	50	59	29	59	56	15	89	118	15	135	74	149.747	2.21448e-28
1021	EVA1A	7	53	184	8	56	93	10	54	80	7	81	134	4	140	80	92.0361	1.7941e-16
1022	EVI2A	24	75	145	29	69	59	23	53	68	71	38	113	46	94	84	75.4116	4.07977e-13
1023	EVI2B	24	75	145	29	69	59	23	53	68	72	38	112	46	94	84	76.4395	2.53867e-13
1024	EXOG	90	9	145	72	10	75	96	10	38	189	6	27	193	10	21	211.884	1.99212e-41
1025	EYA1	22	96	126	16	92	49	13	98	33	15	123	84	36	113	75	50.8901	2.75517e-08
1026	EYA2	39	73	132	20	77	60	14	83	47	19	118	85	27	119	78	43.7668	6.29675e-07
1027	EYA3	36	65	143	51	24	82	49	35	60	62	24	136	132	18	74	129.866	3.01547e-24
1028	EYA4	101	18	125	78	15	64	71	27	46	33	44	145	78	42	104	87.4251	1.54767e-15
1029	EZR	104	19	121	86	10	61	74	23	47	34	46	142	78	38	108	94.7077	5.13092e-17
1030	F2R	64	58	122	81	14	62	84	17	43	172	3	47	185	4	35	216.546	2.06648e-42
1031	F3	57	57	130	42	42	73	61	25	58	62	26	134	123	26	75	84.6658	5.59832e-15
1032	FA2H	55	49	140	63	31	63	47	27	70	82	34	106	95	42	87	28.2773	0.000424295
1033	FABP1	8	52	184	6	57	94	13	52	79	12	72	138	7	128	89	77.3068	1.70049e-13
1034	FABP3	34	66	144	46	26	85	46	38	60	59	26	137	130	20	74	132.871	7.1833e-25
1035	FADD	17	53	174	27	63	67	20	68	56	32	79	111	42	85	97	62.2787	1.66191e-10
1036	FADS1	20	45	179	31	51	75	29	48	67	36	45	141	61	51	112	58.8806	7.72442e-10
1037	FADS2	20	45	179	31	51	75	29	48	67	36	45	141	61	51	112	58.8806	7.72442e-10
1038	FAF1	34	69	141	36	34	87	45	37	62	55	32	135	114	26	84	99.3263	5.86146e-18
1039	FAIM	57	35	152	19	55	83	37	52	55	5	185	32	13	177	34	339.836	1.33593e-68
1040	FAIM2	56	36	152	33	51	73	15	69	60	22	50	150	31	83	110	78.9539	7.93712e-14
1041	FAM118A	69	39	136	102	16	39	79	20	45	42	97	83	44	108	72	216.972	1.67922e-42
1042	FAM120A	106	7	131	71	18	68	85	11	48	128	28	66	81	63	80	99.4579	5.5095e-18
1043	FAM153A	42	77	125	68	17	72	76	22	46	150	16	56	171	17	36	214.312	6.12087e-42
1044	FAM162A	63	28	153	21	50	86	44	47	53	16	166	40	16	164	44	301.807	1.69821e-60
1045	FAM171A1	59	30	155	27	52	78	39	53	52	85	29	108	111	49	64	117.672	1.00222e-21
1046	FAM210A	73	39	132	60	35	62	35	45	64	57	60	105	60	86	78	42.265	1.20764e-06
1047	FAM32A	83	11	150	91	11	55	97	11	36	72	38	112	72	69	83	153.015	4.60541e-29
1048	FAM3B	44	61	139	72	28	57	77	15	52	119	17	86	135	35	54	115.813	2.42253e-21
1049	FAM83F	73	31	140	96	16	45	80	18	46	36	103	83	33	126	65	270.829	6.55871e-54
1050	FAN1	120	7	117	88	15	54	74	17	53	71	36	115	83	53	88	70.7522	3.48056e-12
1051	FANCD2	86	10	148	69	13	75	87	17	40	177	10	35	185	15	24	198.037	1.65566e-38
1052	FANK1	69	21	154	47	32	78	45	38	61	92	19	111	135	25	64	101.887	1.75557e-18
1053	FAP	10	52	182	14	50	93	11	62	71	25	42	155	24	89	111	57.9293	1.18568e-09
1054	FAS	67	21	156	51	25	81	47	33	64	92	15	115	144	18	62	107.685	1.13799e-19
1055	FASLG	3	162	79	7	104	46	4	116	24	7	94	121	15	133	76	73.9141	8.13569e-13
1056	FASTK	24	90	130	12	87	58	30	51	63	40	74	108	38	116	70	50.3208	3.54573e-08
1057	FASTKD2	14	46	184	18	44	95	12	53	79	37	41	144	69	55	100	92.7177	1.30393e-16
1058	FATE1	16	61	167	12	52	93	19	42	83	36	40	146	56	65	103	55.8051	3.07837e-09
1059	FAU	23	47	174	33	54	70	30	53	61	38	47	137	55	60	109	55.7775	3.11677e-09
1060	FAXDC2	52	66	126	69	12	76	75	23	46	161	8	53	177	12	35	223.217	8.04745e-44
1061	FBL	44	41	159	48	50	59	46	51	47	26	93	103	56	99	69	97.1155	1.65713e-17
1062	FBLN1	70	38	136	101	16	40	80	19	45	42	98	82	45	107	72	216.372	2.24866e-42
1063	FBLN2	86	10	148	69	13	75	93	14	37	184	7	31	188	13	23	211.861	2.01445e-41
1064	FBN1	112	11	121	92	12	53	66	20	58	62	45	115	77	59	88	83.2373	1.088e-14
1065	FBN2	64	55	125	81	12	64	82	17	45	168	4	50	184	7	33	204.45	7.37023e-40
1066	FBXO10	107	15	122	77	28	52	68	27	49	131	38	53	119	63	42	80.6807	3.5657e-14
1067	FBXO11	8	54	182	6	54	97	13	60	71	5	95	122	3	148	73	112.804	1.00918e-20
1068	FBXO21	69	30	145	33	43	81	20	59	65	30	42	150	42	70	112	65.2083	4.38927e-11
1069	FBXO3	29	40	175	57	35	65	44	34	66	58	46	118	75	50	99	58.4881	9.21922e-10
1070	FBXO4	7	131	106	13	91	53	12	93	39	12	166	44	13	162	49	47.0407	1.50622e-07
1071	FBXO5	104	19	121	82	12	63	73	23	48	32	44	146	78	38	108	91.0371	2.86339e-16
1072	FBXW7	46	16	182	60	25	72	70	13	61	127	13	82	172	13	39	195.29	6.27428e-38
1073	FCAMR	3	162	79	12	102	43	9	109	26	7	100	115	16	131	77	63.2502	1.06939e-10
1074	FCER1G	3	164	77	5	110	42	6	114	24	6	92	124	12	138	74	77.5063	1.5507e-13
1075	FCGR2A	2	165	77	5	110	42	6	114	24	6	92	124	12	139	73	79.3863	6.49682e-14
1076	FCGR2B	2	165	77	5	110	42	6	114	24	6	92	124	12	139	73	79.3863	6.49682e-14
1077	FDFT1	106	29	109	112	13	32	63	37	44	136	26	60	160	22	42	82.3988	1.60635e-14
1078	FDXR	7	98	139	10	98	49	14	71	59	35	77	110	19	136	69	75.4612	3.98758e-13
1079	FECH	117	12	115	100	11	46	46	39	59	95	34	93	98	49	77	72.7986	1.35945e-12
1080	FEM1B	107	16	121	77	18	62	60	24	60	54	52	116	62	64	98	70.2023	4.47912e-12
1081	FEZ2	11	53	180	7	54	96	14	60	70	11	88	123	5	143	76	99.536	5.31088e-18
1082	FFAR4	65	23	156	50	25	82	46	33	65	91	17	114	146	17	61	110.876	2.51466e-20
1083	FGA	47	16	181	61	23	73	74	11	59	125	12	85	172	12	40	187.091	3.33095e-36
1084	FGB	47	16	181	61	23	73	74	11	59	125	12	85	172	12	40	187.091	3.33095e-36
1085	FGD1	40	24	180	29	17	111	28	26	90	42	29	151	78	39	107	44.9844	3.70504e-07
1086	FGD2	21	74	149	23	55	79	20	68	56	48	49	125	64	62	98	62.2172	1.70885e-10
1087	FGD3	104	8	132	71	18	68	85	11	48	127	29	66	81	63	80	97.6619	1.28192e-17
1088	FGD4	53	47	144	27	66	64	18	71	55	13	84	125	14	128	82	100.356	3.6106e-18
1089	FGF10	8	132	104	17	85	55	13	91	40	13	166	43	17	159	48	50.4414	3.36136e-08
1090	FGF2	46	14	184	60	20	77	77	8	59	120	12	90	163	16	45	169.314	1.79581e-32
1091	FGF20	106	26	112	115	11	31	60	39	45	137	24	61	160	20	44	96.8598	1.86857e-17
1092	FGF21	65	22	157	68	28	61	68	35	41	39	76	107	87	69	68	117.957	8.75236e-22
1093	FGF4	15	56	173	25	65	67	19	69	56	33	77	112	43	84	97	62.813	1.30421e-10
1094	FGF8	66	22	156	54	24	79	46	34	64	93	16	113	143	17	64	104.955	4.13201e-19
1095	FGFR1	80	45	119	70	41	46	38	61	45	54	99	69	57	116	51	88.5645	9.09369e-16
1096	FGFR2	65	22	157	50	29	78	44	40	60	89	21	112	136	26	62	106.912	1.63971e-19
1097	FGFR3	44	25	175	38	43	76	52	34	58	123	16	83	164	18	42	231.289	1.58056e-45
1098	FGFR4	41	77	126	67	17	73	75	22	47	150	15	57	169	19	36	214.162	6.58501e-42
1099	FGG	47	16	181	61	23	73	74	11	59	125	12	85	172	12	40	187.091	3.33095e-36
1100	FGR	37	64	143	51	24	82	49	34	61	61	26	135	131	18	75	122.976	8.0471e-23
1101	FH	4	158	82	12	97	48	12	106	26	12	100	110	20	128	76	53.6972	7.90255e-09
1102	FHIT	88	10	146	68	17	72	91	11	42	193	2	27	206	3	15	260.971	8.11621e-52
1103	FHL1	16	60	168	12	45	100	24	34	86	37	33	152	57	65	102	59.7862	5.1335e-10
1104	FHL2	11	49	184	7	54	96	11	59	74	15	59	148	12	111	101	59.4393	6.00381e-10
1105	FHOD1	51	51	142	61	32	64	46	29	69	75	40	107	88	44	92	25.208	0.00143326
1106	FIBIN	28	42	174	56	35	66	44	33	67	68	37	117	87	41	96	64.3864	6.38064e-11
1107	FIGNL1	11	106	127	8	107	42	21	63	60	23	95	104	39	121	64	68.0702	1.189e-11
1108	FIS1	29	84	131	9	99	49	28	42	74	21	91	110	12	140	72	83.39	1.01344e-14
1109	FKBP15	94	16	134	66	24	67	78	14	52	125	32	65	82	63	79	77.0689	1.89813e-13
1110	FKBP1A	56	71	117	57	39	61	24	64	56	19	119	84	19	131	74	104.477	5.17688e-19
1111	FKBP1B	10	50	184	6	56	95	16	58	70	8	91	123	8	136	80	97.4104	1.44273e-17
1112	FKBP8	74	18	152	91	11	55	92	16	36	60	50	112	68	74	82	155.866	1.16959e-29
1113	FLCN	100	26	118	96	19	42	62	24	58	133	19	70	144	31	49	52.9381	1.10863e-08
1114	FLNA	16	62	166	10	55	92	20	41	83	35	43	144	56	67	101	58.0795	1.10816e-09
1115	FLOT1	22	75	147	22	57	78	16	71	57	44	52	126	71	59	94	75.5378	3.8491e-13
1116	FLT3	123	18	103	101	8	48	84	20	40	152	12	58	150	22	52	35.5421	2.12938e-05
1117	FLT3LG	65	22	157	68	28	61	67	36	41	38	77	107	86	70	68	119.207	4.83425e-22
1118	FLT4	40	79	125	67	21	69	77	23	44	148	17	57	171	16	37	213.867	7.59822e-42
1119	FMN2	4	158	82	12	97	48	17	102	25	12	101	109	19	129	76	56.0603	2.74554e-09
1120	FMO1	3	163	78	6	104	47	5	115	24	8	94	120	13	136	75	68.8201	8.4371e-12
1121	FMO4	3	163	78	6	104	47	5	115	24	7	94	121	14	135	75	71.4044	2.58018e-12
1122	FMO5	15	146	83	17	98	42	18	103	23	33	69	120	39	113	72	90.2215	4.19297e-16
1123	FMOD	3	164	77	9	104	44	6	110	28	7	97	118	16	131	77	64.4356	6.23945e-11
1124	FN1	14	47	183	20	44	93	16	50	78	46	33	143	91	38	95	131.128	1.65103e-24
1125	FNBP1	99	14	131	69	22	66	72	20	52	119	34	69	92	63	69	66.4276	2.51773e-11
1126	FNDC5	31	66	147	43	26	88	44	41	59	57	27	138	121	22	81	123.676	5.76812e-23
1127	FNIP1	63	55	126	80	11	66	84	17	43	169	5	48	183	7	34	207.186	1.95229e-40
1128	FNIP2	47	16	181	65	21	71	74	7	63	125	13	84	172	13	39	183.166	2.22612e-35
1129	FOLH1	21	44	179	42	42	73	37	36	71	46	44	132	64	56	104	53.6349	8.12568e-09
1130	FOS	59	47	138	46	40	71	48	40	56	76	50	96	83	70	71	32.5202	7.51335e-05
1131	FOSL1	23	47	174	33	54	70	30	53	61	38	47	137	55	60	109	55.7775	3.11677e-09
1132	FOXA1	32	82	130	30	65	62	26	76	42	70	66	86	82	74	68	71.5263	2.43964e-12
1133	FOXB1	108	15	121	81	15	61	62	23	59	58	49	115	69	59	96	65.9907	3.07291e-11
1134	FOXC1	28	70	146	21	59	77	16	77	51	55	56	111	72	61	91	79.9322	5.04484e-14
1135	FOXC2	68	41	135	65	28	64	58	21	65	94	31	97	102	39	83	22.2265	0.00451317
1136	FOXE3	32	70	142	35	38	84	42	38	64	52	36	134	110	28	86	93.814	7.80151e-17
1137	FOXG1	34	78	132	37	55	65	33	62	49	74	63	85	84	72	68	54.7616	4.91184e-09
1138	FOXL2	57	35	152	19	57	81	37	53	54	5	185	32	12	179	33	340.875	8.02026e-69
1139	FOXM1	68	40	136	42	57	58	21	59	64	13	97	112	13	138	73	142.435	7.39065e-27
1140	FOXO1	123	16	105	104	8	45	85	20	39	150	14	58	154	19	51	37.567	9.0495e-06
1141	FOXO3	102	18	124	85	10	62	77	18	49	41	39	142	75	41	108	83.7301	8.65184e-15
1142	FOXO4	40	26	178	23	20	114	25	26	93	43	27	152	76	39	109	44.2134	5.185e-07
1143	FOXP1	84	12	148	61	19	77	90	11	43	193	2	27	208	2	14	285.694	4.549e-57
1144	FOXQ1	28	70	146	20	59	78	16	78	50	55	56	111	72	61	91	82.588	1.47116e-14
1145	FRA10AC1	65	23	156	50	25	82	46	33	65	90	17	115	146	17	61	111.037	2.33007e-20
1146	FRMD3	106	6	132	73	16	68	86	11	47	129	28	65	88	58	78	93.1896	1.04531e-16
1147	FRS2	46	51	147	30	55	72	14	70	60	15	62	145	26	96	102	64.0711	7.36448e-11
1148	FRZB	11	51	182	14	48	95	11	58	75	22	46	154	27	94	103	57.3246	1.55633e-09
1149	FSCN1	8	118	118	7	106	44	15	68	61	16	107	99	32	129	63	51.2008	2.40043e-08
1150	FSTL1	65	28	151	22	50	85	42	46	56	18	164	40	18	164	42	292.811	1.39436e-58
1151	FTH1	20	46	178	31	51	75	29	47	68	36	45	141	61	51	112	56.789	1.97973e-09
1152	FTL	65	22	157	68	28	61	68	36	40	38	76	108	87	69	68	119.886	3.50065e-22
1153	FTMT	63	56	125	82	11	64	85	16	43	169	4	49	184	7	33	210.218	4.47782e-41
1154	FUT4	22	54	168	30	54	73	45	47	52	60	42	120	87	49	88	90.2826	4.07495e-16
1155	FXN	105	6	133	78	16	63	93	8	43	130	26	66	98	55	71	96.298	2.43276e-17
1156	FXR1	64	42	138	15	68	74	47	54	43	1	205	16	218	6	0	830.106	6.67009e-174
1157	FXYD5	39	43	162	40	62	55	40	54	50	26	88	108	39	117	68	100.304	3.70076e-18
1158	FYN	103	18	123	83	12	62	76	20	48	40	39	143	76	41	107	81.5513	2.38085e-14
1159	FZD3	101	29	114	112	13	32	68	33	43	132	32	58	158	20	46	78.6659	9.06894e-14
1160	FZD5	14	46	184	18	44	95	11	55	78	37	40	145	69	55	100	97.014	1.73805e-17
1161	FZD9	21	86	137	12	95	50	31	38	75	17	85	120	21	129	74	81.2484	2.74016e-14
1162	FZR1	92	7	145	97	7	53	110	7	27	92	30	100	101	47	76	131.425	1.43261e-24
1163	G0S2	3	162	79	12	100	45	13	104	27	8	100	114	16	133	75	60.3063	4.05854e-10
1164	G2E3	33	80	131	34	60	63	31	66	47	73	63	86	85	72	67	61.6609	2.19884e-10
1165	G3BP1	55	65	124	70	12	75	75	23	46	161	8	53	177	12	35	214.4	5.8662e-42
1166	G6PD	16	63	165	10	58	89	20	42	82	37	44	141	55	68	101	57.5987	1.37584e-09
1167	GAA	8	101	135	10	100	47	16	70	58	40	74	108	29	127	68	77.5847	1.49546e-13
1168	GABARAP	115	13	116	103	11	43	76	17	51	141	15	66	141	30	53	45.1361	3.46769e-07
1169	GABARAPL1	72	36	136	46	52	59	27	59	58	14	90	118	14	133	77	147.006	8.25229e-28
1170	GABARAPL2	56	48	140	64	32	61	48	26	70	83	34	105	96	43	85	29.6775	0.000240997
1171	GABARAPL3	93	21	130	75	23	59	52	32	60	41	65	116	45	87	92	103.301	9.01461e-19
1172	GABBR1	22	74	148	23	55	79	17	67	60	46	51	125	74	54	96	74.483	6.26014e-13
1173	GABPB1	111	13	120	88	12	57	63	22	59	61	46	115	75	60	89	76.2624	2.75501e-13
1174	GABRA2	36	31	177	37	47	73	48	36	60	116	15	91	141	35	48	200.217	5.75078e-39
1175	GABRA5	119	9	116	88	17	52	73	20	51	71	40	111	82	54	88	66.2345	2.74956e-11
1176	GABRB2	51	67	126	68	14	75	76	21	47	158	10	54	177	12	35	217.511	1.292e-42
1177	GABRE	16	60	168	12	52	93	19	42	83	37	40	145	56	66	102	56.8247	1.9483e-09
1178	GABRP	44	76	124	68	21	68	77	21	46	156	11	55	172	15	37	217.938	1.0498e-42
1179	GAD1	10	53	181	12	53	92	10	57	77	21	46	155	25	91	108	50.5522	3.20037e-08
1180	GADD45A	39	65	140	37	43	77	51	33	60	61	28	133	119	26	79	101.251	2.36919e-18
1181	GADD45B	92	7	145	96	7	54	110	10	24	92	32	98	102	44	78	125.023	3.03676e-23
1182	GADD45G	105	8	131	71	17	69	83	12	49	128	28	66	83	62	79	93.5245	8.93489e-17
1183	GAK	44	25	175	39	42	76	52	33	59	124	15	83	166	16	42	233.579	5.17847e-46
1184	GAL	17	52	175	26	63	68	22	67	55	36	61	125	50	71	103	69.0911	7.45261e-12
1185	GALNT2	5	156	83	12	98	47	14	103	27	11	102	109	16	132	76	47.9347	1.01676e-07
1186	GAPDH	70	38	136	44	55	58	23	63	58	13	96	113	14	137	73	147.354	6.98337e-28
1187	GAS1	107	5	132	72	16	69	83	11	50	128	27	67	84	60	80	96.9587	1.7838e-17
1188	GAS2	29	40	175	61	27	69	46	31	67	65	38	119	93	39	92	68.7129	8.86114e-12
1189	GAS6	95	32	117	87	15	55	69	32	43	111	40	71	136	39	49	46.6223	1.80977e-07
1190	GATA1	44	23	177	31	17	109	28	30	86	49	20	153	76	42	106	48.0587	9.62758e-08
1191	GATA2	62	30	152	21	50	86	40	50	54	13	170	39	18	162	44	293.203	1.1506e-58
1192	GATA3	63	30	151	27	53	77	41	52	51	85	30	107	113	50	61	115.138	3.33632e-21
1193	GATA4	105	30	109	111	14	32	64	36	44	136	26	60	160	21	43	79.0003	7.76825e-14
1194	GATA6	81	34	129	68	28	61	35	49	60	61	56	105	56	84	84	55.2847	3.88659e-09
1195	GBA	2	164	78	3	117	37	5	119	20	7	93	122	12	137	75	89.1153	7.03123e-16
1196	GBE1	79	12	153	59	16	82	82	16	46	182	10	30	193	15	16	250.926	1.09613e-49
1197	GBP1	53	59	132	37	42	78	61	26	57	61	26	135	119	31	74	86.6699	2.20106e-15
1198	GBP2	53	59	132	37	42	78	61	26	57	61	26	135	119	31	74	86.6699	2.20106e-15
1199	GBP5	53	59	132	37	42	78	61	26	57	61	25	136	119	31	74	88.0223	1.17131e-15
1200	GCG	10	51	183	14	50	93	11	62	71	25	42	155	24	89	111	59.0054	7.30179e-10
1201	GCH1	42	69	133	46	47	64	42	43	59	76	54	92	87	64	73	35.9603	1.78567e-05
1202	GCLC	31	62	151	33	50	74	17	69	58	33	62	127	48	80	96	40.0931	3.07824e-06
1203	GCLM	57	57	130	40	41	76	60	25	59	62	26	134	123	26	75	84.2561	6.77419e-15
1204	GCSH	62	44	138	66	27	64	52	28	64	92	31	99	101	41	82	28.1335	0.000449517
1205	GDF11	51	42	151	27	56	74	13	68	63	22	50	150	30	87	107	68.172	1.13492e-11
1206	GDF15	74	18	152	91	11	55	92	16	36	61	48	113	69	74	81	154.744	2.00588e-29
1207	GDF5	24	85	135	13	77	67	11	78	55	9	123	90	14	134	76	37.4004	9.7125e-06
1208	GDF6	17	107	120	12	100	45	10	99	35	10	138	74	16	130	78	35.0931	2.57138e-05
1209	GDNF	7	132	105	10	95	52	12	93	39	10	167	45	11	167	46	46.48	1.92629e-07
1210	GFAP	11	84	149	14	87	56	17	59	68	60	50	112	33	100	91	93.7145	8.17379e-17
1211	GFRA1	67	21	156	51	28	78	42	37	65	90	19	113	141	22	61	109.833	4.12015e-20
1212	GFRAL	32	61	151	32	50	75	18	66	60	32	62	128	44	83	97	34.2425	3.67152e-05
1213	GGA3	7	98	139	9	100	48	14	71	59	35	77	110	20	135	69	77.3568	1.66161e-13
1214	GGCT	8	112	124	10	103	44	19	63	62	16	102	104	41	121	62	68.2785	1.08097e-11
1215	GGH	25	88	131	20	85	52	14	88	42	17	121	84	38	111	75	44.5427	4.49219e-07
1216	GGT5	68	30	146	80	29	48	74	23	47	30	113	79	31	126	67	240.011	2.2528e-47
1217	GHITM	67	21	156	48	24	85	45	35	64	87	18	117	139	21	64	102.223	1.49869e-18
1218	GHR	8	131	105	13	90	54	12	93	39	12	166	44	14	162	48	46.1654	2.21092e-07
1219	GHRHR	8	112	124	10	103	44	19	63	62	16	102	104	41	120	63	67.5043	1.54002e-11
1220	GHRL	86	10	148	69	13	75	88	16	40	179	10	33	185	15	24	200.475	5.07574e-39
1221	GHSR	58	49	137	14	68	75	35	60	49	1	203	18	218	6	0	832.458	2.075e-174
1222	GIMAP2	23	90	131	12	88	57	30	52	62	41	73	108	37	116	71	52.2572	1.50122e-08
1223	GIMAP8	23	89	132	12	88	57	30	50	64	41	74	107	37	116	71	53.0325	1.06296e-08
1224	GINS1	36	82	126	41	55	61	23	71	50	16	119	87	20	133	71	66.0069	3.05039e-11
1225	GINS2	68	41	135	64	28	65	58	22	64	93	31	98	103	39	82	22.3216	0.00435374
1226	GINS3	51	50	143	59	34	64	48	30	66	79	33	110	89	45	90	29.1055	0.00030386
1227	GJA1	104	18	122	83	13	61	74	21	49	34	43	145	75	42	107	91.1984	2.65526e-16
1228	GJB2	121	19	104	102	8	47	86	15	43	148	13	61	154	21	49	31.2486	0.000126886
1229	GJB6	121	19	104	101	9	47	86	16	42	148	13	61	156	20	48	32.1592	8.72198e-05
1230	GLI2	11	52	181	7	54	96	13	55	76	16	61	145	13	104	107	45.6182	2.8091e-07
1231	GLI3	11	104	129	11	105	41	19	61	64	21	96	105	42	121	61	72.2485	1.75073e-12
1232	GLIPR2	98	19	127	74	28	55	67	29	48	126	44	52	110	75	39	96.8564	1.87158e-17
1233	GLO1	23	73	148	25	53	79	18	71	55	48	48	126	63	64	97	63.1218	1.13363e-10
1234	GLRX	63	56	125	82	14	61	84	18	42	169	4	49	181	6	37	201.221	3.53292e-39
1235	GLRX2	2	162	80	11	101	45	5	112	27	11	91	120	18	132	74	74.6165	5.88651e-13
1236	GLS2	47	46	151	25	58	74	13	69	62	21	50	151	30	86	108	63.146	1.12122e-10
1237	GM2A	56	64	124	70	13	74	75	23	46	161	8	53	176	12	36	207.403	1.75757e-40
1238	GMFG	44	41	159	49	51	57	44	53	47	24	94	104	48	108	68	105.194	3.69122e-19
1239	GML	15	110	119	13	101	43	10	101	33	8	147	67	12	149	63	44.9455	3.76858e-07
1240	GMNN	24	70	150	25	51	81	19	75	50	48	50	124	72	53	99	82.0078	1.92618e-14
1241	GNA13	6	98	140	10	97	50	12	68	64	36	72	114	18	130	76	75.73	3.52245e-13
1242	GNAI2	90	10	144	74	12	71	98	9	37	197	2	23	205	1	18	247.922	4.74935e-49
1243	GNAI3	57	58	129	41	43	73	71	25	48	69	27	126	133	20	71	105.604	3.0412e-19
1244	GNAL	75	39	130	61	36	60	33	47	64	55	63	104	59	89	76	47.3705	1.30311e-07
1245	GNAO1	50	51	143	61	30	66	48	30	66	80	31	111	91	45	88	32.2069	8.55187e-05
1246	GNAS	26	88	130	16	78	63	8	91	45	22	112	88	39	107	78	41.4722	1.70078e-06
1247	GNB1	31	68	145	40	38	79	47	35	62	68	29	125	131	28	65	129.218	4.10955e-24
1248	GNB2	27	86	131	8	100	49	27	43	74	19	92	111	12	140	72	81.7964	2.12486e-14
1249	GNB2L1	40	79	125	66	22	69	76	22	46	144	17	61	169	19	36	204.984	5.68923e-40
1250	GNB4	62	42	140	14	69	74	41	59	44	2	204	16	217	7	0	831.844	2.81458e-174
1251	GNG2	45	72	127	43	49	65	40	46	58	76	55	91	85	68	71	31.7201	0.000104527
1252	GNG7	92	7	145	96	7	54	111	8	25	92	32	98	102	44	78	127.165	1.09402e-23
1253	GNGT1	26	85	133	9	99	49	27	43	74	14	98	110	12	144	68	87.708	1.35633e-15
1254	GNPNAT1	44	72	128	43	50	64	40	46	58	77	54	91	86	67	71	34.3401	3.52473e-05
1255	GNRH1	104	26	114	113	12	32	69	32	43	137	27	58	157	20	47	76.1918	2.84628e-13
1256	GNS	45	48	151	31	51	75	13	70	61	17	58	147	30	93	101	65.8056	3.34354e-11
1257	GOLGA4	90	9	145	71	10	76	95	10	39	189	6	27	193	10	21	212.558	1.43608e-41
1258	GOLPH3	6	136	102	9	95	53	11	96	37	7	172	43	13	168	43	49.5082	5.07959e-08
1259	GOPC	106	17	121	82	11	64	79	19	46	39	39	144	77	40	107	86.8338	2.03913e-15
1260	GORAB	3	163	78	6	104	47	5	116	23	7	94	121	13	134	77	71.6631	2.29103e-12
1261	GOT1	65	22	157	53	24	80	45	33	66	95	15	112	141	19	64	102.353	1.40956e-18
1262	GOT2	52	51	141	58	35	64	47	29	68	79	33	110	89	44	91	27.0918	0.000681633
1263	GPAM	66	22	156	50	28	79	45	37	62	90	19	113	142	22	60	111.134	2.22558e-20
1264	GPD2	11	50	183	12	50	95	13	59	72	23	47	152	25	88	111	50.496	3.28106e-08
1265	GPLD1	23	71	150	24	50	83	19	74	51	48	50	124	72	53	99	81.5469	2.38572e-14
1266	GPNMB	9	118	117	8	103	46	18	66	60	16	107	99	36	127	61	53.7037	7.87971e-09
1267	GPR61	57	58	129	41	43	73	72	24	48	69	27	126	133	20	71	106.309	2.18021e-19
1268	GPR65	59	46	139	51	38	68	44	40	60	75	52	95	75	76	73	32.3263	8.1404e-05
1269	GPRASP1	25	41	178	18	32	107	30	26	88	29	39	154	62	60	102	52.3474	1.44211e-08
1270	GPS1	10	100	134	13	97	47	19	64	61	45	70	107	37	122	65	79.5783	5.94397e-14
1271	GPT2	35	62	147	55	35	67	43	33	68	78	34	110	90	46	88	48.6006	7.58253e-08
1272	GPX1	90	10	144	73	12	72	99	8	37	194	3	25	205	1	18	241.257	1.22652e-47
1273	GPX2	54	54	136	49	37	71	49	40	55	80	50	92	87	66	71	32.6646	7.07733e-05
1274	GPX4	93	9	142	95	8	54	105	14	25	96	32	94	105	43	76	104.726	4.60301e-19
1275	GPX8	49	71	124	63	25	69	66	31	47	156	15	51	173	15	36	205.014	5.60698e-40
1276	GRAMD4	72	37	135	102	15	40	85	17	42	44	97	81	45	110	69	229.785	3.28731e-45
1277	GRB2	8	99	137	9	100	48	14	70	60	36	76	110	20	135	69	76.1742	2.86943e-13
1278	GREM1	119	8	117	87	16	54	73	18	53	71	35	116	83	52	89	65.4381	3.95305e-11
1279	GRID1	67	22	155	50	24	83	46	34	64	88	17	117	143	18	63	105.558	3.10852e-19
1280	GRID2	49	16	179	57	21	79	71	11	62	113	19	90	152	22	50	139.341	3.25282e-26
1281	GRIK2	101	19	124	83	12	62	78	18	48	45	39	138	73	43	108	76.1995	2.83607e-13
1282	GRIK5	54	29	161	51	48	58	51	46	47	31	82	109	75	77	72	98.3111	9.44825e-18
1283	GRIN2A	20	88	136	35	53	69	41	32	71	67	28	127	80	54	90	81.3542	2.60887e-14
1284	GRINA	16	108	120	12	101	44	12	99	33	8	146	68	13	149	62	46.2933	2.09044e-07
1285	GRK5	66	21	157	49	29	79	44	37	63	89	19	114	136	25	63	103.162	9.62468e-19
1286	GRM4	22	74	148	25	53	79	19	68	57	47	48	127	72	53	99	72.6456	1.45859e-12
1287	GRM5	18	53	173	28	57	72	35	57	52	59	44	119	75	54	95	91.6531	2.14639e-16
1288	GRN	12	83	149	16	86	55	17	60	67	62	47	113	34	98	92	95.3973	3.71274e-17
1289	GSDMA	16	83	145	17	83	57	15	63	66	65	49	108	37	99	88	88.8763	7.86162e-16
1290	GSDMB	16	83	145	17	83	57	16	63	65	65	49	108	37	100	87	88.6967	8.54951e-16
1291	GSDMC	12	115	117	11	108	38	6	106	32	6	153	63	7	155	62	49.4846	5.13295e-08
1292	GSDMD	15	109	120	12	101	44	11	100	33	8	146	68	13	149	62	45.3622	3.14163e-07
1293	GSK3A	54	29	161	51	47	59	52	45	47	32	80	110	76	76	72	96.557	2.15418e-17
1294	GSK3B	65	28	151	22	50	85	42	47	55	18	164	40	18	164	42	292.097	1.97793e-58
1295	GSKIP	60	46	138	53	37	67	47	42	55	74	56	92	66	85	73	38.4814	6.13302e-06
1296	GSN	97	14	133	68	23	66	73	20	51	119	36	67	86	65	73	71.4492	2.52763e-12
1297	GSPT1	20	88	136	36	54	67	39	34	71	65	29	128	73	56	95	72.6449	1.45905e-12
1298	GSS	27	82	135	14	77	66	13	77	54	9	123	90	14	133	77	41.3681	1.77887e-06
1299	GSTA1	29	64	151	31	50	76	17	68	59	32	60	130	47	82	95	39.3799	4.17855e-06
1300	GSTA2	29	64	151	32	49	76	17	68	59	32	60	130	47	82	95	39.9757	3.23724e-06
1301	GSTA4	31	63	150	30	50	77	17	68	59	31	61	130	46	81	97	36.2967	1.54944e-05
1302	GSTM4	57	58	129	41	43	73	71	25	48	68	27	127	133	20	71	106.573	1.92421e-19
1303	GSTO1	65	22	157	53	26	78	46	33	65	91	17	114	143	18	63	105.033	3.98274e-19
1304	GSTP1	17	52	175	27	65	65	22	64	58	38	55	129	51	67	106	70.4446	4.00804e-12
1305	GTDC1	13	50	181	14	48	95	14	54	76	24	49	149	30	78	116	37.2748	1.02436e-05
1306	GTF2B	54	60	130	36	43	78	61	26	57	61	26	135	119	31	74	87.5121	1.4861e-15
1307	GULP1	11	49	184	14	48	95	10	56	78	27	44	151	27	94	103	60.8543	3.16779e-10
1308	GYPB	45	14	185	56	27	74	69	13	62	122	15	85	168	13	43	193.936	1.20957e-37
1309	GYS1	65	22	157	68	28	61	68	36	40	38	76	108	87	69	68	119.886	3.50065e-22
1310	GZMA	49	71	124	63	26	68	66	31	47	157	14	51	173	15	36	206.323	2.96915e-40
1311	GZMB	40	66	138	41	48	68	35	59	50	78	57	87	80	75	69	51.5127	2.08999e-08
1312	GZMH	40	66	138	40	48	69	34	59	51	78	57	87	80	75	69	51.7349	1.89357e-08
1313	GZMK	49	71	124	63	26	68	65	32	47	157	14	51	172	16	36	204.843	6.09231e-40
1314	GZMM	93	9	142	96	7	54	107	11	26	96	32	94	107	42	75	107.864	1.04582e-19
1315	H19	37	35	172	71	22	64	51	26	67	102	22	98	115	18	91	88.6352	8.79836e-16
1316	HADH	46	17	181	60	20	77	75	10	59	119	12	91	155	18	51	148.599	3.8431e-28
1317	HADHB	10	50	184	6	56	95	16	58	70	7	93	122	5	141	78	108.041	9.61758e-20
1318	HAMP	39	43	162	41	61	55	39	55	50	26	88	108	39	117	68	100.055	4.15931e-18
1319	HAND2	55	14	175	67	20	70	79	9	56	130	12	80	176	11	37	175.573	8.74852e-34
1320	HAS2	12	117	115	10	108	39	11	102	31	8	148	66	9	151	64	42.2435	1.21895e-06
1321	HAX1	2	164	78	3	117	37	5	120	19	7	93	122	10	137	77	88.3612	9.99923e-16
1322	HBA1	20	89	135	45	45	67	55	28	61	73	30	119	94	43	87	96.0072	2.78856e-17
1323	HBEGF	60	57	127	74	12	71	77	21	46	163	8	51	175	11	38	190.572	6.17297e-37
1324	HCAR2	72	30	142	34	43	80	19	59	66	32	42	148	47	68	109	65.1181	4.57348e-11
1325	HCCS	56	23	165	49	15	93	38	21	85	54	24	144	83	47	94	41.6594	1.56886e-06
1326	HCK	25	83	136	14	79	64	14	75	55	7	130	85	8	144	72	56.0656	2.73903e-09
1327	HCLS1	64	28	152	21	50	86	43	46	55	17	165	40	16	163	45	296.22	2.6247e-59
1328	HCST	40	42	162	43	57	57	38	57	49	26	91	105	41	114	69	98.3091	9.45703e-18
1329	HDAC1	31	66	147	44	26	87	45	39	60	59	27	136	123	22	79	123.157	7.38311e-23
1330	HDAC2	102	17	125	81	12	64	79	18	47	40	38	144	76	41	107	83.5701	9.32038e-15
1331	HDAC3	58	58	128	75	11	71	76	22	46	164	6	52	176	10	38	203.062	1.44637e-39
1332	HDAC4	22	46	176	24	44	89	19	49	76	55	28	139	89	37	98	105.508	3.18267e-19
1333	HDAC6	44	23	177	31	17	109	28	30	86	49	20	153	76	42	106	48.0587	9.62758e-08
1334	HEBP2	100	20	124	79	14	64	69	25	50	33	43	146	76	43	105	82.9245	1.25826e-14
1335	HELLS	65	22	157	51	23	83	47	31	66	90	16	116	145	17	62	105.544	3.12842e-19
1336	HELZ	6	98	140	11	97	49	11	69	64	38	71	113	16	132	76	81.724	2.19747e-14
1337	HERPUD1	50	51	143	59	33	65	48	30	66	79	32	111	90	45	89	30.8206	0.000151218
1338	HEXB	62	60	122	80	15	62	82	19	43	170	5	47	186	3	35	219.571	4.74456e-43
1339	HEY2	102	17	125	81	16	60	74	23	47	35	43	144	73	44	107	90.058	4.52604e-16
1340	HGF	25	85	134	8	98	51	28	40	76	17	89	116	18	133	73	79.2086	7.05398e-14
1341	HGFAC	44	23	177	41	37	79	51	32	61	124	17	81	165	15	44	222.347	1.22902e-43
1342	HGS	9	101	134	11	99	47	18	68	58	43	70	109	38	122	64	84.1556	7.09842e-15
1343	HHIP	46	14	184	57	27	73	71	13	60	123	13	86	169	12	43	194.278	1.02462e-37
1344	HIBADH	9	113	122	9	103	45	19	66	59	17	100	105	40	121	63	62.9014	1.25289e-10
1345	HIC1	117	13	114	106	12	39	76	21	47	139	17	66	138	34	52	50.1789	3.77565e-08
1346	HIF1A	50	62	132	49	38	70	47	42	55	77	52	93	88	64	72	30.5975	0.00016566
1347	HIF3A	66	24	154	65	31	61	62	41	41	40	74	108	85	67	72	99.2295	6.13459e-18
1348	HIGD1A	89	10	145	71	13	73	96	9	39	192	4	26	200	3	21	229.904	3.10322e-45
1349	HIGD2A	42	76	126	67	17	73	77	22	45	150	15	57	171	18	35	215.358	3.68181e-42
1350	HILPDA	30	83	131	10	89	58	31	47	66	40	70	112	35	118	71	58.5531	8.95326e-10
1351	HINT1	63	55	126	82	10	65	83	16	45	169	5	48	184	7	33	209.148	7.52908e-41
1352	HINT2	100	19	125	70	32	55	64	30	50	126	46	50	107	76	41	93.4735	9.15098e-17
1353	HIP1	22	85	137	12	94	51	33	38	73	16	88	118	22	129	73	83.1216	1.14813e-14
1354	HIP1R	72	30	142	34	43	80	19	59	66	32	42	148	47	69	108	65.7185	3.47901e-11
1355	HIPK1	54	61	129	46	42	69	68	25	51	71	28	123	132	20	72	98.6246	8.15335e-18
1356	HIPK2	24	84	136	9	91	57	29	50	65	39	71	112	35	119	70	63.8969	7.97135e-11
1357	HIPK3	27	42	175	57	35	65	44	34	66	58	47	117	73	51	100	59.2092	6.66056e-10
1358	HK2	7	53	184	8	56	93	10	55	79	7	81	134	5	140	79	91.7045	2.09534e-16
1359	HMGA1	22	74	148	25	53	79	19	68	57	47	48	127	72	53	99	72.6456	1.45859e-12
1360	HMGA2	45	49	150	32	51	74	15	70	59	18	59	145	29	94	101	63.6423	8.9492e-11
1361	HMGB1	124	18	102	101	9	47	82	21	41	150	13	59	150	21	53	32.941	6.3113e-05
1362	HMGB2	55	14	175	67	20	70	80	9	55	132	12	78	176	11	37	177.288	3.81909e-34
1363	HMGCR	61	61	122	78	16	63	83	18	43	170	5	47	186	3	35	223.303	7.71943e-44
1364	HMGN2	36	66	142	51	24	82	54	31	59	68	22	132	140	16	68	143.088	5.40398e-27
1365	HMGN5	36	27	181	18	25	114	27	27	90	38	30	154	74	48	102	57.7283	1.29795e-09
1366	HMOX1	71	31	142	93	19	45	77	20	47	35	104	83	37	121	66	247.042	7.29751e-49
1367	HNF4A	41	71	132	22	73	62	17	78	49	16	120	86	25	118	81	45.1232	3.48726e-07
1368	HNMT	14	53	177	14	49	94	13	54	77	24	48	150	25	79	120	30.2658	0.000189684
1369	HNRNPC	41	67	136	44	47	66	35	54	55	76	61	85	77	74	73	39.3335	4.26221e-06
1370	HNRNPD	50	18	176	58	21	78	65	12	67	108	18	96	139	28	57	112.33	1.26345e-20
1371	HNRNPF	53	30	161	30	45	82	33	50	61	77	30	115	103	46	75	94.7183	5.10546e-17
1372	HNRNPH1	41	79	124	66	20	71	76	23	45	149	17	56	172	15	37	216.931	1.7135e-42
1373	HNRNPK	107	5	132	73	16	68	85	11	48	129	28	65	86	57	81	92.5054	1.44021e-16
1374	HOMER3	72	19	153	91	11	55	91	16	37	60	50	112	68	73	83	152.336	6.38419e-29
1375	HOXA13	10	112	122	9	103	45	20	63	61	17	100	105	40	121	63	62.925	1.23957e-10
1376	HOXA5	10	112	122	9	103	45	19	64	61	17	100	105	39	122	63	60.873	3.14121e-10
1377	HOXD9	10	53	181	12	51	94	10	59	75	20	48	154	22	94	108	49.9114	4.2501e-08
1378	HPCA	31	66	147	43	26	88	44	41	59	57	27	138	121	22	81	123.676	5.76812e-23
1379	HPGD	57	13	174	69	20	68	79	9	56	130	13	79	177	11	36	174.055	1.8207e-33
1380	HPN	39	43	162	41	60	56	40	54	50	26	88	108	38	116	70	98.5024	8.63537e-18
1381	HRAS	35	36	173	76	20	61	51	25	68	103	22	97	113	20	91	92.3802	1.52719e-16
1382	HRG	67	39	138	15	70	72	49	49	46	3	201	18	3	214	7	485.014	1.15322e-99
1383	HRK	70	29	145	32	44	81	20	60	64	30	42	150	42	71	111	69.478	6.24261e-12
1384	HS1BP3	11	50	183	7	57	93	15	57	72	11	92	119	12	136	76	92.5661	1.39986e-16
1385	HS6ST1	14	51	179	11	52	94	12	52	80	22	51	149	17	95	112	38.9688	4.98144e-06
1386	HSBP1	67	42	135	64	28	65	53	25	66	94	31	97	103	40	81	23.8008	0.00247482
1387	HSD17B10	40	24	180	30	15	112	28	26	90	44	26	152	79	39	106	47.4945	1.23399e-07
1388	HSD17B11	48	18	178	55	25	77	62	12	70	113	18	91	141	25	58	123.734	5.60971e-23
1389	HSD17B4	63	57	124	81	12	64	86	17	41	170	4	48	184	7	33	211.825	2.04991e-41
1390	HSF1	15	109	120	12	100	45	11	100	33	8	146	68	14	148	62	44.7155	4.16618e-07
1391	HSF2	103	17	124	82	15	60	74	21	49	34	43	145	74	43	107	91.1732	2.68681e-16
1392	HSP90AA1	61	46	137	52	35	70	46	41	57	76	58	88	67	88	69	42.6588	1.0184e-06
1393	HSP90AB1	25	72	147	24	57	76	16	74	54	42	54	126	54	72	98	51.7522	1.87909e-08
1394	HSP90B1	67	29	148	38	41	78	20	59	65	27	45	150	45	70	109	67.9664	1.24681e-11
1395	HSPA13	46	66	132	72	32	53	76	21	47	102	34	86	118	45	61	78.5849	9.41525e-14
1396	HSPA1A	21	75	148	22	57	78	17	69	58	46	51	125	72	53	99	76.6437	2.31017e-13
1397	HSPA1B	21	75	148	22	57	78	17	69	58	46	51	125	72	53	99	76.6437	2.31017e-13
1398	HSPA2	53	56	135	48	39	70	47	42	55	79	51	92	87	66	71	32.1202	8.86372e-05
1399	HSPA5	97	14	133	69	22	66	72	18	54	118	35	69	89	63	72	67.7213	1.39461e-11
1400	HSPA8	32	44	168	41	49	67	52	35	57	74	37	111	89	48	87	73.6294	9.2753e-13
1401	HSPA9	60	58	126	75	12	70	76	22	46	163	9	50	176	12	36	191.272	4.39812e-37
1402	HSPB1	24	84	136	13	94	50	31	40	73	18	86	118	20	130	74	76.534	2.43026e-13
1403	HSPB6	39	43	162	41	61	55	38	57	49	25	91	106	40	115	69	98.4655	8.78646e-18
1404	HSPB8	69	30	145	35	42	80	20	58	66	32	41	149	44	70	110	63.0419	1.17549e-10
1405	HSPD1	13	48	183	17	46	94	12	49	83	28	47	147	32	87	105	48.3573	8.44091e-08
1406	HTATIP2	30	39	175	65	24	68	46	29	69	68	41	113	93	38	93	68.7843	8.57631e-12
1407	HTR2A	120	16	108	104	9	44	84	18	42	149	16	57	156	19	49	38.7646	5.43501e-06
1408	HTR2B	17	46	181	20	46	91	17	47	80	53	29	140	91	35	98	123.371	6.66692e-23
1409	HTR7	67	22	155	50	26	81	44	34	66	90	17	115	145	18	61	110.715	2.71448e-20
1410	HTRA1	67	21	156	49	29	79	46	37	61	88	21	113	136	25	63	99.6655	4.99692e-18
1411	HTRA2	7	53	184	8	56	93	10	54	80	7	81	134	3	140	81	92.596	1.3804e-16
1412	HTT	44	23	177	40	40	77	51	33	60	124	16	82	165	15	44	230.054	2.88412e-45
1413	HYAL2	90	10	144	74	12	71	98	9	37	197	2	23	205	1	18	247.922	4.74935e-49
1414	HYOU1	29	45	170	37	52	68	51	35	58	73	36	113	89	50	85	82.8462	1.30488e-14
1415	HYPK	116	8	120	93	12	52	69	21	54	65	42	115	82	53	89	78.8629	8.27858e-14
1416	IAPP	67	42	135	32	67	58	25	57	62	12	90	120	15	134	75	125.252	2.72235e-23
1417	ICAM1	88	9	147	93	9	55	106	9	29	79	39	104	85	54	85	138.891	4.03569e-26
1418	ID1	23	88	133	14	79	64	13	75	56	7	132	83	7	147	70	52.8761	1.13967e-08
1419	ID2	11	51	182	11	52	94	19	61	64	20	87	115	17	133	74	97.0867	1.67973e-17
1420	ID3	38	64	142	48	26	83	51	33	60	68	21	133	137	21	66	133.222	6.07315e-25
1421	IDE	67	22	155	48	28	81	45	34	65	91	17	114	145	18	61	112.584	1.11982e-20
1422	IDH1	14	46	184	18	43	96	11	54	79	37	39	146	72	52	100	101.593	2.01617e-18
1423	IDO1	79	47	118	69	41	47	37	65	42	52	96	74	62	107	55	76.0825	2.99359e-13
1424	IER3	22	75	147	22	57	78	16	70	58	44	52	126	71	59	94	74.0609	7.60382e-13
1425	IER3IP1	113	15	116	98	12	47	47	40	57	84	41	97	94	50	80	68.6995	8.91577e-12
1426	IFI16	2	163	79	6	111	40	6	113	25	7	92	123	13	136	75	77.6282	1.46573e-13
1427	IFI27	60	46	138	51	37	69	47	42	55	73	54	95	71	80	73	34.4288	3.39648e-05
1428	IFI27L1	60	46	138	51	37	69	47	42	55	73	54	95	71	80	73	34.4288	3.39648e-05
1429	IFI27L2	60	46	138	51	37	69	47	42	55	73	54	95	71	80	73	34.4288	3.39648e-05
1430	IFI6	37	64	143	51	24	82	49	34	61	61	26	135	131	18	75	122.976	8.0471e-23
1431	IFIT2	67	21	156	51	26	80	47	33	64	91	16	115	143	18	63	105.312	3.4913e-19
1432	IFIT3	67	21	156	51	26	80	47	33	64	91	16	115	143	18	63	105.312	3.4913e-19
1433	IFITM1	35	36	173	75	20	62	51	25	68	103	23	96	113	20	91	91.3929	2.42427e-16
1434	IFNA2	127	12	105	88	21	48	83	24	37	158	19	45	169	26	29	74.0776	7.54583e-13
1435	IFNAR1	38	62	144	71	28	58	72	15	57	112	21	89	125	38	61	108.811	6.68159e-20
1436	IFNAR2	38	62	144	71	28	58	73	14	57	112	22	88	125	38	61	109.153	5.68443e-20
1437	IFNB1	126	12	106	86	22	49	84	24	36	157	19	46	168	27	29	75.6444	3.66431e-13
1438	IFNG	46	52	146	33	51	73	15	70	59	16	62	144	28	94	102	62.0972	1.80437e-10
1439	IFNGR1	100	20	124	78	14	65	70	25	49	33	43	146	76	43	105	83.1	1.15971e-14
1440	IFNGR2	38	63	143	70	28	59	72	15	57	111	22	89	125	38	61	107.494	1.24557e-19
1441	IFT57	62	25	157	23	49	85	43	47	54	19	157	46	27	149	48	259.036	2.08923e-51
1442	IGBP1	40	26	178	24	20	113	26	25	93	43	27	152	75	41	108	42.8635	9.31973e-07
1443	IGF1	66	30	148	38	41	78	19	59	66	26	44	152	43	72	109	69.6919	5.65968e-12
1444	IGF1R	93	23	128	79	24	54	52	34	58	43	69	110	47	86	91	100.605	3.21075e-18
1445	IGF2	37	35	172	71	22	64	50	26	68	102	22	98	115	18	91	88.7455	8.35688e-16
1446	IGF2R	103	19	122	86	10	61	73	25	46	35	45	142	79	38	107	92.9302	1.1804e-16
1447	IGFBP1	11	105	128	10	105	42	19	60	65	24	93	105	38	123	63	66.2612	2.71629e-11
1448	IGFBP2	14	47	183	21	42	94	16	50	78	48	32	142	89	39	96	124.577	3.75574e-23
1449	IGFBP3	11	105	128	10	105	42	19	60	65	24	93	105	38	123	63	66.2612	2.71629e-11
1450	IGFBP5	14	47	183	21	42	94	16	50	78	48	32	142	89	39	96	124.577	3.75574e-23
1451	IGFBP6	56	35	153	30	56	71	13	69	62	21	50	151	29	87	108	85.4561	3.8749e-15
1452	IGHA1	63	46	135	53	34	70	46	44	54	78	57	87	67	88	69	43.1505	8.22922e-07
1453	IGHG1	63	46	135	53	34	70	46	44	54	78	57	87	67	88	69	43.1505	8.22922e-07
1454	IGHM	63	46	135	53	34	70	46	44	54	78	57	87	67	88	69	43.1505	8.22922e-07
1455	IGKC	9	52	183	5	60	92	9	61	74	11	73	138	6	132	86	78.2145	1.1176e-13
1456	IGLC2	67	32	145	82	28	47	69	29	46	29	116	77	33	127	64	232.216	1.0063e-45
1457	IHH	16	47	181	22	42	93	15	50	79	49	31	142	89	38	97	120.743	2.32817e-22
1458	IKBIP	66	29	149	40	41	76	19	60	65	25	45	152	43	71	110	73.7307	8.85262e-13
1459	IKBKB	61	54	129	51	55	51	29	72	43	48	96	78	60	108	56	63.9411	7.81306e-11
1460	IKBKE	3	162	79	12	102	43	9	110	25	7	100	115	16	131	77	64.7823	5.3289e-11
1461	IKBKG	16	63	165	10	58	89	20	42	82	37	43	142	55	68	101	58.3881	9.644e-10
1462	IKZF1	11	106	127	8	107	42	21	63	60	24	95	103	39	121	64	67.6018	1.47287e-11
1463	IKZF3	16	83	145	16	84	57	16	64	64	65	49	108	37	101	86	91.2861	2.54851e-16
1464	IL10	3	162	79	12	102	43	9	109	26	7	100	115	16	131	77	63.2502	1.06939e-10
1465	IL10RA	28	46	170	40	51	66	54	33	57	73	35	114	89	50	85	84.4413	6.21494e-15
1466	IL10RB	38	62	144	70	28	59	72	14	58	112	22	88	125	38	61	108.502	7.73252e-20
1467	IL11RA	98	20	126	70	32	55	61	31	52	124	48	50	112	72	40	90.3113	4.02064e-16
1468	IL12A	60	39	145	18	63	76	33	58	53	5	193	24	5	205	14	402.684	4.9936e-82
1469	IL12B	51	68	125	68	15	74	75	23	46	159	9	54	178	12	34	221.41	1.93865e-43
1470	IL13	63	55	126	80	10	67	84	16	44	168	5	49	181	8	35	203.068	1.44197e-39
1471	IL15	47	15	182	59	24	74	69	12	63	121	14	87	166	14	44	175.013	1.1462e-33
1472	IL16	97	16	131	76	19	62	59	26	59	48	58	116	57	70	97	83.4498	9.8564e-15
1473	IL17A	29	63	152	31	50	76	18	67	59	31	62	129	47	79	98	36.5938	1.36668e-05
1474	IL17B	54	62	128	70	13	74	77	23	44	162	7	53	176	13	35	212.427	1.52995e-41
1475	IL17RA	63	34	147	88	21	48	68	26	50	29	112	81	44	114	66	220.724	2.70787e-43
1476	IL17RB	89	11	144	73	11	73	93	10	41	196	2	24	206	2	16	248.243	4.06106e-49
1477	IL18	30	47	167	42	48	67	53	36	55	75	34	113	90	50	84	78.8356	8.38405e-14
1478	IL18R1	11	50	183	7	54	96	14	58	72	14	60	148	12	113	99	63.4986	9.55303e-11
1479	IL19	3	162	79	12	102	43	9	109	26	7	100	115	16	131	77	63.2502	1.06939e-10
1480	IL1A	10	50	184	5	54	98	12	61	71	15	59	148	13	110	101	62.2366	1.69391e-10
1481	IL1B	10	50	184	6	54	97	13	60	71	15	59	148	14	109	101	61.1362	2.78843e-10
1482	IL1R1	11	50	183	7	54	96	13	59	72	14	60	148	13	113	98	63.0736	1.15871e-10
1483	IL1RAP	67	37	140	16	69	72	50	49	45	4	200	18	5	211	8	479.069	2.17238e-98
1484	IL2	46	15	183	59	21	77	77	8	59	120	12	90	163	15	46	168.738	2.37145e-32
1485	IL20RA	100	20	124	78	14	65	69	25	50	33	43	146	76	43	105	81.8882	2.03622e-14
1486	IL24	3	162	79	12	102	43	9	109	26	7	100	115	16	131	77	63.2502	1.06939e-10
1487	IL2RA	62	33	149	26	56	75	40	53	51	85	32	105	111	50	63	111.15	2.20933e-20
1488	IL2RB	73	31	140	93	19	45	77	20	47	34	103	85	37	120	67	242.906	5.48937e-48
1489	IL3	62	55	127	82	10	65	84	16	44	169	5	48	182	8	34	206.976	2.16246e-40
1490	IL31RA	50	69	125	62	26	69	65	32	47	162	9	51	175	14	35	221.118	2.23496e-43
1491	IL32	20	87	137	41	46	70	49	26	69	73	29	120	96	42	86	97.2367	1.5654e-17
1492	IL33	124	19	101	79	27	51	86	20	38	148	29	45	152	42	30	61.5562	2.30563e-10
1493	IL4	63	55	126	80	10	67	84	16	44	168	5	49	181	8	35	203.068	1.44197e-39
1494	IL4I1	64	23	157	66	28	63	66	37	41	36	81	105	87	70	67	122.094	1.2246e-22
1495	IL6	8	118	118	8	104	45	17	67	60	16	107	99	37	126	61	57.2603	1.60192e-09
1496	IL6R	2	164	78	3	117	37	5	120	19	7	93	122	10	137	77	88.3612	9.99923e-16
1497	IL6ST	50	69	125	62	26	69	65	32	47	162	9	51	175	14	35	221.118	2.23496e-43
1498	IL7	22	98	124	15	97	45	13	101	30	18	124	80	31	117	76	48.8905	6.67253e-08
1499	IL7R	6	133	105	8	97	52	12	94	38	10	167	45	12	168	44	48.2355	8.90636e-08
1500	IL9	64	54	126	81	10	66	83	15	46	166	6	50	179	9	36	190.772	5.60191e-37
1501	ILVBL	83	10	151	94	8	55	98	10	36	69	42	111	71	71	82	171.781	5.4604e-33
1502	IMPACT	85	30	129	72	26	59	33	51	60	66	53	103	61	84	79	67.1021	1.85062e-11
1503	INCA1	118	11	115	105	12	40	71	20	53	141	15	66	140	32	52	52.8893	1.13298e-08
1504	ING2	56	14	174	69	20	68	81	9	54	133	13	76	173	12	39	169.227	1.87234e-32
1505	ING3	31	82	131	9	92	56	30	43	71	32	79	111	31	123	70	61.9334	1.94342e-10
1506	ING4	70	38	136	44	55	58	23	64	57	13	96	113	14	137	73	147.667	6.01143e-28
1507	ING5	22	44	178	24	48	85	19	49	76	56	29	137	91	37	96	113.397	7.61944e-21
1508	INHBA	11	104	129	10	105	42	19	61	64	21	96	105	41	121	62	70.4133	4.066e-12
1509	INHBB	11	51	182	7	53	97	13	54	77	15	62	145	13	104	107	45.6344	2.78922e-07
1510	INPP1	11	49	184	15	48	94	11	55	78	28	45	149	28	91	105	56.5898	2.16496e-09
1511	INPP5D	18	46	180	21	46	90	19	46	79	56	29	137	94	34	96	123.437	6.46234e-23
1512	INPP5E	96	14	134	65	27	65	74	20	50	121	33	68	90	66	68	76.0033	3.10503e-13
1513	INPPL1	21	48	175	32	54	71	25	64	55	49	53	120	59	61	104	71.0973	2.97078e-12
1514	INS	36	35	173	71	22	64	50	26	68	102	22	98	115	18	91	90.87	3.09615e-16
1515	INSL3	77	18	149	90	12	55	93	14	37	65	44	113	69	72	83	143.742	3.94968e-27
1516	INSL4	121	21	102	78	29	50	85	21	38	148	29	45	152	42	30	62.5815	1.44866e-10
1517	IP6K2	91	9	144	73	12	72	99	8	37	194	2	26	206	1	17	243.328	4.46749e-48
1518	IPMK	62	22	160	42	32	83	38	40	66	86	24	112	123	27	74	92.834	1.23477e-16
1519	IRAK1	16	61	167	10	54	93	19	42	83	35	42	145	55	67	102	57.293	1.57859e-09
1520	IRAK2	86	10	148	69	13	75	87	17	40	178	10	34	185	15	24	199.981	6.44804e-39
1521	IRAK3	48	47	149	33	50	74	15	70	59	18	59	145	29	94	101	67.7576	1.37169e-11
1522	IREB2	96	19	129	77	18	62	62	26	56	51	54	117	56	70	98	78.6921	8.95959e-14
1523	IRF1	63	54	127	81	10	66	84	16	44	168	5	49	182	8	34	203.134	1.39649e-39
1524	IRF2	56	15	173	69	20	68	79	10	55	134	14	74	173	12	39	167.868	3.60798e-32
1525	IRF3	65	22	157	68	27	62	67	36	41	38	77	107	88	69	67	120.35	2.8069e-22
1526	IRF5	30	83	131	10	89	58	30	48	66	39	70	113	34	118	72	56.5797	2.17485e-09
1527	IRF7	36	35	173	75	21	61	51	25	68	103	22	97	113	20	91	90.3812	3.89143e-16
1528	IRF8	68	41	135	65	27	65	58	21	65	93	31	98	104	39	81	23.1048	0.00323228
1529	IRF9	41	65	138	41	46	70	33	58	53	78	57	87	81	73	70	49.869	4.33065e-08
1530	IRGM	55	65	124	70	13	74	75	23	46	161	8	53	176	12	36	210.52	3.86643e-41
1531	IRS2	92	32	120	83	17	57	65	32	47	111	38	73	136	38	50	46.1732	2.20341e-07
1532	ISCA1	107	5	132	72	16	69	83	11	50	128	27	67	84	60	80	96.9587	1.7838e-17
1533	ISCU	69	28	147	34	44	79	19	58	67	29	44	149	43	69	112	65.871	3.24536e-11
1534	ISL1	42	80	122	57	33	67	56	40	48	138	29	55	161	24	39	178.194	2.46444e-34
1535	ISLR	101	18	125	78	17	62	61	25	58	53	52	117	62	65	97	70.4645	3.97159e-12
1536	ISOC1	63	55	126	82	11	64	82	17	45	168	5	49	184	7	33	206.053	3.38498e-40
1537	ITCH	29	80	135	14	76	67	13	76	55	9	126	87	16	133	75	45.1234	3.48694e-07
1538	ITGA1	45	75	124	59	30	68	59	34	51	146	21	55	171	18	35	199.4	8.55066e-39
1539	ITGA2	43	76	125	59	30	68	61	33	50	148	19	55	170	19	35	204.443	7.3953e-40
1540	ITGA3	10	91	143	12	86	59	12	64	68	45	55	122	17	120	87	81.2475	2.74132e-14
1541	ITGA4	11	53	180	14	48	95	12	58	74	22	45	155	26	94	104	55.0927	4.23557e-09
1542	ITGA5	55	38	151	30	55	72	15	67	62	22	50	150	30	86	108	74.2621	6.93091e-13
1543	ITGA6	10	53	181	13	51	93	9	57	78	20	47	155	22	94	108	49.2717	5.63918e-08
1544	ITGA7	52	42	150	27	56	74	13	68	63	22	50	150	30	87	107	68.7693	8.63561e-12
1545	ITGAL	25	74	145	32	56	69	29	46	69	58	36	128	55	69	100	42.7351	9.85297e-07
1546	ITGAM	23	78	143	37	55	65	32	42	70	61	36	125	54	70	100	46.3542	2.03543e-07
1547	ITGAV	11	49	184	14	49	94	11	57	76	30	43	149	30	93	101	65.8984	3.20509e-11
1548	ITGB1	52	32	160	23	52	82	22	63	59	77	31	114	103	52	69	134.82	2.82929e-25
1549	ITGB2	45	61	138	70	29	58	74	18	52	119	16	87	136	35	53	113.611	6.88489e-21
1550	ITGB3BP	43	61	140	35	43	79	49	34	61	59	30	133	118	29	77	92.6613	1.3388e-16
1551	ITGB4	7	99	138	10	99	48	15	69	60	35	77	110	20	136	68	76.019	3.08252e-13
1552	ITGB5	64	29	151	22	51	84	40	50	54	16	168	38	18	163	43	290.034	5.43319e-58
1553	ITGB6	10	51	183	12	51	94	12	60	72	24	44	154	26	88	110	55.7358	3.17546e-09
1554	ITGB8	8	118	118	9	104	44	16	68	60	16	106	100	35	126	63	52.5408	1.32322e-08
1555	ITIH2	63	31	150	27	55	75	40	52	52	85	30	107	114	48	62	115.602	2.6773e-21
1556	ITM2C	17	46	181	20	47	90	18	47	79	53	29	140	91	35	98	123.216	7.17865e-23
1557	ITPK1	60	46	138	51	37	69	46	43	55	74	53	95	72	79	73	34.3087	3.57129e-05
1558	ITPKB	5	158	81	13	95	49	12	104	28	11	102	109	17	134	73	46.5827	1.84145e-07
1559	ITPR1	85	11	148	69	15	73	90	17	37	179	10	33	184	14	26	200.141	5.96625e-39
1560	ITPR3	23	73	148	25	54	78	18	70	56	47	48	127	74	52	98	78.6879	8.97725e-14
1561	ITPRIP	65	22	157	53	26	78	46	33	65	91	17	114	144	17	63	106.988	1.58201e-19
1562	ITSN1	38	62	144	68	29	60	72	16	56	113	21	88	125	37	62	107.583	1.19398e-19
1563	IVNS1ABP	3	161	80	8	104	45	4	115	25	8	95	119	16	130	78	70.834	3.35233e-12
1564	JAG2	63	48	133	52	35	70	47	44	53	77	57	88	67	88	69	39.9784	3.23353e-06
1565	JAK2	121	21	102	79	28	50	85	21	38	148	29	45	153	42	29	63.2447	1.0721e-10
1566	JAK3	77	18	149	90	12	55	93	14	37	65	44	113	69	72	83	143.742	3.94968e-27
1567	JAZF1	9	113	122	10	103	44	19	65	60	17	101	104	40	121	63	62.1852	1.73382e-10
1568	JDP2	59	47	138	47	39	71	48	40	56	76	50	96	83	70	71	32.3841	7.94829e-05
1569	JMY	64	58	122	83	13	61	84	18	42	171	4	47	184	5	35	210.452	3.99561e-41
1570	JTB	2	162	80	3	117	37	5	121	18	7	93	122	10	138	76	89.7778	5.15926e-16
1571	JUN	38	64	142	35	39	83	49	35	60	58	32	132	116	30	78	93.5578	8.79659e-17
1572	JUND	75	18	151	91	11	55	92	17	35	60	48	114	69	73	82	152.412	6.15287e-29
1573	KALRN	64	28	152	21	52	84	41	49	54	16	167	39	16	167	41	301.006	2.51519e-60
1574	KANK1	124	20	100	78	29	50	84	25	35	150	29	43	153	42	29	65.0469	4.72418e-11
1575	KANK2	89	7	148	93	8	56	105	8	31	80	36	106	85	55	84	142.965	5.7321e-27
1576	KAT6A	62	52	130	53	53	51	29	73	42	47	98	77	58	110	56	71.0102	3.09192e-12
1577	KCNB1	36	76	132	18	78	61	14	81	49	17	117	88	28	117	79	38.2049	6.8997e-06
1578	KCND3	56	59	129	46	42	69	68	24	52	71	26	125	134	19	71	101.45	2.1571e-18
1579	KCNE2	38	63	143	73	26	58	74	15	55	115	20	87	128	34	62	113.455	7.4106e-21
1580	KCNIP3	8	52	184	5	57	95	10	64	70	8	69	145	10	122	92	70.4455	4.00642e-12
1581	KCNK1	6	157	81	13	95	49	15	102	27	11	104	107	18	128	78	45.5201	2.93218e-07
1582	KCNMA1	67	19	158	43	30	84	39	43	62	84	23	115	130	27	67	109.274	5.36803e-20
1583	KCNMB1	44	74	126	68	18	71	77	21	46	156	11	55	172	15	37	219.788	4.26974e-43
1584	KCTD4	121	16	107	101	11	45	84	21	39	149	16	57	156	19	49	40.3424	2.76584e-06
1585	KDM1A	37	64	143	47	26	84	51	33	60	68	21	133	138	21	65	137.662	7.26527e-26
1586	KDM2B	72	30	142	35	42	80	18	60	66	33	41	148	48	67	109	66.7675	2.15598e-11
1587	KDR	40	28	176	37	46	74	49	28	67	82	44	96	103	62	59	112.028	1.45776e-20
1588	KDSR	115	12	117	100	12	45	44	40	60	93	35	94	97	48	79	74.7812	5.45612e-13
1589	KEAP1	88	9	147	93	8	56	107	8	29	79	41	102	86	55	83	145.203	1.96036e-27
1590	KIAA0226	66	36	142	18	69	70	50	51	43	3	200	19	5	213	6	485.021	1.14932e-99
1591	KIAA0930	69	39	136	102	16	39	79	20	45	41	98	83	44	108	72	218.923	6.50175e-43
1592	KIF11	67	22	155	48	28	81	45	34	65	91	17	114	145	18	61	112.584	1.11982e-20
1593	KIF14	3	163	78	10	103	44	4	114	26	7	94	121	18	131	75	77.6364	1.46018e-13
1594	KIF1B	33	65	146	42	31	84	48	35	61	69	24	129	135	27	62	136.962	1.01597e-25
1595	KIF20B	67	22	155	50	27	80	44	34	66	91	16	115	145	18	61	112.169	1.3632e-20
1596	KIF23	107	15	122	77	17	63	61	23	60	53	51	118	62	64	98	73.9539	7.98792e-13
1597	KIF2C	29	71	144	35	39	83	37	41	66	49	38	135	107	30	87	94.7647	4.99552e-17
1598	KIF5B	52	31	161	24	51	82	23	63	58	78	29	115	104	51	69	137.921	6.42096e-26
1599	KIFAP3	3	162	79	6	105	46	5	117	22	7	95	120	14	134	76	73.3376	1.06088e-12
1600	KIFC1	22	74	148	23	56	78	18	69	57	47	48	127	73	52	99	78.2591	1.09474e-13
1601	KIR2DL4	58	25	161	61	31	65	63	37	44	31	88	103	80	76	68	127.557	9.07319e-24
1602	KITLG	67	29	148	41	43	73	18	61	65	23	47	152	38	74	112	80.5647	3.76276e-14
1603	KL	124	16	104	101	9	47	82	22	40	150	13	59	152	19	53	37.2213	1.0479e-05
1604	KLF11	11	51	182	11	52	94	19	60	65	19	86	117	18	133	73	97.0912	1.67612e-17
1605	KLF4	98	14	132	67	23	67	79	14	51	123	33	66	80	64	80	78.5709	9.47655e-14
1606	KLF8	40	26	178	26	19	112	28	28	88	43	26	153	77	40	107	45.7719	2.62653e-07
1607	KLF9	102	8	134	78	16	63	91	9	44	131	26	65	94	57	73	96.3279	2.39883e-17
1608	KLHL20	3	162	79	7	103	47	4	116	24	7	92	123	15	133	76	76.754	2.19536e-13
1609	KLHL24	65	42	137	15	68	74	46	53	45	1	205	16	219	5	0	833.345	1.33597e-174
1610	KLHL3	61	57	126	78	10	69	77	21	46	165	8	49	178	10	36	196.946	2.8103e-38
1611	KLLN	67	21	156	51	23	83	47	33	64	94	16	112	149	16	59	115.649	2.61794e-21
1612	KMO	4	158	82	12	97	48	12	106	26	12	100	110	20	128	76	53.6972	7.90255e-09
1613	KMT2A	30	45	169	38	52	67	52	36	56	72	37	113	89	50	85	81.4547	2.4901e-14
1614	KNG1	67	39	138	15	70	72	49	49	46	3	201	18	3	214	7	485.014	1.15322e-99
1615	KPNA1	64	29	151	21	50	86	44	46	54	16	166	40	16	164	44	299.406	5.50816e-60
1616	KPNB1	9	89	146	12	87	58	11	66	67	49	53	120	24	111	89	86.8486	2.02509e-15
1617	KRAS	55	56	133	27	72	58	17	66	61	12	87	123	16	132	76	92.2911	1.59223e-16
1618	KREMEN1	72	29	143	88	22	47	75	20	49	29	111	82	30	132	62	274.059	1.35087e-54
1619	KRIT1	25	87	132	9	97	51	26	43	75	14	98	110	11	145	68	83.7277	8.66164e-15
1620	KRT13	15	81	148	21	82	54	18	61	65	66	47	109	38	98	88	90.7214	3.31896e-16
1621	KRT14	15	81	148	21	81	55	18	61	65	66	47	109	38	98	88	89.4511	6.01031e-16
1622	KRT16	15	81	148	21	81	55	18	61	65	66	47	109	38	98	88	89.4511	6.01031e-16
1623	KRT18	56	35	153	30	56	71	13	70	61	21	52	149	29	87	108	84.8516	5.13456e-15
1624	KRT20	16	80	148	19	82	56	20	60	64	64	48	110	35	102	87	86.9713	1.91249e-15
1625	KRT25	16	81	147	19	82	56	20	60	64	64	48	110	34	102	88	86.0036	3.00257e-15
1626	KRT33B	15	81	148	20	82	55	18	61	65	65	47	110	37	100	87	90.483	3.71055e-16
1627	KRT8	56	35	153	29	57	71	13	70	61	21	52	149	29	87	108	84.6986	5.51349e-15
1628	KRT83	57	35	152	31	55	71	15	68	61	21	51	150	29	87	108	82.9794	1.22654e-14
1629	KRTCAP2	2	164	78	3	117	37	5	119	20	7	93	122	13	136	75	90.6631	3.4108e-16
1630	KTN1	44	68	132	48	46	63	42	44	58	76	54	92	86	65	73	33.3585	5.30686e-05
1631	KXD1	74	18	152	91	11	55	92	16	36	60	50	112	67	75	82	157.968	4.25436e-30
1632	KYNU	13	50	181	13	49	95	14	55	75	25	47	150	27	79	118	37.9684	7.63015e-06
1633	LACC1	120	17	107	102	10	45	86	18	40	150	14	58	155	19	50	36.4651	1.44309e-05
1634	LACRT	55	39	150	28	57	72	16	67	61	23	50	149	30	86	108	71.3695	2.62178e-12
1635	LALBA	56	37	151	32	53	72	18	69	57	20	53	149	30	84	110	77.7296	1.39857e-13
1636	LAMP1	95	32	117	85	17	55	68	32	44	110	40	72	135	39	50	43.2364	7.92817e-07
1637	LAMP2	18	53	173	16	38	103	25	33	86	33	35	154	57	66	101	53.8845	7.26873e-09
1638	LAMP3	64	42	138	15	68	74	45	54	45	1	205	16	219	5	0	836.744	2.47164e-175
1639	LAMTOR5	55	59	130	44	44	69	69	25	50	70	26	126	134	20	70	107.43	1.28359e-19
1640	LANCL1	14	45	185	20	43	94	13	49	82	40	36	146	74	50	100	97.3084	1.51357e-17
1641	LAPTM5	34	66	144	48	24	85	47	37	60	60	25	137	130	17	77	133.812	4.58078e-25
1642	LARP4	56	37	151	34	51	72	15	69	60	21	51	150	33	82	109	78.0357	1.21396e-13
1643	LARP4B	63	35	146	30	56	71	46	51	47	92	31	99	118	48	58	113.175	8.46455e-21
1644	LASP1	16	80	148	16	84	57	16	63	65	69	44	109	38	95	91	101.447	2.1603e-18
1645	LATS1	101	19	124	84	10	63	74	23	47	36	41	145	80	36	108	86.348	2.55739e-15
1646	LATS2	122	19	103	102	7	48	86	16	42	148	13	61	156	19	49	31.629	0.00010852
1647	LCAT	50	52	142	62	31	64	47	29	68	73	43	106	88	42	94	25.6383	0.00121087
1648	LCK	31	66	147	44	26	87	45	39	60	59	27	136	123	22	79	123.157	7.38311e-23
1649	LCMT1	26	76	142	35	48	74	38	39	67	63	33	126	58	64	102	41.9225	1.40035e-06
1650	LCN2	97	14	133	69	22	66	74	19	51	123	31	68	92	62	70	70.5217	3.86874e-12
1651	LCP2	44	74	126	69	17	71	77	21	46	156	11	55	172	15	37	220.175	3.53566e-43
1652	LDHA	31	40	173	67	24	66	46	28	70	71	37	114	98	36	90	71.2931	2.71541e-12
1653	LDHB	67	43	134	28	69	60	25	57	62	12	90	120	15	133	76	120.728	2.34509e-22
1654	LDHC	31	40	173	67	24	66	46	28	70	71	37	114	98	36	90	71.2931	2.71541e-12
1655	LDHD	55	49	140	63	32	62	47	26	71	82	34	106	96	43	85	30.0801	0.000204594
1656	LDLRAD3	26	41	177	55	34	68	45	35	64	55	44	123	70	51	103	59.053	7.14689e-10
1657	LDLRAD4	73	39	132	60	36	61	35	46	63	57	61	104	59	88	77	44.423	4.73271e-07
1658	LDLRAP1	36	65	143	51	25	81	52	32	60	66	22	134	139	17	68	141.452	1.18355e-26
1659	LEF1	46	17	181	60	20	77	75	11	58	119	12	91	155	18	51	148.773	3.53479e-28
1660	LEP	31	82	131	10	89	58	32	46	66	40	69	113	34	119	71	61.2352	2.6663e-10
1661	LEPROT	43	62	139	36	41	80	51	32	61	60	28	134	119	27	78	94.2399	6.38946e-17
1662	LGALS1	73	31	140	91	20	46	76	22	46	34	104	84	36	122	66	239.525	2.85418e-47
1663	LGALS12	23	44	177	33	53	71	30	49	65	36	47	139	55	56	113	53.3518	9.21945e-09
1664	LGALS13	45	40	159	49	50	58	45	52	47	24	94	104	51	104	69	103.19	9.49941e-19
1665	LGALS14	44	40	160	50	50	57	46	51	47	24	94	104	54	101	69	104.842	4.35834e-19
1666	LGALS16	45	39	160	50	50	57	45	52	47	24	94	104	52	103	69	105.845	2.71436e-19
1667	LGALS3	43	69	132	46	48	63	42	44	58	76	54	92	87	63	74	34.5787	3.19006e-05
1668	LGALS7B	45	41	158	50	49	58	43	53	48	25	93	104	43	114	67	108.171	9.04557e-20
1669	LGALS9	23	76	145	30	66	61	21	54	69	67	45	110	38	102	84	68.6851	8.97487e-12
1670	LGMN	60	46	138	51	37	69	46	42	56	72	53	97	73	79	72	34.0974	3.90091e-05
1671	LHX3	96	14	134	65	27	65	73	21	50	122	32	68	90	66	68	76.1172	2.94598e-13
1672	LHX4	3	161	80	8	103	46	4	115	25	9	93	120	15	133	76	70.902	3.24942e-12
1673	LIG3	21	79	144	21	79	57	17	57	70	71	38	113	39	94	91	91.6502	2.14928e-16
1674	LIG4	92	32	120	83	18	56	64	34	46	113	38	71	136	37	51	47.2409	1.37945e-07
1675	LILRB1	58	25	161	62	30	65	63	37	44	30	90	102	82	76	66	133.881	4.43287e-25
1676	LIMS1	11	48	185	8	52	97	14	59	71	14	60	148	11	112	101	65.0088	4.80672e-11
1677	LIMS2	13	51	180	11	52	94	11	53	80	20	53	149	16	96	112	38.6838	5.62578e-06
1678	LINC00336	22	74	148	25	54	78	18	70	56	47	48	127	74	52	98	79.8432	5.25741e-14
1679	LINC00472	81	28	135	72	16	69	70	24	50	40	48	134	50	57	117	76.5659	2.39464e-13
1680	LINC00476	107	8	129	69	20	68	85	10	49	128	28	66	82	64	78	97.9491	1.12007e-17
1681	LINC00667	72	41	131	61	37	59	36	44	64	56	61	105	60	91	73	46.9475	1.56915e-07
1682	LIPC	107	13	124	81	17	59	61	23	60	59	47	116	69	61	94	68.8534	8.30931e-12
1683	LITAF	20	88	136	36	54	67	41	32	71	66	28	128	74	56	94	76.1471	2.90553e-13
1684	LIX1	64	56	124	81	15	61	86	17	41	170	3	49	183	6	35	205.255	4.98693e-40
1685	LMBR1L	55	37	152	31	55	71	14	70	60	22	50	150	31	83	110	79.2929	6.78383e-14
1686	LMF2	75	37	132	107	11	39	91	15	38	47	97	78	47	108	69	244.712	2.27486e-48
1687	LMNA	2	164	78	4	115	38	8	117	19	8	92	122	11	137	76	88.4626	9.53693e-16
1688	LONP1	91	6	147	94	7	56	111	7	26	84	34	104	89	57	78	161.417	8.08447e-31
1689	LOX	62	56	126	81	12	64	85	16	43	168	5	49	184	7	33	208.927	8.38145e-41
1690	LOXL1	103	17	124	78	17	62	61	24	59	53	52	117	61	65	98	72.6658	1.44512e-12
1691	LOXL2	104	27	113	115	11	31	67	32	45	141	25	56	161	17	46	83.9081	7.96462e-15
1692	LPAR1	98	13	133	66	25	66	77	15	52	122	35	65	81	65	78	79.5414	6.04627e-14
1693	LPCAT1	5	147	92	6	107	44	8	98	38	9	173	40	12	174	38	37.4866	9.36339e-06
1694	LPCAT3	69	38	137	45	55	57	20	65	59	11	98	113	14	136	74	152.036	7.37269e-29
1695	LPIN1	11	52	181	11	51	95	18	59	67	19	85	118	15	135	74	95.6571	3.28669e-17
1696	LPL	105	27	112	115	13	29	63	35	46	138	25	59	159	19	46	85.9905	3.02098e-15
1697	LRBA	46	16	182	60	23	74	70	14	60	125	12	85	174	12	38	195.403	5.93863e-38
1698	LRP1	46	44	154	26	56	75	14	70	60	20	50	152	30	87	107	67.6547	1.43771e-11
1699	LRP2	10	52	182	13	52	92	11	58	75	22	44	156	25	89	110	52.177	1.55571e-08
1700	LRP5	17	52	175	27	64	66	21	67	56	37	57	128	51	69	104	72.6411	1.46159e-12
1701	LRP6	74	37	133	48	51	58	29	57	58	12	88	122	15	135	74	155.825	1.19258e-29
1702	LRP8	34	68	142	36	36	85	43	38	63	56	33	133	112	29	83	92.6039	1.37528e-16
1703	LRPPRC	9	54	181	6	55	96	13	63	68	9	91	122	4	145	75	102.875	1.10224e-18
1704	LRRC17	30	85	129	8	98	51	27	43	74	23	88	111	13	140	71	79.3822	6.509e-14
1705	LRRC2	90	9	145	74	11	72	97	8	39	192	4	26	203	2	19	229.546	3.6948e-45
1706	LRRFIP2	90	9	145	71	10	76	95	10	39	188	7	27	193	10	21	211.2	2.77859e-41
1707	LRRIQ3	46	62	136	39	41	77	55	29	60	63	25	134	119	27	78	90.3076	4.02757e-16
1708	LRRK2	54	38	152	35	54	68	15	71	58	19	62	141	26	93	105	82.7733	1.34981e-14
1709	LST1	21	75	148	22	57	78	17	69	58	46	51	125	72	53	99	76.6437	2.31017e-13
1710	LTA	21	75	148	22	57	78	17	69	58	46	51	125	72	53	99	76.6437	2.31017e-13
1711	LTB	21	75	148	22	57	78	17	69	58	46	51	125	72	53	99	76.6437	2.31017e-13
1712	LTBR	70	38	136	44	56	57	24	62	58	13	96	113	15	136	73	144.358	2.9391e-27
1713	LTF	91	8	145	74	11	72	97	8	39	192	4	26	203	2	19	228.906	5.04381e-45
1714	LTK	118	9	117	94	13	50	74	18	52	69	40	113	84	52	88	73.9741	7.91401e-13
1715	LUM	65	29	150	42	42	73	18	62	64	23	46	153	39	74	111	82.6406	1.43567e-14
1716	LURAP1L	123	16	105	78	28	51	85	21	38	150	28	44	154	38	32	67.1858	1.78119e-11
1717	LY6E	15	110	119	13	101	43	11	100	33	8	147	67	13	149	62	45.2584	3.28744e-07
1718	LY75	10	51	183	12	51	94	12	60	72	22	44	156	26	88	110	55.46	3.59327e-09
1719	LY96	21	96	127	16	92	49	9	102	33	14	126	82	35	115	74	56.7185	2.04348e-09
1720	LYN	26	86	132	22	82	53	20	84	40	18	117	87	38	111	75	42.9373	9.02652e-07
1721	LYSMD2	111	12	121	84	13	60	63	22	59	61	45	116	73	61	90	74.7312	5.58337e-13
1722	LYZ	45	53	146	30	55	72	14	71	59	15	62	145	26	96	102	62.7682	1.33099e-10
1723	MAD2L1	48	14	182	59	22	76	77	8	59	120	10	92	160	16	48	162.51	4.77469e-31
1724	MADD	21	44	179	48	38	71	40	37	67	49	42	131	66	54	104	59.1982	6.69375e-10
1725	MAEA	44	25	175	37	43	77	51	33	60	124	15	83	165	17	42	235.395	2.13731e-46
1726	MAEL	4	161	79	7	103	47	6	114	24	7	93	122	13	137	74	69.4609	6.29146e-12
1727	MAFG	9	101	134	11	99	47	19	67	58	45	70	107	37	122	65	84.3134	6.59608e-15
1728	MAG	39	43	162	41	61	55	39	56	49	26	88	108	39	117	68	100.601	3.21734e-18
1729	MAGEA2	16	61	167	10	54	93	19	43	82	36	40	146	56	66	102	60.2843	4.09917e-10
1730	MAGEA2B	16	61	167	10	54	93	19	43	82	36	40	146	56	66	102	60.2843	4.09917e-10
1731	MAGEA3	16	61	167	10	54	93	19	43	82	36	40	146	56	66	102	60.2843	4.09917e-10
1732	MAGED1	42	23	179	32	14	111	27	28	89	48	23	151	82	37	105	50.9645	2.66568e-08
1733	MAGEH1	40	25	179	27	17	113	30	24	90	45	25	152	80	37	107	44.9629	3.73997e-07
1734	MAGI3	54	61	129	46	42	69	69	25	50	71	28	123	132	20	72	99.5027	5.39482e-18
1735	MAL	8	52	184	5	56	96	11	63	70	9	69	144	9	123	92	72.2069	1.78454e-12
1736	MALL	11	49	184	6	53	98	15	59	70	14	60	148	12	111	101	65.2376	4.33114e-11
1737	MALT1	117	11	116	101	11	45	45	40	59	95	35	92	99	48	77	77.1844	1.79949e-13
1738	MAN2B1	89	6	149	93	8	56	107	5	32	75	38	109	78	62	84	172.468	3.91866e-33
1739	MAP1LC3A	29	80	135	15	75	67	13	76	55	9	125	88	16	133	75	44.9349	3.78595e-07
1740	MAP1LC3B	69	41	134	65	28	64	58	21	65	95	30	97	102	39	83	21.6394	0.00562945
1741	MAP1LC3C	4	158	82	12	98	47	13	106	25	12	100	110	21	127	76	56.5913	2.16357e-09
1742	MAP1S	79	16	149	91	12	54	93	14	37	66	43	113	69	72	83	146.28	1.16943e-27
1743	MAP2K1	107	17	120	79	16	62	60	24	60	57	50	115	65	59	100	61.8919	1.98032e-10
1744	MAP2K4	116	16	112	101	14	42	72	20	52	142	14	66	139	34	51	46.3901	2.0037e-07
1745	MAP2K5	108	16	120	78	17	62	59	24	61	55	52	115	63	61	100	66.95	1.98372e-11
1746	MAP2K6	7	98	139	9	97	51	12	68	64	36	75	111	16	134	74	74.9609	5.02245e-13
1747	MAP2K7	91	6	147	96	6	55	109	7	28	85	36	101	90	54	80	152.834	5.02405e-29
1748	MAP3K10	47	38	159	49	50	58	46	50	48	27	92	103	59	98	67	99.5152	5.36299e-18
1749	MAP3K11	23	47	174	33	54	70	30	53	61	38	47	137	55	60	109	55.7775	3.11677e-09
1750	MAP3K12	56	35	153	30	55	72	13	70	61	22	50	150	29	87	108	85.1348	4.50039e-15
1751	MAP3K14	12	84	148	13	87	57	17	60	67	57	52	113	32	101	91	86.2079	2.72989e-15
1752	MAP3K3	6	98	140	12	96	49	12	67	65	38	69	115	18	128	78	78.0388	1.21219e-13
1753	MAP3K5	101	19	124	78	14	65	69	28	47	33	43	146	76	43	105	86.242	2.6869e-15
1754	MAP3K7	100	20	124	83	12	62	75	21	48	38	42	142	65	47	112	90.6715	3.39745e-16
1755	MAP3K9	58	50	136	51	35	71	48	39	57	80	49	93	86	66	72	29.9393	0.000216669
1756	MAP4	90	9	145	74	13	70	99	10	35	192	3	27	205	1	18	242.353	7.18959e-48
1757	MAP4K4	10	50	184	7	55	95	13	60	71	14	60	148	14	114	96	66.8404	2.08545e-11
1758	MAPK1	67	31	146	83	28	46	68	31	45	28	116	78	34	127	63	234.473	3.34949e-46
1759	MAPK14	22	73	149	23	55	79	21	67	56	48	49	125	66	59	99	62.3245	1.62768e-10
1760	MAPK3	24	76	144	32	55	70	32	42	70	58	36	128	53	70	101	41.7619	1.50093e-06
1761	MAPK7	74	41	129	84	27	46	54	31	59	129	23	70	131	44	49	74.965	5.01285e-13
1762	MAPK8	59	24	161	36	35	86	37	45	62	84	26	112	117	33	74	98.628	8.14039e-18
1763	MAPK8IP1	22	43	179	48	39	70	41	34	69	52	41	129	64	54	106	55.9156	2.92969e-09
1764	MAPK8IP2	75	37	132	107	11	39	91	15	38	47	97	78	47	108	69	244.712	2.27486e-48
1765	MAPK9	40	80	124	67	21	69	75	23	46	148	17	57	171	16	37	214.342	6.03193e-42
1766	MAPKAPK5	70	28	146	37	41	79	18	60	66	31	44	147	46	72	106	70.5935	3.74343e-12
1767	MARCKSL1	31	66	147	44	26	87	45	39	60	58	27	137	123	22	79	124.007	4.92509e-23
1768	MARK3	61	46	137	52	36	69	46	43	55	77	57	88	67	89	68	44.5951	4.39067e-07
1769	MAX	54	54	136	49	37	71	49	39	56	80	50	92	87	66	71	32.2294	8.47288e-05
1770	MAZ	24	76	144	32	55	70	32	42	70	58	36	128	53	70	101	41.7619	1.50093e-06
1771	MBD1	116	11	117	101	11	45	47	37	60	90	36	96	100	44	80	70.3952	4.09997e-12
1772	MBD2	115	13	116	101	10	46	45	40	59	92	35	95	99	46	79	73.9563	7.97906e-13
1773	MBD3	94	7	143	94	8	55	110	9	25	92	32	98	106	44	74	120.407	2.73212e-22
1774	MBTPS2	54	21	169	46	14	97	36	22	86	49	27	146	82	43	99	39.5104	3.95161e-06
1775	MCAM	30	44	170	38	52	67	52	34	58	73	36	113	89	50	85	82.1124	1.83487e-14
1776	MCF2	16	58	170	12	46	99	23	34	87	39	32	151	59	62	103	62.2283	1.70025e-10
1777	MCF2L	94	31	119	85	17	55	68	32	44	111	40	71	135	39	50	45.8339	2.55621e-07
1778	MCFD2	9	53	182	5	56	96	14	60	70	7	93	122	3	148	73	113.936	5.90142e-21
1779	MCL1	3	163	78	4	113	40	6	118	20	8	91	123	9	134	81	82.883	1.28276e-14
1780	MCM2	63	30	151	20	51	86	40	50	54	13	170	39	18	161	45	290.875	3.5997e-58
1781	MCM4	32	83	129	20	83	54	17	82	45	22	116	84	36	118	70	36.9392	1.1809e-05
1782	MCM9	105	17	122	83	11	63	77	21	46	37	40	145	77	40	107	90.0218	4.60327e-16
1783	MDK	22	43	179	50	39	68	40	36	68	50	42	130	61	57	106	58.3342	9.88094e-10
1784	MDM2	45	54	145	31	55	71	15	71	58	16	62	144	27	93	104	59.0388	7.1927e-10
1785	MDM4	3	164	77	9	106	42	6	110	28	7	99	116	18	130	76	65.4639	3.90696e-11
1786	MECOM	54	53	137	12	73	72	30	66	48	1	203	18	216	8	0	831.441	3.43696e-174
1787	MECP2	16	62	166	10	55	92	19	42	83	35	42	145	55	68	101	58.1041	1.09598e-09
1788	MED1	16	82	146	16	84	57	17	64	63	66	45	111	38	98	88	95.5261	3.49507e-17
1789	MED13L	70	29	145	33	44	80	21	60	63	30	42	150	43	70	111	68.9194	8.06224e-12
1790	MED22	97	13	134	68	24	65	73	21	50	120	33	69	90	65	69	74.0839	7.52398e-13
1791	MEF2A	93	23	128	78	23	56	52	34	58	42	70	110	46	87	91	102.776	1.15493e-18
1792	MEF2C	64	56	124	84	13	60	84	18	42	172	2	48	185	5	34	214.47	5.6691e-42
1793	MEF2D	2	164	78	5	112	40	7	116	21	7	92	123	11	137	76	83.0013	1.21413e-14
1794	MEGF10	61	56	127	81	13	63	82	17	45	168	4	50	184	7	33	210.875	3.25283e-41
1795	MELK	101	18	125	76	28	53	67	29	48	132	40	50	113	70	41	91.7856	2.01737e-16
1796	MERTK	10	50	184	5	53	99	14	60	70	16	59	147	12	110	102	64.3308	6.54418e-11
1797	MET	32	81	131	10	95	52	29	46	69	33	79	110	29	123	72	60.8921	3.11419e-10
1798	METTL1	43	53	148	26	60	71	12	70	62	20	51	151	30	87	107	58.3341	9.8816e-10
1799	MFF	17	48	179	23	44	90	15	50	79	52	29	141	92	34	98	126.264	1.68079e-23
1800	MFGE8	95	20	129	75	22	60	54	29	61	40	67	115	46	84	94	104.108	6.1615e-19
1801	MFN2	33	63	148	42	31	84	49	36	59	67	23	132	137	25	62	144.697	2.49884e-27
1802	MFSD10	45	23	176	40	40	77	51	33	60	124	16	82	164	15	45	225.11	3.20263e-44
1803	MGAT1	40	79	125	67	21	69	77	23	44	148	16	58	171	16	37	214.72	5.01891e-42
1804	MGAT2	42	73	129	41	51	65	38	46	60	75	58	89	86	66	72	35.25	2.40754e-05
1805	MGLL	63	30	151	20	51	86	40	50	54	13	170	39	18	162	44	292.843	1.37251e-58
1806	MGMT	67	21	156	50	30	77	46	36	62	94	18	110	132	27	65	93.8986	7.49802e-17
1807	MGST1	70	42	132	43	58	56	30	56	58	13	88	121	15	136	73	138.481	4.91108e-26
1808	MIA3	5	158	81	10	100	47	12	103	29	10	102	110	14	134	76	44.462	4.65301e-07
1809	MICAL1	102	18	124	84	10	63	76	18	50	40	40	142	76	41	107	82.8319	1.3136e-14
1810	MICALL2	6	119	119	7	106	44	17	64	63	19	108	95	38	126	60	64.6432	5.67714e-11
1811	MIEN1	16	83	145	16	85	56	15	64	65	65	49	108	36	101	87	93.0287	1.12716e-16
1812	MIF	68	30	146	80	29	48	73	22	49	29	114	79	31	126	67	241.527	1.07558e-47
1813	MILR1	6	98	140	11	97	49	13	66	65	36	72	114	18	129	77	74.5235	6.14428e-13
1814	MINK1	118	11	115	105	12	40	71	20	53	141	15	66	140	32	52	52.8893	1.13298e-08
1815	MIOS	8	120	116	8	103	46	15	67	62	17	107	98	32	129	63	46.0875	2.28762e-07
1816	MIOX	75	37	132	107	11	39	91	15	38	47	97	78	47	108	69	244.712	2.27486e-48
1817	MIR106B	28	85	131	8	101	48	26	44	74	19	92	111	12	140	72	81.3814	2.57619e-14
1818	MIR10A	10	89	145	12	89	56	13	64	67	47	53	122	24	111	89	82.3686	1.62902e-14
1819	MIR125A	63	23	158	66	27	64	67	36	41	32	85	105	85	72	67	133.265	5.94959e-25
1820	MIR125B1	32	43	169	41	50	66	50	36	58	73	36	113	89	49	86	75.87	3.30201e-13
1821	MIR126	94	17	133	65	27	65	72	22	50	120	34	68	90	66	68	69.178	7.16185e-12
1822	MIR132	117	13	114	106	12	39	76	21	47	139	17	66	138	34	52	50.1789	3.77565e-08
1823	MIR140	54	52	138	61	32	64	45	28	71	75	39	108	89	42	93	22.1661	0.00461735
1824	MIR145	54	62	128	70	13	74	76	23	45	162	7	53	176	12	36	212.63	1.38656e-41
1825	MIR146A	51	67	126	68	14	75	75	22	47	158	10	54	178	12	34	219.631	4.60758e-43
1826	MIR152	9	89	146	11	89	57	12	64	68	47	54	121	23	112	89	84.9721	4.85442e-15
1827	MIR15B	61	39	144	18	64	75	34	58	52	5	192	25	5	205	14	400.012	1.86179e-81
1828	MIR17HG	98	29	117	85	16	56	69	32	43	120	32	70	147	29	48	50.6588	3.05258e-08
1829	MIR181B1	4	160	80	11	103	43	5	113	26	7	94	121	20	128	76	77.6201	1.47117e-13
1830	MIR181C	86	8	150	95	7	55	107	7	30	74	39	109	76	65	83	179.929	1.06555e-34
1831	MIR182	29	84	131	10	89	58	28	50	66	38	71	113	34	119	71	54.4528	5.63919e-09
1832	MIR188	44	22	178	33	15	109	30	27	87	49	22	151	77	40	107	43.3135	7.66738e-07
1833	MIR199A1	88	8	148	93	8	56	106	8	30	78	41	103	86	54	84	144.441	2.82532e-27
1834	MIR200A	31	68	145	40	38	79	47	35	62	68	29	125	131	28	65	129.218	4.10955e-24
1835	MIR200B	31	68	145	40	38	79	47	35	62	68	29	125	131	28	65	129.218	4.10955e-24
1836	MIR204	104	8	132	78	16	63	91	9	44	131	26	65	93	57	74	94.0799	6.88711e-17
1837	MIR20B	17	58	169	16	42	99	26	32	86	37	33	152	57	67	100	56.0392	2.77166e-09
1838	MIR21	10	94	140	15	96	46	13	66	65	41	64	117	19	126	79	80.4502	3.9681e-14
1839	MIR210	36	35	173	75	21	61	51	25	68	103	22	97	113	20	91	90.3812	3.89143e-16
1840	MIR212	117	13	114	106	12	39	76	21	47	139	17	66	138	34	52	50.1789	3.77565e-08
1841	MIR217	8	54	182	7	55	95	13	57	74	4	98	120	3	149	72	115.035	3.50403e-21
1842	MIR221	43	28	173	34	18	105	30	29	85	51	20	151	79	42	103	44.9362	3.78381e-07
1843	MIR222	43	28	173	34	18	105	30	29	85	51	20	151	79	42	103	44.9362	3.78381e-07
1844	MIR23A	86	8	150	95	7	55	107	7	30	74	39	109	76	65	83	179.929	1.06555e-34
1845	MIR26B	16	47	181	22	42	93	15	51	78	49	31	142	90	38	96	124.484	3.92556e-23
1846	MIR27B	106	8	130	68	21	68	84	11	49	128	28	66	81	65	78	98.9904	6.86471e-18
1847	MIR29A	28	85	131	10	90	57	27	50	67	37	71	114	35	117	72	53.4255	8.92127e-09
1848	MIR29B1	28	85	131	10	90	57	27	50	67	37	71	114	35	117	72	53.4255	8.92127e-09
1849	MIR29C	3	162	79	12	101	44	9	108	27	7	100	115	16	130	78	61.2061	2.70171e-10
1850	MIR30B	17	111	116	12	106	39	9	103	32	6	151	65	10	152	62	49.1516	5.94631e-08
1851	MIR30E	26	70	148	36	36	85	36	44	64	51	38	133	109	28	87	104.556	4.98787e-19
1852	MIR320A	105	27	112	115	11	31	68	30	46	138	24	60	159	18	47	74.8341	5.32478e-13
1853	MIR34A	35	63	146	42	31	84	48	35	61	66	26	130	134	26	64	130.008	2.81796e-24
1854	MIR361	32	32	180	19	27	111	26	29	89	37	31	154	70	49	105	50.6168	3.11003e-08
1855	MIR375	16	47	181	22	42	93	15	50	79	49	31	142	89	38	97	120.743	2.32817e-22
1856	MIR449A	49	71	124	64	25	68	66	31	47	156	15	51	173	15	36	203.925	9.51326e-40
1857	MIR4715	118	12	114	89	16	52	73	21	50	68	39	115	81	54	89	65.4411	3.94764e-11
1858	MIR495	60	47	137	52	35	70	46	40	58	73	59	90	68	85	71	37.5638	9.06179e-06
1859	MIR518B	59	24	161	65	26	66	64	38	42	31	86	105	83	72	69	133.035	6.64201e-25
1860	MIR543	60	47	137	52	35	70	46	40	58	73	59	90	68	85	71	37.5638	9.06179e-06
1861	MIR590	21	85	138	12	95	50	32	38	74	18	86	118	20	131	73	84.5715	5.84964e-15
1862	MIR98	40	24	180	29	15	113	28	26	90	44	27	151	79	39	106	47.7543	1.10078e-07
1863	MIRLET7B	72	36	136	100	16	41	82	18	44	43	97	82	44	112	68	226.017	2.05997e-44
1864	MIRLET7F1	106	8	130	70	20	67	84	11	49	129	27	66	83	62	79	93.2149	1.033e-16
1865	MITF	83	12	149	61	17	79	89	12	43	193	2	27	206	2	16	280.307	6.35374e-56
1866	MKNK2	93	7	144	95	8	54	110	10	24	93	31	98	102	46	76	124.84	3.31264e-23
1867	MLH1	90	9	145	71	10	76	95	10	39	189	6	27	193	10	21	212.558	1.43608e-41
1868	MLKL	55	49	140	63	30	64	47	27	70	82	34	106	95	42	87	27.8729	0.000499039
1869	MLLT11	2	164	78	4	113	40	7	117	20	8	92	122	10	135	79	83.4681	9.77301e-15
1870	MLST8	20	88	136	43	46	68	49	27	68	74	28	120	97	40	87	99.9104	4.45294e-18
1871	MME	61	37	146	16	64	77	36	59	49	6	191	25	6	202	16	399.278	2.67259e-81
1872	MMP10	25	51	168	33	56	68	43	44	57	63	44	115	88	52	84	84.5774	5.8336e-15
1873	MMP11	68	30	146	81	28	48	72	22	50	30	114	78	32	126	66	240.668	1.63515e-47
1874	MMP12	25	51	168	34	56	67	43	44	57	64	42	116	88	52	84	85.5132	3.77318e-15
1875	MMP3	25	51	168	34	56	67	43	44	57	63	43	116	88	52	84	84.9297	4.95129e-15
1876	MMP7	25	52	167	33	55	69	42	43	59	63	44	115	87	52	85	79.5455	6.03494e-14
1877	MMP9	43	70	131	21	75	61	15	80	49	17	118	87	26	119	79	46.9711	1.55298e-07
1878	MNAT1	50	63	131	48	41	68	46	43	55	78	51	93	91	62	71	32.1549	8.73763e-05
1879	MNDA	2	163	79	7	110	40	6	113	25	7	92	123	14	134	76	78.6156	9.28262e-14
1880	MNT	116	13	115	107	11	39	77	21	46	139	17	66	139	33	52	51.4453	2.15356e-08
1881	MOAP1	60	46	138	51	37	69	46	42	56	73	54	95	73	78	73	32.9333	6.33169e-05
1882	MOK	60	47	137	52	35	70	46	41	57	76	58	88	68	86	70	40.1512	3.00251e-06
1883	MORC3	39	62	143	71	25	61	74	16	54	115	20	87	132	32	60	114.08	5.5125e-21
1884	MORF4L1	97	17	130	77	18	62	62	26	56	51	53	118	56	70	98	81.9513	1.97741e-14
1885	MORN4	65	22	157	53	24	80	48	32	64	93	17	112	145	17	62	105.126	3.81198e-19
1886	MOXD1	101	18	125	78	15	64	70	27	47	33	45	144	77	42	105	86.1649	2.78522e-15
1887	MPC1	104	19	121	82	12	63	74	24	46	35	47	140	81	39	104	87.8634	1.26141e-15
1888	MPEG1	24	45	175	33	49	75	30	44	70	38	43	141	63	55	106	51.4998	2.10198e-08
1889	MPI	100	19	125	78	17	62	62	25	57	53	52	117	59	68	97	74.3295	6.71898e-13
1890	MPO	11	92	141	15	91	51	12	65	67	41	63	118	20	124	80	73.3099	1.07448e-12
1891	MPP3	12	83	149	17	86	54	18	59	67	63	47	112	34	99	91	96.4583	2.25631e-17
1892	MPPED2	29	40	175	61	32	64	45	33	66	67	38	117	77	47	100	61.299	2.59039e-10
1893	MPV17L	25	79	140	35	51	71	43	34	67	67	30	125	73	54	97	59.2092	6.66067e-10
1894	MRAS	57	35	152	19	55	83	37	52	55	5	185	32	13	176	35	337.584	4.03913e-68
1895	MRC1	60	28	156	28	53	76	38	53	53	81	31	110	110	52	62	117.473	1.10154e-21
1896	MRPL4	88	9	147	94	9	54	105	9	30	79	39	104	85	54	85	137.617	7.42525e-26
1897	MRPL41	95	15	134	62	30	65	72	22	50	119	33	70	91	66	67	72.3639	1.66027e-12
1898	MRPS30	8	132	104	17	85	55	12	92	40	13	166	43	19	156	49	49.2321	5.73855e-08
1899	MS4A6A	23	44	177	33	51	73	31	44	69	36	44	142	62	55	107	55.8287	3.04596e-09
1900	MS4A7	23	44	177	32	51	74	31	44	69	36	45	141	62	56	106	55.126	4.17287e-09
1901	MSH2	8	54	182	6	55	96	13	61	70	7	94	121	3	148	73	110.622	2.83666e-20
1902	MSH6	8	54	182	6	54	97	13	60	71	6	94	122	4	147	73	109.219	5.51019e-20
1903	MSN	39	27	178	24	20	113	28	24	92	45	25	152	81	36	107	46.9271	1.58325e-07
1904	MSR1	107	27	110	115	11	31	61	37	46	136	26	60	158	22	44	86.3929	2.50446e-15
1905	MSX1	44	23	177	43	37	77	52	32	60	125	17	80	165	16	43	220.934	2.44475e-43
1906	MSX2	43	76	125	68	18	71	75	22	47	153	12	57	172	17	35	218.577	7.69478e-43
1907	MT1F	50	51	143	61	31	65	48	30	66	80	31	111	91	45	88	32.5166	7.52436e-05
1908	MT1G	50	51	143	61	31	65	48	30	66	80	31	111	91	45	88	32.5166	7.52436e-05
1909	MT1H	50	51	143	61	31	65	48	30	66	80	31	111	91	45	88	32.5166	7.52436e-05
1910	MT1X	50	51	143	61	31	65	48	30	66	80	31	111	91	45	88	32.5166	7.52436e-05
1911	MT3	50	51	143	61	30	66	48	30	66	80	31	111	91	45	88	32.2069	8.55187e-05
1912	MTA1	63	46	135	53	34	70	47	43	54	77	57	88	66	90	68	45.0379	3.61962e-07
1913	MTCH1	21	74	149	23	55	79	20	68	56	48	49	125	64	62	98	62.2172	1.70885e-10
1914	MTCH2	21	44	179	47	38	72	40	35	69	49	43	130	64	55	105	55.6117	3.35709e-09
1915	MTDH	16	109	119	12	99	46	10	96	38	10	139	73	18	130	76	31.0531	0.000137478
1916	MTFP1	71	31	142	88	20	49	75	20	49	29	109	84	29	133	62	273.382	1.8817e-54
1917	MTHFD1L	104	19	121	84	11	62	73	23	48	33	43	146	80	37	107	91.0455	2.85221e-16
1918	MTMR14	86	10	148	67	14	76	89	16	39	176	11	35	183	16	25	195.413	5.91034e-38
1919	MTNR1B	22	54	168	30	54	73	40	48	56	59	44	119	84	51	89	82.2236	1.74255e-14
1920	MTO1	85	26	133	74	15	68	70	23	51	40	46	136	54	55	115	75.89	3.27163e-13
1921	MTOR	35	63	146	42	31	84	49	35	60	68	23	131	137	25	62	139.315	3.29386e-26
1922	MTR	5	157	82	13	96	48	14	104	26	10	105	107	19	128	77	48.7184	7.19892e-08
1923	MTRNR2L1	49	60	135	57	49	51	45	36	63	109	34	79	93	65	66	67.6714	1.42675e-11
1924	MTRNR2L10	40	24	180	27	17	113	29	25	90	44	26	152	80	37	107	46.5953	1.83132e-07
1925	MTRNR2L11	4	158	82	13	96	48	15	104	25	10	104	108	19	128	77	53.7685	7.65516e-09
1926	MTRNR2L12	64	27	153	27	43	87	47	36	61	21	150	51	31	152	41	265.064	1.09814e-52
1927	MTRNR2L13	47	14	183	59	20	78	78	7	59	120	10	92	158	17	49	159.272	2.2702e-30
1928	MTRNR2L2	63	59	122	83	13	61	84	17	43	171	4	47	184	5	35	213.818	7.78443e-42
1929	MTRNR2L3	27	86	131	16	79	62	9	89	46	22	112	88	37	108	79	38.2246	6.842e-06
1930	MTRNR2L4	20	87	137	40	47	70	48	27	69	73	26	123	96	42	86	101.15	2.48426e-18
1931	MTRNR2L5	61	23	160	41	31	85	38	40	66	86	23	113	120	26	78	88.3302	1.01451e-15
1932	MTRNR2L6	25	85	134	9	92	56	30	48	66	40	73	109	37	118	69	63.9669	7.72185e-11
1933	MTRNR2L7	52	30	162	25	53	79	27	58	59	76	30	116	97	56	71	117.461	1.10772e-21
1934	MTRNR2L8	30	39	175	69	23	65	48	27	69	89	29	104	112	26	86	90.9675	2.95811e-16
1935	MTRNR2L9	49	46	149	46	34	77	31	56	57	30	63	129	36	83	105	46.446	1.95517e-07
1936	MUC1	2	164	78	3	117	37	5	119	20	7	93	122	13	136	75	90.6631	3.4108e-16
1937	MUL1	37	64	143	44	29	84	52	32	60	68	22	132	142	19	63	146.546	1.02915e-27
1938	MVP	24	76	144	32	55	70	32	42	70	58	36	128	53	70	101	41.7619	1.50093e-06
1939	MX1	44	61	139	72	28	57	77	15	52	119	17	86	135	35	54	115.813	2.42253e-21
1940	MYB	101	18	125	78	15	64	69	30	45	32	44	146	76	44	104	91.7962	2.00739e-16
1941	MYBBP1A	117	11	116	104	13	40	72	21	51	141	15	66	144	29	51	52.6141	1.28071e-08
1942	MYBL1	24	90	130	20	87	50	13	94	37	15	124	83	38	112	74	52.8128	1.17228e-08
1943	MYBL2	43	68	133	22	73	62	17	77	50	17	119	86	24	119	81	48.3332	8.53118e-08
1944	MYC	10	119	115	9	113	35	6	108	30	6	155	61	6	157	61	49.3104	5.54344e-08
1945	MYCN	11	50	183	10	53	94	17	61	66	15	88	119	14	135	75	96.298	2.4327e-17
1946	MYCNOS	11	50	183	10	53	94	17	61	66	15	88	119	14	135	75	96.298	2.4327e-17
1947	MYD88	90	9	145	72	10	75	96	10	38	188	7	27	193	10	21	210.533	3.84158e-41
1948	MYH9	74	29	141	93	19	45	78	19	47	36	105	81	40	121	63	248.494	3.59226e-49
1949	MYL6	50	44	150	25	59	73	13	70	61	22	50	150	30	87	107	68.6338	9.18802e-12
1950	MYLK	64	28	152	22	50	85	41	49	54	16	167	39	17	165	42	298.481	8.66746e-60
1951	MYO18A	22	77	145	28	68	61	20	56	68	68	42	112	44	96	84	71.8121	2.13951e-12
1952	MYO1F	91	6	147	94	9	54	107	8	29	83	38	101	86	55	83	145.985	1.34735e-27
1953	MYO5B	116	11	117	100	13	44	49	37	58	89	37	96	100	45	79	67.6802	1.42108e-11
1954	MYOCD	112	18	114	99	17	41	71	21	52	141	16	65	139	34	51	46.6514	1.78682e-07
1955	MYOF	66	22	156	50	26	81	45	34	65	91	17	114	146	17	61	113.52	7.18776e-21
1956	MYRF	21	44	179	31	51	75	29	48	67	36	45	141	61	51	112	58.234	1.0337e-09
1957	MZB1	61	58	125	74	12	71	76	22	46	163	8	51	176	11	37	191.477	3.98123e-37
1958	N4BP1	36	63	145	54	37	66	43	35	66	79	34	109	90	47	87	48.1864	9.10124e-08
1959	NAA15	47	15	182	60	23	74	70	11	63	122	12	88	168	15	41	179.386	1.38546e-34
1960	NAA16	122	17	105	103	8	46	85	21	38	151	13	58	155	19	50	40.6248	2.4498e-06
1961	NAA35	107	5	132	72	16	69	82	12	50	128	27	67	84	60	80	95.3855	3.73333e-17
1962	NAA38	32	82	130	9	94	54	29	46	69	33	79	110	27	124	73	59.7659	5.18073e-10
1963	NACC2	95	15	134	66	26	65	73	21	50	120	33	69	89	67	68	74.7677	5.49025e-13
1964	NAE1	51	51	142	60	33	64	46	28	70	75	40	107	88	44	92	24.9609	0.00157848
1965	NAF1	52	14	178	65	20	72	75	8	61	128	12	82	173	13	38	176.085	6.82863e-34
1966	NAIF1	97	14	133	70	21	66	72	20	52	123	31	68	92	62	70	69.7938	5.4016e-12
1967	NAIP	63	57	124	73	18	66	83	20	41	167	7	48	182	6	36	200.476	5.07254e-39
1968	NAMPT	33	83	128	10	96	51	26	48	70	26	83	113	19	133	72	63.9981	7.61318e-11
1969	NANOS3	86	8	150	95	7	55	107	7	30	74	39	109	76	65	83	179.929	1.06555e-34
1970	NAPEPLD	30	85	129	8	98	51	27	43	74	24	88	110	12	140	72	79.5528	6.01458e-14
1971	NAPSB	63	23	158	66	28	63	65	38	41	34	82	106	87	70	67	125.862	2.03533e-23
1972	NASP	29	72	143	35	39	83	38	41	65	50	37	135	107	29	88	95.5376	3.47619e-17
1973	NAT8	7	54	183	8	56	93	10	55	79	9	81	132	4	139	81	87.9339	1.22061e-15
1974	NBN	20	102	122	15	99	43	13	95	36	13	130	79	21	124	79	36.6474	1.3361e-05
1975	NBR1	12	83	149	19	84	54	17	61	66	64	46	112	34	98	92	96.3624	2.36022e-17
1976	NCF1	22	83	139	11	96	50	32	38	74	17	86	119	22	130	72	87.2028	1.71679e-15
1977	NCF2	3	160	81	9	103	45	4	115	25	7	94	121	16	131	77	73.985	7.8746e-13
1978	NCK1	58	35	151	20	54	83	37	51	56	6	183	33	14	173	37	326.195	1.08366e-65
1979	NCK2	11	49	184	7	54	96	12	57	75	14	59	149	11	112	101	60.2688	4.12796e-10
1980	NCKAP1	11	51	182	14	48	95	11	57	76	21	47	154	27	94	103	55.5581	3.43871e-09
1981	NCKAP1L	55	39	150	29	56	72	15	66	63	23	50	149	30	86	108	70.2307	4.42119e-12
1982	NCOA1	10	50	184	6	56	95	16	58	70	8	91	123	8	136	80	97.4104	1.44273e-17
1983	NCOA4	59	24	161	36	36	85	33	48	63	86	27	109	115	32	77	102.488	1.3225e-18
1984	NCOR1	102	24	118	98	18	41	65	22	57	134	20	68	144	30	50	49.7842	4.49615e-08
1985	NCSTN	3	164	77	6	109	42	6	114	24	6	92	124	12	137	75	77.0984	1.87239e-13
1986	NDEL1	114	13	117	106	11	40	75	18	51	142	15	65	141	30	53	49.9144	4.24457e-08
1987	NDNF	48	14	182	58	22	77	75	9	60	121	10	91	160	17	47	163.562	2.87589e-31
1988	NDRG1	15	111	118	12	106	39	8	103	33	6	150	66	9	152	63	49.1816	5.86788e-08
1989	NDUFA13	73	18	153	89	11	57	90	21	33	58	52	112	69	71	84	147.577	6.27573e-28
1990	NDUFB11	44	25	175	36	16	105	30	28	86	49	19	154	80	39	105	45.4515	3.02148e-07
1991	NDUFB6	102	22	120	73	29	55	63	30	51	132	44	46	121	63	40	79.5248	6.093e-14
1992	NDUFS1	14	46	184	18	44	95	12	53	79	37	42	143	65	60	99	86.2501	2.67677e-15
1993	NDUFS3	21	44	179	47	38	72	39	36	69	50	43	129	64	55	105	55.3537	3.76836e-09
1994	NEBL	57	31	156	28	50	79	35	55	54	83	29	110	110	50	64	118.167	7.92181e-22
1995	NEDD4	110	14	120	83	13	61	63	21	60	60	48	114	67	63	94	75.917	3.23125e-13
1996	NEDD4L	118	11	115	101	11	45	47	39	58	95	34	93	98	49	77	75.1173	4.67304e-13
1997	NEFL	104	26	114	112	12	33	69	32	43	138	27	57	159	19	46	77.629	1.46514e-13
1998	NEK4	90	10	144	73	11	73	94	13	37	194	4	24	206	18	0	279.912	7.7106e-56
1999	NEK6	97	14	133	67	22	68	72	19	53	120	35	67	89	65	70	73.1914	1.13472e-12
[truncated: 1,423 more rows]
