# Supplementary material for: A unique regulated cell death-related classification regarding prognosis and immune landscapes in non-small cell lung cancer
Source: Front Immunol. 2023 Feb 3;14:1075848. doi: 10.3389/fimmu.2023.1075848 (PMC9936314; doi:10.3389/fimmu.2023.1075848)
Supplement: Supplementary file 8 [file Table_6.xlsx]

## Sheet: dmp12
	logFC	AveExpr	t	P.Value	adj.P.Val	B	cluster1_AVG	cluster2_AVG	deltaBeta	CHR	MAPINFO	Strand	Type	gene	feature	cgi	feat.cgi	UCSC_CpG_Islands_Name	DHS	Enhancer	Phantom	Probe_SNPs	Probe_SNPs_10	group
cg14818546	-0.21657	0.785132	-13.2471	9.80777e-33	2.21391e-28	63.2669	0.865572	0.649002	-0.21657	7	69296381	R	II	AUTS2	Body	opensea	Body-opensea		NA	TRUE				down
cg26767614	0.22019	0.544721	12.8869	2.35602e-31	2.1273e-27	60.1033	0.462937	0.683126	0.22019	19	13136168	F	II	NFIX	Body	island	Body-island	chr19:13135317-13136169	NA	NA				up
cg10588834	-0.218556	0.785579	-12.685	1.38172e-30	8.91129e-27	58.3433	0.866757	0.648201	-0.218556	7	69458326	F	II	AUTS2	Body	opensea	Body-opensea		NA	NA				down
cg23019935	0.228861	0.324464	12.472	8.83636e-30	4.43251e-26	56.4975	0.239459	0.468319	0.228861	1	22416488	R	II	CDC42	Body	opensea	Body-opensea		NA	TRUE				up
cg10619644	-0.216861	0.798855	-12.4364	1.20273e-29	5.42984e-26	56.1908	0.879403	0.662543	-0.216861	7	69149951	F	II	AUTS2	Body	opensea	Body-opensea		NA	TRUE		rs917616		down
cg01798157	0.286899	0.485139	12.0176	4.44419e-28	1.33758e-24	52.6013	0.378576	0.665476	0.286899	1	203276595	F	II	BTG2	3'UTR	shore	3'UTR-shore	chr1:203274305-203275338	NA	NA				up
cg16001384	-0.201051	0.636018	-11.7606	3.97139e-27	7.47052e-24	50.4241	0.710694	0.509643	-0.201051	8	134306801	R	II	NDRG1	5'UTR	shore	5'UTR-shore	chr8:134308328-134310145	TRUE	TRUE				down
cg14178043	0.258801	0.645673	11.7439	4.57601e-27	8.26354e-24	50.2832	0.549547	0.808348	0.258801	1	223921358	F	II	CAPN2	Body	opensea	Body-opensea		NA	TRUE				up
cg10665616	-0.217043	0.76437	-11.733	5.01991e-27	8.39366e-24	50.1912	0.844986	0.627943	-0.217043	7	69326361	F	II	AUTS2	Body	opensea	Body-opensea		NA	TRUE		rs60465877		down
cg17711754	-0.203754	0.617288	-11.5847	1.75762e-26	2.47967e-23	48.9458	0.692968	0.489214	-0.203754	1	112521200	F	II	KCND3	Body	shelf	Body-shelf	chr1:112524468-112525385	NA	NA			rs55736262	down
cg11216632	0.20905	0.449066	11.4975	3.66119e-26	4.86141e-23	48.2165	0.371419	0.580469	0.20905	1	155944655	F	II	ARHGEF2	Body	shelf	Body-shelf	chr1:155947678-155948490	NA	NA				up
cg08903389	-0.209939	0.707489	-10.9719	2.89556e-24	2.61446e-21	43.875	0.785466	0.575527	-0.209939	7	69104289	F	II	AUTS2	Body	opensea	Body-opensea		NA	TRUE				down
cg17066349	0.228165	0.688303	10.8475	8.03647e-24	6.3034e-21	42.8614	0.603556	0.831721	0.228165	12	120130646	F	II	CIT	Body	shelf	Body-shelf	chr12:120127973-120128291	TRUE	TRUE				up
cg06412669	-0.218471	0.552207	-10.5448	9.40241e-23	5.58528e-20	40.42	0.633354	0.414883	-0.218471	17	78735550	R	II	RPTOR	Body	opensea	Body-opensea		TRUE	TRUE				down
cg21879102	0.20344	0.657252	10.4851	1.52084e-22	7.98369e-20	39.9428	0.581689	0.785129	0.20344	12	120241409	F	II	CIT	Body	shore	Body-shore	chr12:120241921-120242233	NA	NA				up
cg04741211	0.21786	0.440142	10.2218	1.24773e-21	5.16791e-19	37.8548	0.359223	0.577083	0.21786	2	42399049	F	II	EML4	Body	shelf	Body-shelf	chr2:42396301-42396933	NA	NA				up
cg07418387	-0.209531	0.553543	-10.0065	6.83428e-21	2.46832e-18	36.1683	0.631369	0.421838	-0.209531	1	240375464	F	II	FMN2	Body	shelf	Body-shelf	chr1:240370859-240371526	NA	TRUE				down
cg19750321	0.20503	0.563434	9.94284	1.12536e-20	3.79146e-18	35.6739	0.48728	0.69231	0.20503	1	150808973	R	II	ARNT	Body	opensea	Body-opensea		NA	NA				up
cg00712280	0.201522	0.686054	9.8414	2.48355e-20	7.78626e-18	34.8892	0.611203	0.812724	0.201522	16	14761386	F	II	BFAR	Body	opensea	Body-opensea		NA	NA				up
cg06825142	0.211814	0.310144	9.47401	4.20593e-19	9.68781e-17	32.0857	0.23147	0.443284	0.211814	11	637170	R	II	DRD4	TSS200	island	TSS200-island	chr11:636906-640628	NA	TRUE				up
cg00556112	0.213822	0.337727	9.05902	9.53718e-18	1.55439e-15	28.9956	0.258307	0.472129	0.213822	11	637173	R	II	DRD4	TSS200	island	TSS200-island	chr11:636906-640628	NA	TRUE				up
cg12928379	0.218658	0.301482	8.98935	1.59772e-17	2.42864e-15	28.4851	0.220266	0.438924	0.218658	11	637175	R	I	DRD4	TSS200	island	TSS200-island	chr11:636906-640628	NA	TRUE				up

## Sheet: dmp13
	logFC	AveExpr	t	P.Value	adj.P.Val	B	cluster1_AVG	cluster3_AVG	deltaBeta	CHR	MAPINFO	Strand	Type	gene	feature	cgi	feat.cgi	UCSC_CpG_Islands_Name	DHS	Enhancer	Phantom	Probe_SNPs	Probe_SNPs_10	group
cg19628469	-0.264428	0.729862	-19.7219	3.58704e-58	1.6194e-53	121.698	0.822685	0.558256	-0.264428	19	856107	R	I	ELANE	Body	island	Body-island	chr19:855526-856146	NA	NA				down
cg03331715	-0.333753	0.752014	-18.9424	4.69781e-55	1.06044e-50	114.542	0.869172	0.535419	-0.333753	12	104689087	R	II	TXNRD1	5'UTR	opensea	5'UTR-opensea		NA	NA				down
cg24788034	-0.300672	0.588571	-18.6967	4.52407e-54	6.80812e-50	112.284	0.694117	0.393445	-0.300672	19	2588241	R	I	GNG7	5'UTR	shore	5'UTR-shore	chr19:2588375-2588590	TRUE	TRUE				down
cg02309655	-0.324948	0.675904	-18.5568	1.64333e-53	1.85474e-49	110.998	0.789972	0.465023	-0.324948	19	2588629	F	II	GNG7	5'UTR	shore	5'UTR-shore	chr19:2588375-2588590	TRUE	NA				down
cg18754118	-0.299675	0.672057	-18.5195	2.31637e-53	2.09149e-49	110.656	0.777253	0.477578	-0.299675	19	2588376	R	II	GNG7	5'UTR	island	5'UTR-island	chr19:2588375-2588590	TRUE	TRUE				down
cg16701848	-0.276284	0.664753	-18.4974	2.84108e-53	2.13772e-49	110.452	0.761737	0.485453	-0.276284	19	2588479	R	II	GNG7	5'UTR	island	5'UTR-island	chr19:2588375-2588590	TRUE	TRUE				down
cg11587635	-0.299955	0.643936	-18.0788	1.34911e-51	8.70102e-48	106.604	0.74923	0.449275	-0.299955	19	35782638	R	I	MAG	TSS1500	shelf	TSS1500-shelf	chr19:35786551-35786962	NA	NA				down
cg20542619	-0.342056	0.640115	-18.0027	2.72067e-51	1.53534e-47	105.905	0.760188	0.418132	-0.342056	18	77289104	F	I	NFATC1	3'UTR	island	3'UTR-island	chr18:77289018-77289464	NA	NA		rs1804953		down
cg16003049	-0.289684	0.797569	-17.9798	3.36006e-51	1.68548e-47	105.694	0.899258	0.609573	-0.289684	11	2190134	R	II	TH	Body	shore	Body-shore	chr11:2187488-2188245	TRUE	NA				down
cg19125767	-0.301039	0.679543	-17.2204	3.67762e-48	1.6603e-44	98.7188	0.785218	0.484179	-0.301039	11	2190111	R	II	TH	Body	shore	Body-shore	chr11:2187488-2188245	TRUE	NA				down
cg26125690	-0.305088	0.659561	-16.9115	6.30218e-47	2.58653e-43	95.8871	0.766657	0.461569	-0.305088	8	13295112	R	II	DLC1	Body	opensea	Body-opensea		NA	TRUE				down
cg04409509	-0.278642	0.614923	-16.8496	1.11323e-46	4.18817e-43	95.3201	0.712736	0.434094	-0.278642	2	1690740	R	II	PXDN	Body	opensea	Body-opensea		TRUE	NA				down
cg03526702	-0.208659	0.514413	-16.7863	1.99208e-46	6.91804e-43	94.7401	0.587659	0.379	-0.208659	19	856145	F	II	ELANE	Body	island	Body-island	chr19:855526-856146	NA	NA			rs17216670	down
cg01454538	-0.273581	0.815112	-16.6338	8.08643e-46	2.52428e-42	93.344	0.911147	0.637567	-0.273581	2	1691165	R	II	PXDN	Body	opensea	Body-opensea		NA	NA			rs73180781	down
cg25931491	-0.249504	0.757573	-16.4989	2.78928e-45	7.87029e-42	92.1101	0.845157	0.595653	-0.249504	11	1422468	F	I	BRSK2	Body	opensea	Body-opensea		NA	NA		rs4963075		down
cg26552638	-0.250739	0.713059	-16.2839	2.00265e-44	5.31832e-41	90.1458	0.801076	0.550337	-0.250739	8	10875534	R	II	XKR6	Body	shore	Body-shore	chr8:10873324-10874174	NA	NA				down
cg27224069	-0.295987	0.714897	-16.2412	2.96089e-44	7.42623e-41	89.7561	0.818798	0.522811	-0.295987	17	32612799	F	I	CCL11	1stExon	opensea	1stExon-opensea		NA	TRUE		rs56120942		down
cg01182863	-0.269288	0.778137	-16.1303	8.16916e-44	1.94108e-40	88.7449	0.872666	0.603377	-0.269288	11	1464792	F	I	BRSK2	Body	island	Body-island	chr11:1464295-1464899	NA	NA				down
cg13580107	-0.227719	0.662423	-16.1008	1.07003e-43	2.38574e-40	88.476	0.74236	0.514641	-0.227719	18	77185451	R	II	NFATC1	Body	shore	Body-shore	chr18:77186267-77186512	NA	NA				down
cg13971025	-0.233309	0.738388	-16.0968	1.10975e-43	2.38574e-40	88.4397	0.820287	0.586978	-0.233309	9	137996270	R	I	OLFM1	Body	shore	Body-shore	chr9:137997370-137997588	NA	NA				down
cg06291111	-0.217047	0.796971	-16.0803	1.29055e-43	2.64834e-40	88.2893	0.873161	0.656114	-0.217047	2	242794981	F	I	PDCD1	Body	island	Body-island	chr2:242794853-242795083	NA	NA		rs28615468		down
cg15418809	-0.28823	0.766754	-16.0458	1.77088e-43	3.47601e-40	87.974	0.867932	0.579702	-0.28823	14	53256878	R	II	GNPNAT1	5'UTR	shore	5'UTR-shore	chr14:53257664-53258400	NA	NA				down
cg06829969	-0.265018	0.567132	-15.8834	7.80888e-43	1.46891e-39	86.4956	0.660163	0.395144	-0.265018	1	10460205	R	II	PGD	Body	shore	Body-shore	chr1:10458548-10459997	NA	NA				down
cg14671764	-0.323361	0.731071	-15.8177	1.4226e-42	2.56898e-39	85.8981	0.844581	0.52122	-0.323361	2	1690592	F	I	PXDN	Body	opensea	Body-opensea		TRUE	TRUE				down
cg17214902	-0.221681	0.71539	-15.7965	1.726e-42	2.886e-39	85.7054	0.793207	0.571526	-0.221681	10	135085678	F	II	ADAM8	Body	shore	Body-shore	chr10:135083739-135083962	NA	NA				down
cg21964231	-0.234785	0.67975	-15.7735	2.12937e-42	3.4333e-39	85.4962	0.762167	0.527382	-0.234785	19	1525705	R	I	PLK5P	Body	island	Body-island	chr19:1525206-1525854	NA	NA				down
cg27103348	-0.218631	0.558756	-15.7544	2.53413e-42	3.94502e-39	85.3228	0.635503	0.416871	-0.218631	21	46321529	R	II	ITGB2	Body	island	Body-island	chr21:46321397-46321644	NA	NA				down
cg05437294	-0.277165	0.76275	-15.7495	2.65112e-42	3.98958e-39	85.2779	0.860044	0.582879	-0.277165	7	157776346	R	II	PTPRN2	Body	opensea	Body-opensea		NA	NA				down
cg02870946	-0.274922	0.470685	-15.7326	3.09095e-42	4.38931e-39	85.1249	0.567192	0.29227	-0.274922	18	77289084	F	II	NFATC1	3'UTR	island	3'UTR-island	chr18:77289018-77289464	NA	NA				down
cg06000610	-0.283274	0.678747	-15.7319	3.1112e-42	4.38931e-39	85.1184	0.778186	0.494911	-0.283274	7	157623118	R	II	PTPRN2	Body	shelf	Body-shelf	chr7:157618856-157619302	NA	NA			rs77070321	down
cg27564766	-0.207736	0.712167	-15.6849	4.77741e-42	6.53579e-39	84.6912	0.785088	0.577353	-0.207736	1	3639994	R	I	TP73	Body	opensea	Body-opensea		NA	NA				down
cg02216247	-0.323314	0.741327	-15.5804	1.23771e-41	1.64346e-38	83.7428	0.854821	0.531506	-0.323314	20	61342017	R	II	NTSR1	Body	shore	Body-shore	chr20:61339858-61341220	NA	NA				down
cg08992854	-0.226371	0.821829	-15.5732	1.32126e-41	1.70428e-38	83.6777	0.901292	0.674921	-0.226371	16	1036201	R	II	SOX8	3'UTR	shore	3'UTR-shore	chr16:1036820-1037448	NA	NA			rs61352119	down
cg10888111	-0.285651	0.769464	-15.5402	1.78483e-41	2.23828e-38	83.3781	0.869736	0.584086	-0.285651	2	1637068	R	I	PXDN	3'UTR	opensea	3'UTR-opensea		NA	TRUE				down
cg20605413	-0.231047	0.440779	-15.4643	3.56161e-41	4.23138e-38	82.6899	0.521884	0.290837	-0.231047	20	56136167	R	II	PCK1	1stExon	opensea	1stExon-opensea		NA	NA	low-CpG:55569570-55569574			down
cg15799791	-0.244375	0.813275	-15.3774	7.84591e-41	9.08234e-38	81.9031	0.899059	0.654684	-0.244375	19	549817	R	I	GZMM	3'UTR	shore	3'UTR-shore	chr19:551290-551542	TRUE	NA				down
cg04150276	-0.301612	0.686438	-15.3709	8.32786e-41	9.39924e-38	81.8438	0.792313	0.490702	-0.301612	14	53256600	R	II	GNPNAT1	5'UTR	shore	5'UTR-shore	chr14:53257664-53258400	NA	NA				down
cg14385804	-0.248774	0.781106	-15.3659	8.71339e-41	9.5945e-38	81.7987	0.868433	0.61966	-0.248774	2	228212054	R	II	MFF	Body	opensea	Body-opensea		NA	TRUE				down
cg19165946	-0.248955	0.803507	-15.3162	1.36827e-40	1.44458e-37	81.3492	0.890898	0.641943	-0.248955	7	138719443	F	II	ZC3HAV1L	Body	shore	Body-shore	chr7:138720044-138721019	NA	NA		rs35861287		down
cg26013975	-0.235644	0.663538	-15.3127	1.41275e-40	1.44458e-37	81.3173	0.746257	0.510612	-0.235644	4	74965755	F	II	CXCL2	TSS1500	shore	TSS1500-shore	chr4:74964656-74965279	NA	TRUE				down
cg13772174	-0.214485	0.776175	-15.3106	1.4399e-40	1.44458e-37	81.2983	0.851467	0.636981	-0.214485	19	11649122	R	II	CNN1	TSS1500	opensea	TSS1500-opensea		NA	NA				down
cg14123992	-0.250239	0.642011	-15.3034	1.53673e-40	1.5082e-37	81.2335	0.729853	0.479614	-0.250239	19	45407868	F	II	APOE	TSS1500	shelf	TSS1500-shelf	chr19:45411720-45412600	NA	NA				down
cg23684218	-0.246205	0.631521	-15.2769	1.95571e-40	1.83943e-37	80.9934	0.717947	0.471742	-0.246205	7	157776887	R	II	PTPRN2	Body	opensea	Body-opensea		NA	NA				down
cg17786129	-0.231106	0.519811	-15.2582	2.31661e-40	2.1344e-37	80.8247	0.600936	0.36983	-0.231106	10	79239764	R	II	KCNMA1	Body	opensea	Body-opensea		NA	NA				down
cg19694850	-0.228521	0.784647	-15.2521	2.4479e-40	2.21026e-37	80.7698	0.864865	0.636345	-0.228521	19	35793519	R	I	MAG	Body	shelf	Body-shelf	chr19:35791029-35791289	NA	NA				down
cg07341609	0.261896	0.495372	15.2488	2.5235e-40	2.23384e-37	80.7395	0.403438	0.665334	0.261896	22	37962569	F	II	CDC42EP1	Body	island	Body-island	chr22:37962481-37962819	NA	NA		rs61739954		up
cg20417128	-0.235787	0.714183	-15.2011	3.88957e-40	3.3769e-37	80.3085	0.796952	0.561165	-0.235787	2	1690625	R	I	PXDN	Body	opensea	Body-opensea		TRUE	TRUE				down
cg13714791	-0.245807	0.669194	-15.1505	6.15292e-40	5.14407e-37	79.8517	0.75548	0.509674	-0.245807	9	137694578	R	II	COL5A1	Body	shore	Body-shore	chr9:137692944-137693278	NA	NA				down
cg16793525	-0.239356	0.685531	-15.1426	6.6096e-40	5.4254e-37	79.7804	0.769552	0.530196	-0.239356	11	1422319	R	II	BRSK2	Body	opensea	Body-opensea		NA	NA				down
cg09319815	-0.234178	0.835212	-15.0955	1.01255e-39	8.16295e-37	79.3555	0.917416	0.683238	-0.234178	2	242794941	R	I	PDCD1	Body	island	Body-island	chr2:242794853-242795083	NA	NA				down
cg27313933	-0.249398	0.76723	-15.0771	1.19659e-39	9.47741e-37	79.1892	0.854777	0.605379	-0.249398	16	89704682	F	II	DPEP1	3'UTR	opensea	3'UTR-opensea		NA	NA		rs1062464		down
cg24866784	-0.216545	0.787807	-15.0647	1.3387e-39	1.04201e-36	79.0774	0.863821	0.647276	-0.216545	3	13679259	R	II	FBLN2	Body	island	Body-island	chr3:13679067-13679336	NA	NA				down
cg27160524	-0.258136	0.738206	-15.0603	1.39301e-39	1.06591e-36	79.0378	0.82882	0.570684	-0.258136	2	1691184	R	II	PXDN	Body	opensea	Body-opensea		NA	NA				down
cg20335425	-0.229305	0.493871	-15.0533	1.48338e-39	1.11615e-36	78.9752	0.574365	0.34506	-0.229305	1	153363264	R	I	S100A8	5'UTR	opensea	5'UTR-opensea		NA	NA				down
cg11724511	-0.214125	0.615401	-15.0501	1.52752e-39	1.11658e-36	78.946	0.690566	0.476441	-0.214125	11	1455468	R	I	BRSK2	Body	opensea	Body-opensea		TRUE	NA				down
cg19091621	-0.20964	0.810984	-15.0488	1.54625e-39	1.11658e-36	78.9339	0.884575	0.674934	-0.20964	5	176296830	F	I	UNC5A	Body	island	Body-island	chr5:176296541-176296933	TRUE	NA				down
cg04879378	-0.263726	0.755837	-15.0479	1.55816e-39	1.11658e-36	78.9262	0.848413	0.584687	-0.263726	8	10929210	F	II	XKR6	Body	island	Body-island	chr8:10928984-10929211	NA	NA				down
cg06233593	-0.245604	0.800322	-15.0254	1.91011e-39	1.34741e-36	78.7234	0.886537	0.640933	-0.245604	16	337645	F	II	AXIN1	3'UTR	shore	3'UTR-shore	chr16:335829-336034	NA	NA		rs45530432		down
cg14210632	-0.304987	0.693491	-14.9918	2.58887e-39	1.79811e-36	78.4206	0.800552	0.495565	-0.304987	14	93155030	F	II	RIN3	3'UTR	shore	3'UTR-shore	chr14:93153278-93154759	NA	NA				down
cg26369259	-0.272911	0.819217	-14.9644	3.31819e-39	2.26974e-36	78.1734	0.915017	0.642107	-0.272911	17	31340636	R	II	ACCN1	3'UTR	opensea	3'UTR-opensea		NA	NA				down
cg15913875	-0.231087	0.827826	-14.9597	3.46013e-39	2.33151e-36	78.1316	0.908945	0.677859	-0.231087	2	55199843	R	II	RTN4	3'UTR	opensea	3'UTR-opensea		NA	NA	low-CpG:55053193-55053735			down
cg10903281	-0.234985	0.766586	-14.8926	6.34534e-39	4.21275e-36	77.5277	0.849073	0.614089	-0.234985	3	11036746	R	II	SLC6A1	5'UTR	shore	5'UTR-shore	chr3:11034446-11035384	NA	NA				down
cg07281781	-0.201048	0.871097	-14.8836	6.88372e-39	4.50395e-36	77.4466	0.941671	0.740623	-0.201048	2	242794854	R	II	PDCD1	Body	island	Body-island	chr2:242794853-242795083	NA	NA				down
cg05999628	-0.222634	0.568895	-14.8817	7.00305e-39	4.51657e-36	77.4295	0.647047	0.424413	-0.222634	17	32612684	R	II	CCL11	TSS200	opensea	TSS200-opensea		NA	TRUE				down
cg10526431	-0.216831	0.857941	-14.8513	9.21496e-39	5.85942e-36	77.1561	0.934056	0.717224	-0.216831	2	242794928	R	I	PDCD1	Body	island	Body-island	chr2:242794853-242795083	NA	NA				down
cg25232510	-0.284687	0.739319	-14.8495	9.36889e-39	5.87455e-36	77.1396	0.839253	0.554566	-0.284687	8	134306223	F	II	NDRG1	5'UTR	shelf	5'UTR-shelf	chr8:134308328-134310145	NA	TRUE				down
cg24870391	-0.217082	0.548335	-14.8324	1.09318e-38	6.76064e-36	76.986	0.624538	0.407456	-0.217082	17	32612675	R	II	CCL11	TSS200	opensea	TSS200-opensea		NA	TRUE				down
cg23519572	-0.288132	0.772544	-14.8216	1.20551e-38	7.35461e-36	76.8885	0.873688	0.585555	-0.288132	13	114808934	F	I	RASA3	Body	shore	Body-shore	chr13:114806911-114807181	TRUE	NA				down
cg14230647	-0.233943	0.74117	-14.7332	2.67555e-38	1.61054e-35	76.0946	0.823292	0.589349	-0.233943	2	1669072	R	II	PXDN	Body	shore	Body-shore	chr2:1669991-1670203	NA	NA				down
cg06351295	-0.255073	0.722862	-14.6939	3.81249e-38	2.26472e-35	75.7419	0.812401	0.557328	-0.255073	18	77286052	R	II	NFATC1	Body	island	Body-island	chr18:77286051-77286277	TRUE	NA			rs5826666	down
cg09329930	-0.222709	0.754001	-14.6727	4.61275e-38	2.70451e-35	75.5522	0.832179	0.609471	-0.222709	2	223135786	F	II	PAX3	Body	opensea	Body-opensea		NA	TRUE				down
cg27380459	-0.250455	0.77367	-14.6606	5.14604e-38	2.9785e-35	75.4432	0.861587	0.611133	-0.250455	11	66315870	F	II	ACTN3	Body	shore	Body-shore	chr11:66314207-66314455	NA	NA				down
cg10490888	-0.200214	0.75164	-14.6542	5.45202e-38	3.11566e-35	75.3857	0.821922	0.621708	-0.200214	11	1472610	F	II	BRSK2	Body	shore	Body-shore	chr11:1471339-1471595	NA	NA				down
cg02978737	-0.211857	0.678301	-14.6388	6.26326e-38	3.49088e-35	75.2476	0.75267	0.540813	-0.211857	22	37216067	F	II	PVALB	TSS1500	shelf	TSS1500-shelf	chr22:37212769-37213467	NA	NA				down
cg21375506	-0.243873	0.777877	-14.5572	1.30461e-37	7.01168e-35	74.5169	0.863484	0.619611	-0.243873	17	64470354	F	II	PRKCA	Body	opensea	Body-opensea		NA	TRUE				down
cg13579826	-0.224432	0.762495	-14.5392	1.53359e-37	8.14534e-35	74.3559	0.841278	0.616846	-0.224432	9	137616610	F	II	COL5A1	Body	opensea	Body-opensea		TRUE	TRUE				down
cg02326285	-0.273857	0.75097	-14.4898	2.39069e-37	1.255e-34	73.9138	0.847102	0.573246	-0.273857	14	79111719	F	II	NRXN3	5'UTR	opensea	5'UTR-opensea		NA	TRUE				down
cg13516654	-0.227176	0.5401	-14.4818	2.56891e-37	1.33306e-34	73.8422	0.619847	0.39267	-0.227176	9	137562493	F	II	COL5A1	Body	opensea	Body-opensea		NA	TRUE				down
cg01510696	-0.298541	0.784368	-14.4241	4.31325e-37	2.16362e-34	73.3262	0.889166	0.590624	-0.298541	16	89688145	R	I	DPEP1	5'UTR	opensea	5'UTR-opensea		NA	NA				down
cg13649103	-0.271669	0.815248	-14.4219	4.39833e-37	2.18206e-34	73.3067	0.910612	0.638943	-0.271669	9	137734338	F	II	COL5A1	3'UTR	island	3'UTR-island	chr9:137734153-137734475	NA	NA			rs55748801	down
cg27428051	-0.306575	0.784054	-14.3986	5.41935e-37	2.63077e-34	73.0989	0.891672	0.585097	-0.306575	1	6534879	F	II	PLEKHG5	Body	shelf	Body-shelf	chr1:6530536-6531814	NA	TRUE				down
cg18509719	-0.214717	0.700024	-14.3606	7.61807e-37	3.58255e-34	72.7598	0.775397	0.56068	-0.214717	11	1469746	F	I	BRSK2	Body	shore	Body-shore	chr11:1470033-1470388	NA	NA				down
cg07382039	-0.210607	0.657625	-14.3562	7.92312e-37	3.6876e-34	72.7207	0.731555	0.520948	-0.210607	1	228494830	F	II	OBSCN	Body	opensea	Body-opensea		NA	NA				down
cg19873297	-0.248934	0.749102	-14.3043	1.26191e-36	5.64063e-34	72.2573	0.836486	0.587552	-0.248934	5	171616388	F	II	STK10	TSS1500	shore	TSS1500-shore	chr5:171614430-171615939	NA	NA		rs17700489		down
cg14306344	-0.233736	0.726247	-14.2904	1.42885e-36	6.26064e-34	72.1336	0.808295	0.57456	-0.233736	11	1427294	F	I	BRSK2	Body	shelf	Body-shelf	chr11:1430939-1431834	NA	NA				down
cg07835141	-0.20151	0.629394	-14.2894	1.44222e-36	6.26064e-34	72.1243	0.700131	0.498621	-0.20151	17	8817218	R	I	PIK3R5	5'UTR	opensea	5'UTR-opensea		NA	NA				down
cg21067632	-0.226669	0.807561	-14.2682	1.7427e-36	7.49295e-34	71.9359	0.887129	0.66046	-0.226669	3	71258221	R	II	FOXP1	5'UTR	opensea	5'UTR-opensea		NA	TRUE				down
cg02567958	0.210336	0.451249	14.2599	1.87825e-36	7.92482e-34	71.8613	0.377414	0.58775	0.210336	22	37962818	F	II	CDC42EP1	Body	island	Body-island	chr22:37962481-37962819	NA	NA				up
cg21248188	-0.248002	0.647724	-14.2482	2.08435e-36	8.71296e-34	71.7577	0.73478	0.486779	-0.248002	9	137975180	R	II	OLFM1	Body	shelf	Body-shelf	chr9:137978821-137980254	NA	NA				down
cg03508348	-0.20192	0.598595	-14.1992	3.23251e-36	1.33885e-33	71.3208	0.669475	0.467555	-0.20192	17	39739598	F	II	KRT14	Body	opensea	Body-opensea		TRUE	NA		rs59629244	rs58645163	down
cg08012275	-0.221051	0.662654	-14.1837	3.7131e-36	1.5102e-33	71.1828	0.74025	0.519199	-0.221051	11	1464300	F	I	BRSK2	Body	island	Body-island	chr11:1464295-1464899	NA	NA				down
cg09804496	-0.230876	0.518939	-14.1803	3.82517e-36	1.54188e-33	71.1532	0.599984	0.369108	-0.230876	7	72850442	R	II	FZD9	1stExon	shore	1stExon-shore	chr7:72847933-72850032	TRUE	TRUE				down
cg05514401	-0.246514	0.753928	-14.1746	4.02656e-36	1.6087e-33	71.1021	0.840463	0.593949	-0.246514	13	110436111	F	II	IRS2	1stExon	island	1stExon-island	chr13:110434466-110440180	NA	NA				down
cg07333510	-0.212259	0.727055	-14.1345	5.75888e-36	2.28062e-33	70.7459	0.801564	0.589306	-0.212259	17	4854754	F	II	ENO3	5'UTR	shore	5'UTR-shore	chr17:4850942-4853907	NA	NA				down
cg16098608	-0.235958	0.625768	-14.1157	6.81276e-36	2.67451e-33	70.5786	0.708597	0.472639	-0.235958	8	10929075	F	II	XKR6	Body	island	Body-island	chr8:10928984-10929211	NA	NA				down
cg05901895	-0.206028	0.82211	-14.1042	7.55144e-36	2.91382e-33	70.4761	0.894432	0.688404	-0.206028	11	88797932	R	II	GRM5	TSS1500	opensea	TSS1500-opensea		NA	NA				down
cg25086732	-0.256634	0.58591	-14.0874	8.76992e-36	3.35531e-33	70.3272	0.675997	0.419364	-0.256634	14	79111579	R	II	NRXN3	5'UTR	opensea	5'UTR-opensea		NA	TRUE				down
cg23709782	-0.209221	0.878668	-14.076	9.70823e-36	3.62221e-33	70.226	0.952111	0.74289	-0.209221	15	99386939	F	II	IGF1R	Body	opensea	Body-opensea		NA	TRUE		rs45517845		down
cg11273493	-0.25286	0.784315	-14.0508	1.21568e-35	4.49862e-33	70.0021	0.873077	0.620217	-0.25286	8	10928985	R	II	XKR6	Body	island	Body-island	chr8:10928984-10929211	NA	NA				down
cg21683105	-0.209387	0.654942	-13.9855	2.17576e-35	7.85815e-33	69.4227	0.728444	0.519057	-0.209387	1	228494821	F	I	OBSCN	Body	opensea	Body-opensea		NA	NA				down
cg13368983	0.226386	0.664156	13.9568	2.80858e-35	1.00632e-32	69.1685	0.584688	0.811073	0.226386	2	201995729	F	II	CFLAR	Body	opensea	Body-opensea		NA	NA				up
cg23478124	0.278387	0.407663	13.951	2.95725e-35	1.05124e-32	69.1172	0.30994	0.588326	0.278387	11	85776966	R	II	PICALM	Body	shelf	Body-shelf	chr11:85779725-85780397	NA	NA				up
cg20129113	-0.276677	0.764988	-13.9371	3.34709e-35	1.18053e-32	68.9939	0.862111	0.585434	-0.276677	11	1430940	R	II	BRSK2	Body	island	Body-island	chr11:1430939-1431834	NA	NA				down
cg15090562	-0.226149	0.844182	-13.9125	4.16379e-35	1.4572e-32	68.7766	0.923568	0.697419	-0.226149	1	6534449	F	II	PLEKHG5	Body	shelf	Body-shelf	chr1:6530536-6531814	NA	NA				down
cg11246630	-0.222937	0.787476	-13.9019	4.57854e-35	1.59002e-32	68.682	0.865734	0.642797	-0.222937	19	49558432	F	II	CGB7	Body	shore	Body-shore	chr19:49559222-49560497	NA	NA		rs33949355		down
cg22868951	-0.252912	0.790674	-13.8733	5.90031e-35	2.0334e-32	68.4296	0.879454	0.626542	-0.252912	4	129767588	R	II	PHF17	Body	opensea	Body-opensea		NA	TRUE				down
cg10828316	-0.23556	0.602927	-13.8648	6.36558e-35	2.17713e-32	68.354	0.685616	0.450056	-0.23556	14	78869352	R	II	NRXN3	TSS1500	opensea	TSS1500-opensea		NA	NA				down
cg11192688	-0.236962	0.674436	-13.8483	7.37031e-35	2.5018e-32	68.2082	0.757618	0.520656	-0.236962	1	171226702	R	II	FMO1	5'UTR	opensea	5'UTR-opensea		NA	NA				down
cg05312962	-0.220109	0.690486	-13.8461	7.51324e-35	2.53129e-32	68.189	0.767751	0.547643	-0.220109	19	2576254	F	II	GNG7	5'UTR	shelf	5'UTR-shelf	chr19:2578956-2579746	TRUE	NA		rs1029753		down
cg18753162	-0.204525	0.848012	-13.7612	1.5959e-34	5.19397e-32	67.4392	0.919807	0.715281	-0.204525	2	219314121	R	II	VIL1	3'UTR	opensea	3'UTR-opensea		NA	NA				down
cg21671120	-0.200038	0.794495	-13.7524	1.72654e-34	5.56761e-32	67.3609	0.864715	0.664677	-0.200038	2	163009075	F	II	GCG	TSS1500	opensea	TSS1500-opensea		NA	NA		rs3811540		down
cg14755699	-0.281303	0.687328	-13.7171	2.35903e-34	7.50004e-32	67.0502	0.786075	0.504771	-0.281303	2	239791753	R	II	TWIST2	3'UTR	opensea	3'UTR-opensea		NA	TRUE				down
cg01571916	-0.224448	0.551689	-13.7069	2.58202e-34	8.1516e-32	66.9603	0.630478	0.40603	-0.224448	11	44881716	F	II	TSPAN18	5'UTR	opensea	5'UTR-opensea		NA	TRUE				down
cg25310555	-0.247682	0.776577	-13.6953	2.86367e-34	8.97801e-32	66.8573	0.863521	0.615839	-0.247682	13	110434682	R	II	IRS2	1stExon	island	1stExon-island	chr13:110434466-110440180	NA	NA				down
cg06651530	-0.25485	0.744838	-13.6744	3.44534e-34	1.07271e-31	66.6732	0.834299	0.579448	-0.25485	12	116599557	R	II	MED13L	Body	opensea	Body-opensea		NA	TRUE				down
cg08499840	-0.275469	0.683175	-13.6715	3.53457e-34	1.09296e-31	66.6478	0.779873	0.504404	-0.275469	17	32612007	R	II	CCL11	TSS1500	opensea	TSS1500-opensea		NA	NA				down
cg14714364	-0.217168	0.655167	-13.6613	3.86867e-34	1.18813e-31	66.5579	0.7314	0.514232	-0.217168	11	2191606	F	I	TH	Body	shelf	Body-shelf	chr11:2187488-2188245	NA	NA			rs76254173	down
cg05225684	-0.22942	0.421293	-13.6548	4.09592e-34	1.24942e-31	66.5011	0.501827	0.272407	-0.22942	14	53257343	R	II	GNPNAT1	5'UTR	shore	5'UTR-shore	chr14:53257664-53258400	NA	NA				down
cg16720890	-0.21179	0.822868	-13.6523	4.18713e-34	1.26867e-31	66.4791	0.897213	0.685423	-0.21179	2	242795082	R	I	PDCD1	Body	island	Body-island	chr2:242794853-242795083	NA	NA				down
cg15127443	-0.223516	0.753131	-13.6455	4.44828e-34	1.33405e-31	66.4189	0.831593	0.608077	-0.223516	1	36321064	F	II	EIF2C4	3'UTR	opensea	3'UTR-opensea		NA	TRUE			rs77235743	down
cg14228756	-0.235252	0.782771	-13.6321	5.00805e-34	1.48746e-31	66.301	0.865352	0.6301	-0.235252	9	137609455	R	II	COL5A1	Body	opensea	Body-opensea		NA	NA				down
cg24025567	-0.226339	0.825594	-13.6137	5.89045e-34	1.7367e-31	66.1394	0.905047	0.678707	-0.226339	7	101505662	F	II	CUX1	Body	opensea	Body-opensea		NA	TRUE				down
cg09565111	-0.238263	0.750571	-13.6131	5.92416e-34	1.7367e-31	66.1338	0.834209	0.595946	-0.238263	13	26545823	R	II	ATP8A2	Body	opensea	Body-opensea		NA	TRUE				down
cg25798782	-0.201649	0.538898	-13.5959	6.89545e-34	2.0084e-31	65.9827	0.609683	0.408035	-0.201649	2	242795282	R	II	PDCD1	Body	shore	Body-shore	chr2:242794853-242795083	TRUE	NA				down
cg22451100	-0.225352	0.679129	-13.5839	7.66675e-34	2.21874e-31	65.8771	0.758235	0.532883	-0.225352	2	178107899	R	II	NFE2L2	Body	opensea	Body-opensea		NA	TRUE				down
cg06218285	-0.214833	0.771428	-13.5489	1.04466e-33	2.96619e-31	65.5692	0.846841	0.632008	-0.214833	20	44751033	F	II	CD40	Body	shelf	Body-shelf	chr20:44746822-44747060	TRUE	NA			rs61760051	down
cg14070775	-0.21481	0.800208	-13.5176	1.37658e-33	3.84538e-31	65.2947	0.875613	0.660803	-0.21481	9	137648376	R	II	COL5A1	Body	opensea	Body-opensea		NA	NA				down
cg13904968	-0.22175	0.43261	-13.5146	1.41347e-33	3.91488e-31	65.2683	0.510452	0.288701	-0.22175	20	56136012	R	II	PCK1	TSS200	opensea	TSS200-opensea		NA	NA				down
cg07908223	-0.255376	0.854713	-13.5117	1.45016e-33	3.99202e-31	65.2428	0.944359	0.688983	-0.255376	20	56225978	F	II	PMEPA1	3'UTR	shore	3'UTR-shore	chr20:56227252-56227687	NA	NA		rs78651555		down
cg03794617	-0.235044	0.804694	-13.4922	1.72239e-33	4.71267e-31	65.0716	0.887202	0.652158	-0.235044	17	78796999	F	II	RPTOR	Body	shore	Body-shore	chr17:78798780-78799160	NA	NA				down
cg05311611	-0.21122	0.632249	-13.4848	1.83915e-33	5.00182e-31	65.0064	0.706394	0.495174	-0.21122	11	66323689	R	II	ACTN3	Body	shelf	Body-shelf	chr11:66326639-66326840	NA	NA				down
cg06485114	-0.228338	0.800721	-13.4783	1.9472e-33	5.26396e-31	64.9495	0.880875	0.652537	-0.228338	5	180047299	R	II	FLT4	Body	island	Body-island	chr5:180045789-180048897	TRUE	NA				down
cg00146565	-0.21926	0.806326	-13.4506	2.48691e-33	6.56574e-31	64.7061	0.883293	0.664033	-0.21926	2	238283105	F	II	COL6A3	Body	shelf	Body-shelf	chr2:238280475-238280769	NA	TRUE				down
cg25332265	-0.202301	0.789098	-13.4418	2.68544e-33	7.00791e-31	64.6297	0.860113	0.657812	-0.202301	18	77194663	F	I	NFATC1	Body	shore	Body-shore	chr18:77196121-77196568	NA	NA				down
cg04841358	-0.274079	0.618052	-13.4252	3.10984e-33	8.02268e-31	64.4836	0.714263	0.440184	-0.274079	8	10897293	F	II	XKR6	Body	opensea	Body-opensea		NA	NA		rs76854530		down
cg05745100	-0.215531	0.858173	-13.424	3.14122e-33	8.05759e-31	64.4737	0.933831	0.7183	-0.215531	11	1478112	F	I	BRSK2	Body	shelf	Body-shelf	chr11:1481390-1481615	NA	NA				down
cg01623485	-0.219359	0.796092	-13.4187	3.29131e-33	8.3949e-31	64.4272	0.873094	0.653735	-0.219359	11	1471699	F	II	BRSK2	Body	shore	Body-shore	chr11:1470033-1470388	NA	NA				down
cg14932313	-0.23382	0.720983	-13.4116	3.50575e-33	8.89161e-31	64.3644	0.803061	0.569241	-0.23382	14	25043420	F	II	CTSG	Body	opensea	Body-opensea		NA	NA				down
cg02186748	-0.241712	0.623428	-13.4029	3.78298e-33	9.54115e-31	64.2887	0.708276	0.466565	-0.241712	17	48280370	R	II	COL1A1	TSS1500	shore	TSS1500-shore	chr17:48276877-48279008	NA	NA				down
cg17678039	0.229347	0.452399	13.3957	4.0307e-33	1.00536e-30	64.2255	0.37189	0.601237	0.229347	X	70838476	R	II	CXCR3	TSS200	opensea	TSS200-opensea		NA	NA				up
cg22627091	-0.201812	0.817069	-13.3922	4.15703e-33	1.03117e-30	64.1948	0.887911	0.686099	-0.201812	11	14251917	R	II	SPON1	Body	opensea	Body-opensea		NA	TRUE		rs7109779		down
cg13689066	-0.214651	0.503738	-13.3863	4.37686e-33	1.07977e-30	64.1436	0.579088	0.364437	-0.214651	1	12167071	R	II	TNFRSF8	Body	opensea	Body-opensea		TRUE	NA				down
cg11254847	-0.216821	0.700581	-13.3803	4.61626e-33	1.13264e-30	64.0906	0.776692	0.559871	-0.216821	11	1435489	F	II	BRSK2	Body	shelf	Body-shelf	chr11:1430939-1431834	NA	NA		rs10466425		down
cg16603012	-0.218126	0.619817	-13.3779	4.71383e-33	1.15033e-30	64.0698	0.696387	0.478261	-0.218126	16	88879593	R	I	APRT	TSS1500	shore	TSS1500-shore	chr16:88877712-88878936	NA	NA				down
cg26500080	-0.219095	0.774802	-13.3735	4.89885e-33	1.18905e-30	64.0314	0.851712	0.632617	-0.219095	17	6338554	F	I	AIPL1	TSS200	opensea	TSS200-opensea		NA	NA				down
cg07356412	-0.278065	0.726187	-13.3703	5.0418e-33	1.2172e-30	64.0028	0.823797	0.545732	-0.278065	8	11044280	R	II	XKR6	Body	opensea	Body-opensea		NA	TRUE				down
cg21197905	-0.245313	0.722862	-13.3623	5.40738e-33	1.29852e-30	63.9332	0.808975	0.563662	-0.245313	11	111602136	F	II	PPP2R1B	Body	opensea	Body-opensea		NA	TRUE				down
cg04799270	-0.224175	0.804596	-13.3602	5.50944e-33	1.31603e-30	63.9146	0.883288	0.659113	-0.224175	7	158378215	F	II	PTPRN2	Body	shore	Body-shore	chr7:158379328-158381221	NA	NA				down
cg14655552	-0.214691	0.506875	-13.3389	6.64418e-33	1.55419e-30	63.7282	0.582239	0.367548	-0.214691	17	31708147	R	II	ACCN1	Body	opensea	Body-opensea		NA	NA				down
cg23500396	-0.222795	0.780651	-13.3356	6.83742e-33	1.59115e-30	63.6997	0.858859	0.636064	-0.222795	11	44896984	R	II	TSPAN18	5'UTR	opensea	5'UTR-opensea		NA	TRUE				down
cg08268099	-0.202621	0.568925	-13.3312	7.10772e-33	1.64556e-30	63.6611	0.640052	0.437431	-0.202621	9	137966584	F	II	OLFM1	TSS1500	shore	TSS1500-shore	chr9:137967110-137967727	NA	NA				down
cg04779796	-0.213253	0.713202	-13.3285	7.27657e-33	1.67606e-30	63.6377	0.78806	0.574808	-0.213253	3	11037353	R	II	SLC6A1	5'UTR	shore	5'UTR-shore	chr3:11034446-11035384	NA	NA				down
cg14666108	-0.21415	0.725118	-13.2933	9.91874e-33	2.21679e-30	63.3295	0.800291	0.586142	-0.21415	1	3614578	F	II	TP73	Body	opensea	Body-opensea		NA	NA				down
cg25398727	-0.230548	0.621155	-13.2695	1.22215e-32	2.67842e-30	63.1218	0.702085	0.471537	-0.230548	8	10756220	F	II	XKR6	Body	opensea	Body-opensea		NA	NA				down
cg27451920	-0.213383	0.75852	-13.2658	1.26258e-32	2.74041e-30	63.0894	0.833424	0.620041	-0.213383	2	238280927	R	II	COL6A3	Body	shore	Body-shore	chr2:238280475-238280769	NA	NA				down
cg02170784	-0.251307	0.653946	-13.2491	1.46178e-32	3.1129e-30	62.9436	0.742163	0.490856	-0.251307	16	1034527	F	II	SOX8	Body	island	Body-island	chr16:1029878-1035327	NA	NA				down
cg18317005	-0.220278	0.697209	-13.2275	1.76645e-32	3.69204e-30	62.7553	0.774534	0.554256	-0.220278	10	73039285	F	II	UNC5B	Body	opensea	Body-opensea		NA	TRUE				down
cg14216734	-0.29563	0.644197	-13.2061	2.13028e-32	4.37154e-30	62.5689	0.747973	0.452343	-0.29563	1	158817808	F	II	MNDA	Body	opensea	Body-opensea		NA	NA				down
cg09438605	-0.20784	0.69859	-13.1602	3.18435e-32	6.47571e-30	62.169	0.771548	0.563708	-0.20784	15	80757169	R	II	ARNT2	Body	opensea	Body-opensea		NA	TRUE				down
cg19977004	-0.222313	0.694521	-13.1584	3.23499e-32	6.54919e-30	62.1533	0.77256	0.550247	-0.222313	11	1482563	F	I	BRSK2	3'UTR	island	3'UTR-island	chr11:1481778-1482644	NA	NA		rs6578412		down
cg08037710	-0.217638	0.788197	-13.1536	3.37364e-32	6.79939e-30	62.1115	0.864594	0.646957	-0.217638	17	31624399	R	II	ACCN1	Body	shelf	Body-shelf	chr17:31618345-31620465	NA	NA				down
cg14509032	-0.237548	0.831681	-13.1502	3.47689e-32	6.94548e-30	62.0815	0.915068	0.67752	-0.237548	9	137973723	F	II	OLFM1	Body	opensea	Body-opensea		NA	NA				down
cg10786876	-0.294925	0.762204	-13.146	3.60737e-32	7.17438e-30	62.0449	0.865732	0.570807	-0.294925	20	62121918	F	I	EEF1A2	Body	island	Body-island	chr20:62121858-62122079	NA	NA				down
cg21966656	-0.246262	0.786877	-13.1425	3.71836e-32	7.36267e-30	62.0147	0.873322	0.627061	-0.246262	8	10897405	F	I	XKR6	Body	opensea	Body-opensea		NA	NA				down
cg06968241	-0.222756	0.753576	-13.1368	3.90904e-32	7.67294e-30	61.965	0.831771	0.609015	-0.222756	6	32411144	R	II	HLA-DRA	Body	opensea	Body-opensea		NA	NA				down
cg04930921	-0.220741	0.740773	-13.1351	3.965e-32	7.7491e-30	61.9508	0.81826	0.597519	-0.220741	4	3447796	F	I	HGFAC	Body	shore	Body-shore	chr4:3449650-3449995	NA	NA				down
cg09127107	-0.232457	0.546177	-13.1286	4.19936e-32	8.17174e-30	61.8937	0.627777	0.39532	-0.232457	6	3438702	R	II	SLC22A23	Body	opensea	Body-opensea		TRUE	TRUE				down
cg17426146	-0.208003	0.873442	-13.1057	5.12948e-32	9.89639e-30	61.6946	0.946457	0.738455	-0.208003	20	62126289	R	I	EEF1A2	Body	island	Body-island	chr20:62125930-62126461	NA	NA				down
cg02875487	-0.224002	0.834308	-13.0975	5.51257e-32	1.05902e-29	61.623	0.91294	0.688938	-0.224002	18	77247649	R	II	NFATC1	Body	island	Body-island	chr18:77246356-77247889	NA	NA				down
cg07263853	-0.208353	0.806332	-13.0956	5.60389e-32	1.07201e-29	61.6066	0.879471	0.671118	-0.208353	5	180047686	F	II	FLT4	Body	island	Body-island	chr5:180045789-180048897	TRUE	NA				down
cg16013670	-0.241824	0.547308	-13.0312	9.8361e-32	1.85799e-29	61.0469	0.632197	0.390372	-0.241824	1	241804175	F	II	OPN3	TSS1500	shore	TSS1500-shore	chr1:241802960-241803649	NA	NA		rs3834002		down
cg26166717	-0.235442	0.682421	-13.0303	9.90836e-32	1.86203e-29	61.0396	0.765068	0.529627	-0.235442	6	161860203	F	II	PARK2	Body	opensea	Body-opensea		TRUE	NA		rs79402321		down
cg05870439	-0.20831	0.611212	-13.0177	1.10596e-31	2.0632e-29	60.9303	0.684335	0.476025	-0.20831	10	117828913	F	II	GFRA1	Body	opensea	Body-opensea		NA	TRUE				down
cg12405684	-0.233318	0.745713	-12.9955	1.3429e-31	2.47456e-29	60.7372	0.827615	0.594297	-0.233318	11	1414627	R	I	BRSK2	Body	shelf	Body-shelf	chr11:1410119-1412346	NA	NA				down
cg15361231	-0.244316	0.59122	-12.988	1.43288e-31	2.62963e-29	60.6727	0.676983	0.432667	-0.244316	1	193075191	F	II	GLRX2	1stExon	shore	1stExon-shore	chr1:193074174-193074778	NA	NA				down
cg17167536	-0.20375	0.533651	-12.9763	1.58642e-31	2.86483e-29	60.5714	0.605174	0.401423	-0.20375	8	10906938	R	II	XKR6	Body	opensea	Body-opensea		NA	TRUE				down
cg09999348	-0.200832	0.563631	-12.9705	1.66842e-31	2.97717e-29	60.5213	0.63413	0.433298	-0.200832	2	46398848	F	II	PRKCE	Body	opensea	Body-opensea		TRUE	TRUE				down
cg14656180	-0.227782	0.643113	-12.9697	1.68097e-31	2.98775e-29	60.5138	0.723072	0.49529	-0.227782	9	137701344	F	II	COL5A1	Body	opensea	Body-opensea		NA	NA		rs11103536		down
cg17102042	-0.242522	0.806478	-12.9585	1.85241e-31	3.25404e-29	60.4172	0.891611	0.649089	-0.242522	7	157423211	F	II	PTPRN2	Body	opensea	Body-opensea		NA	NA				down
cg06710785	-0.22288	0.578237	-12.9574	1.87017e-31	3.27251e-29	60.4077	0.656475	0.433595	-0.22288	10	83683829	R	II	NRG3	Body	opensea	Body-opensea		NA	NA				down
cg07222575	-0.215261	0.722413	-12.9486	2.02043e-31	3.49481e-29	60.3308	0.797976	0.582716	-0.215261	20	44757985	F	II	CD40	3'UTR	opensea	3'UTR-opensea		NA	NA		rs11569344	rs41282790	down
cg08991965	-0.25029	0.630312	-12.9442	2.09967e-31	3.61801e-29	60.2926	0.718172	0.467883	-0.25029	7	136928644	F	II	PTN	Body	opensea	Body-opensea		NA	NA		rs61521664		down
cg16333846	-0.209221	0.704149	-12.9427	2.12682e-31	3.65085e-29	60.2798	0.777592	0.568371	-0.209221	6	155538155	F	II	TIAM2	1stExon	shore	1stExon-shore	chr6:155539975-155540193	NA	NA				down
cg04834204	-0.229501	0.531737	-12.93	2.37438e-31	4.04505e-29	60.1702	0.6123	0.382799	-0.229501	2	69423553	F	II	ANTXR1	Body	opensea	Body-opensea		NA	TRUE		rs35471520		down
cg16664570	-0.221124	0.679194	-12.9032	2.99795e-31	5.08817e-29	59.9383	0.756816	0.535692	-0.221124	8	67091580	F	II	CRH	TSS1500	shore	TSS1500-shore	chr8:67089249-67089962	NA	NA				down
cg20299254	-0.201272	0.775736	-12.8839	3.54725e-31	5.90938e-29	59.7709	0.846389	0.645116	-0.201272	20	44097320	R	II	WFDC2	TSS1500	shore	TSS1500-shore	chr20:44098280-44099536	NA	NA				down
cg14484703	-0.214989	0.767369	-12.8775	3.75094e-31	6.22573e-29	59.7154	0.842837	0.627848	-0.214989	13	113627937	R	II	MCF2L	Body	opensea	Body-opensea		NA	NA				down
cg05147654	-0.24679	0.778592	-12.8477	4.85809e-31	7.91781e-29	59.4581	0.865223	0.618433	-0.24679	7	157448565	F	II	PTPRN2	Body	island	Body-island	chr7:157448240-157448566	NA	NA				down
cg08920032	-0.220378	0.8198	-12.8466	4.90222e-31	7.96099e-29	59.4491	0.89716	0.676781	-0.220378	15	99332004	R	II	IGF1R	Body	opensea	Body-opensea		NA	TRUE				down
cg02569740	-0.250885	0.730336	-12.8352	5.41595e-31	8.76374e-29	59.35	0.818405	0.567519	-0.250885	8	10878898	F	II	XKR6	Body	opensea	Body-opensea		NA	TRUE				down
cg15078211	-0.246003	0.541619	-12.8343	5.45702e-31	8.79866e-29	59.3425	0.627974	0.381972	-0.246003	7	42265517	R	II	GLI3	5'UTR	shelf	5'UTR-shelf	chr7:42267546-42267823	NA	NA				down
cg13852948	-0.20784	0.756221	-12.8176	6.31033e-31	1.00312e-28	59.198	0.82918	0.621339	-0.20784	9	137707040	R	II	COL5A1	Body	shelf	Body-shelf	chr9:137709962-137710291	TRUE	NA				down
cg20189073	-0.229526	0.716362	-12.8128	6.57727e-31	1.03824e-28	59.1568	0.796933	0.567407	-0.229526	8	10919855	R	II	XKR6	Body	shelf	Body-shelf	chr8:10916662-10917097	NA	NA				down
cg04898487	-0.226772	0.739649	-12.8101	6.73136e-31	1.05886e-28	59.1337	0.819254	0.592482	-0.226772	16	10272607	F	II	GRIN2A	Body	shore	Body-shore	chr16:10273943-10277424	NA	NA				down
cg06077821	-0.232058	0.775673	-12.7839	8.44918e-31	1.30632e-28	58.9076	0.857133	0.625075	-0.232058	5	180048893	R	II	FLT4	Body	island	Body-island	chr5:180045789-180048897	NA	NA				down
cg04568819	-0.232528	0.654911	-12.7775	8.9344e-31	1.36842e-28	58.8521	0.736536	0.504008	-0.232528	9	137659754	R	II	COL5A1	Body	shore	Body-shore	chr9:137660513-137660742	NA	TRUE				down
cg02378006	-0.206135	0.590504	-12.7774	8.94176e-31	1.36842e-28	58.8513	0.662864	0.456729	-0.206135	10	73026288	F	I	UNC5B	Body	opensea	Body-opensea		TRUE	TRUE				down
cg12742178	-0.254404	0.617633	-12.7683	9.67172e-31	1.47017e-28	58.7732	0.706937	0.452533	-0.254404	12	102815929	R	II	IGF1	Body	opensea	Body-opensea		NA	TRUE				down
cg18332814	-0.217801	0.746794	-12.7678	9.71694e-31	1.47208e-28	58.7686	0.823249	0.605448	-0.217801	13	24247649	F	II	TNFRSF19	3'UTR	opensea	3'UTR-opensea		TRUE	TRUE				down
cg03973705	-0.242743	0.691362	-12.7603	1.03722e-30	1.5661e-28	58.7037	0.776573	0.53383	-0.242743	16	24174850	F	II	PRKCB	Body	opensea	Body-opensea		NA	TRUE				down
cg06284586	-0.211079	0.812695	-12.7528	1.10593e-30	1.65326e-28	58.6399	0.88679	0.675711	-0.211079	2	238296513	F	I	COL6A3	Body	opensea	Body-opensea		NA	NA				down
cg01527486	-0.227875	0.781913	-12.7213	1.45285e-30	2.1505e-28	58.3685	0.861905	0.63403	-0.227875	13	114862887	F	II	RASA3	Body	shore	Body-shore	chr13:114861661-114861876	NA	NA				down
cg22794990	-0.215149	0.755739	-12.7202	1.46776e-30	2.16548e-28	58.3584	0.831263	0.616114	-0.215149	12	4412270	F	II	CCND2	3'UTR	opensea	3'UTR-opensea		NA	NA		rs3217930		down
cg11658060	-0.223972	0.702449	-12.718	1.49508e-30	2.19859e-28	58.34	0.781071	0.557099	-0.223972	12	106514420	R	II	NUAK1	Body	opensea	Body-opensea		NA	TRUE				down
cg15116327	-0.202128	0.790995	-12.7145	1.54107e-30	2.25887e-28	58.3099	0.861949	0.659821	-0.202128	1	32741619	R	I	LCK	Body	shore	Body-shore	chr1:32740710-32741544	NA	NA				down
cg07300559	-0.231893	0.68394	-12.7036	1.69437e-30	2.46945e-28	58.2156	0.765342	0.533449	-0.231893	9	137709419	R	II	COL5A1	Body	shore	Body-shore	chr9:137709962-137710291	NA	NA				down
cg10781870	-0.205089	0.558879	-12.7009	1.73333e-30	2.51053e-28	58.193	0.630872	0.425783	-0.205089	17	28648320	R	II	TMIGD1	Body	opensea	Body-opensea		NA	NA				down
cg10441497	-0.237658	0.876905	-12.7008	1.735e-30	2.51053e-28	58.192	0.96033	0.722673	-0.237658	12	105024473	R	II	CHST11	Body	opensea	Body-opensea		NA	TRUE				down
cg27207493	-0.201012	0.734855	-12.6984	1.77171e-30	2.55545e-28	58.1712	0.805417	0.604405	-0.201012	17	4855149	F	I	ENO3	Body	shore	Body-shore	chr17:4850942-4853907	NA	NA				down
cg08162224	-0.304544	0.725711	-12.695	1.82557e-30	2.62475e-28	58.1414	0.832615	0.528072	-0.304544	1	241804421	F	II	OPN3	TSS1500	shore	TSS1500-shore	chr1:241802960-241803649	NA	NA				down
cg09555323	-0.229557	0.786024	-12.6933	1.85177e-30	2.65397e-28	58.1272	0.866606	0.637049	-0.229557	6	32629786	F	II	HLA-DQB1	Body	shelf	Body-shelf	chr6:32632158-32633027	NA	NA		rs9273938	rs9282120	down
cg25135457	-0.200953	0.592946	-12.6912	1.88523e-30	2.67644e-28	58.1094	0.663487	0.462534	-0.200953	17	40715244	F	I	COASY	1stExon	island	1stExon-island	chr17:40714087-40715282	NA	NA	low-CpG:37968723-37968775			down
cg26687670	-0.295226	0.672448	-12.6902	1.90276e-30	2.69285e-28	58.1002	0.776082	0.480856	-0.295226	1	241804939	R	II	OPN3	TSS1500	shore	TSS1500-shore	chr1:241802960-241803649	NA	NA				down
cg18657419	-0.210648	0.692202	-12.6889	1.92299e-30	2.71298e-28	58.0897	0.766146	0.555498	-0.210648	17	31561934	F	II	ACCN1	Body	opensea	Body-opensea		NA	TRUE		rs35593610		down
cg25449283	-0.215853	0.443163	-12.6875	1.94644e-30	2.73751e-28	58.0776	0.518935	0.303082	-0.215853	7	142836700	R	II	PIP	Body	opensea	Body-opensea		NA	NA			rs17850704	down
cg15388974	-0.235218	0.666003	-12.6855	1.9803e-30	2.77647e-28	58.0605	0.748572	0.513355	-0.235218	14	30291201	R	II	PRKD1	Body	opensea	Body-opensea		NA	TRUE				down
cg01447854	-0.23314	0.658386	-12.6744	2.18058e-30	3.0384e-28	57.9647	0.740225	0.507085	-0.23314	1	228556332	F	II	OBSCN	Body	shelf	Body-shelf	chr1:228558945-228559246	NA	TRUE		rs34715366		down
cg14839134	-0.251214	0.829933	-12.6643	2.37872e-30	3.28409e-28	57.8782	0.918117	0.666903	-0.251214	8	61496287	R	II	RAB2A	Body	opensea	Body-opensea		NA	TRUE				down
cg19525546	-0.227924	0.871006	-12.6578	2.51699e-30	3.46439e-28	57.822	0.951015	0.72309	-0.227924	10	128900115	R	II	DOCK1	Body	opensea	Body-opensea		NA	NA				down
cg18849847	-0.220027	0.783775	-12.6543	2.59409e-30	3.55966e-28	57.792	0.861011	0.640984	-0.220027	7	158030726	F	II	PTPRN2	Body	opensea	Body-opensea		NA	NA				down
cg14237069	-0.223542	0.819648	-12.6446	2.8223e-30	3.83782e-28	57.7081	0.898118	0.674576	-0.223542	9	137708713	F	II	COL5A1	Body	shore	Body-shore	chr9:137709962-137710291	NA	NA				down
cg13270350	-0.32261	0.615464	-12.6284	3.24583e-30	4.40049e-28	57.569	0.72871	0.4061	-0.32261	2	240066400	F	II	HDAC4	Body	opensea	Body-opensea		NA	NA		rs2290087		down
cg17556406	-0.253245	0.696808	-12.6171	3.57593e-30	4.79047e-28	57.4727	0.785706	0.53246	-0.253245	6	129959739	R	II	ARHGAP18	Body	opensea	Body-opensea		NA	TRUE				down
cg13917918	-0.249052	0.660115	-12.6155	3.62817e-30	4.84608e-28	57.4583	0.747541	0.498488	-0.249052	9	137673051	R	II	COL5A1	Body	opensea	Body-opensea		NA	NA				down
cg13438095	-0.228019	0.731207	-12.5932	4.39727e-30	5.82168e-28	57.2671	0.811249	0.58323	-0.228019	9	137623929	R	II	COL5A1	Body	opensea	Body-opensea		NA	NA				down
cg08329754	-0.242648	0.704158	-12.5799	4.92943e-30	6.46931e-28	57.1535	0.789336	0.546687	-0.242648	17	78797015	F	II	RPTOR	Body	shore	Body-shore	chr17:78798780-78799160	NA	NA				down
cg21136443	-0.215167	0.74877	-12.5778	5.01978e-30	6.56878e-28	57.1354	0.8243	0.609133	-0.215167	2	238277443	F	II	COL6A3	Body	shelf	Body-shelf	chr2:238280475-238280769	NA	NA				down
cg23502639	-0.236825	0.611733	-12.5731	5.23038e-30	6.82459e-28	57.0946	0.694867	0.458041	-0.236825	17	5402883	F	II	LOC728392	3'UTR	shore	3'UTR-shore	chr17:5403131-5404602	NA	NA		rs2271525		down
cg08817204	-0.220401	0.802695	-12.5572	5.99919e-30	7.73827e-28	56.9582	0.880063	0.659662	-0.220401	10	83665199	R	II	NRG3	Body	opensea	Body-opensea		NA	TRUE				down
cg14263222	-0.245452	0.768283	-12.5551	6.10394e-30	7.85096e-28	56.941	0.854445	0.608993	-0.245452	9	138008934	R	II	OLFM1	Body	shelf	Body-shelf	chr9:138011606-138011815	NA	NA				down
cg16368008	-0.205105	0.762806	-12.5446	6.68369e-30	8.52379e-28	56.8507	0.834804	0.6297	-0.205105	17	31621249	R	II	ACCN1	TSS1500	shore	TSS1500-shore	chr17:31618345-31620465	NA	NA				down
cg05339574	-0.22362	0.568173	-12.5235	8.01483e-30	1.0079e-27	56.6701	0.646671	0.423051	-0.22362	14	79111512	F	II	NRXN3	5'UTR	opensea	5'UTR-opensea		NA	TRUE				down
cg18586212	-0.20492	0.594512	-12.515	8.62574e-30	1.07872e-27	56.5971	0.666446	0.461526	-0.20492	5	146218708	R	II	PPP2R2B	Body	opensea	Body-opensea		NA	TRUE				down
cg15209053	-0.234933	0.769396	-12.5036	9.5101e-30	1.17951e-27	56.5	0.851865	0.616932	-0.234933	10	87426906	F	II	GRID1	Body	opensea	Body-opensea		NA	TRUE				down
cg14152912	-0.215342	0.827053	-12.5017	9.6686e-30	1.19589e-27	56.4836	0.902645	0.687303	-0.215342	9	138012569	F	II	OLFM1	3'UTR	shore	3'UTR-shore	chr9:138011606-138011815	NA	NA		rs14164		down
cg00547143	-0.205218	0.718991	-12.4973	1.00415e-29	1.23775e-27	56.4459	0.79103	0.585812	-0.205218	11	68450618	F	II	GAL	TSS1500	shore	TSS1500-shore	chr11:68451359-68452846	NA	TRUE				down
cg13639452	-0.224636	0.823464	-12.4971	1.00619e-29	1.23775e-27	56.4439	0.902319	0.677683	-0.224636	9	137623830	R	I	COL5A1	Body	opensea	Body-opensea		NA	NA				down
cg25630794	-0.207542	0.724027	-12.4879	1.08921e-29	1.33624e-27	56.3651	0.796881	0.589339	-0.207542	11	1471617	F	II	BRSK2	Body	shore	Body-shore	chr11:1470033-1470388	NA	NA				down
cg21459816	-0.24609	0.731096	-12.4826	1.1401e-29	1.3911e-27	56.3197	0.817482	0.571392	-0.24609	7	157588756	F	II	PTPRN2	Body	shore	Body-shore	chr7:157586711-157587112	NA	NA				down
cg00689492	0.283571	0.254971	12.467	1.30297e-29	1.57704e-27	56.1869	0.155428	0.439	0.283571	4	1303491	R	II	MAEA	Body	island	Body-island	chr4:1303490-1303835	TRUE	TRUE				up
cg18310639	0.206525	0.527846	12.4641	1.33626e-29	1.61301e-27	56.1618	0.455349	0.661874	0.206525	1	223904225	F	II	CAPN2	Body	shelf	Body-shelf	chr1:223899990-223900823	NA	NA				up
cg04618277	-0.204321	0.675014	-12.4554	1.44059e-29	1.73432e-27	56.0871	0.746738	0.542417	-0.204321	17	42854747	R	II	ADAM11	Body	shore	Body-shore	chr17:42856596-42856847	NA	NA				down
cg15393903	-0.216056	0.717838	-12.4374	1.68051e-29	1.99537e-27	55.9339	0.79368	0.577624	-0.216056	10	87909211	R	II	GRID1	Body	opensea	Body-opensea		NA	TRUE				down
cg07699149	-0.251338	0.841053	-12.4363	1.69664e-29	2.00514e-27	55.9244	0.92928	0.677942	-0.251338	8	10987869	F	II	XKR6	Body	opensea	Body-opensea		NA	NA				down
cg04269057	-0.204004	0.707225	-12.4206	1.94201e-29	2.28318e-27	55.7901	0.778837	0.574832	-0.204004	10	72971005	R	II	UNC5B	TSS1500	shore	TSS1500-shore	chr10:72972075-72973895	NA	TRUE				down
cg01387771	-0.20622	0.697597	-12.4073	2.17725e-29	2.54648e-27	55.6764	0.769986	0.563767	-0.20622	16	1036944	F	II	SOX8	3'UTR	island	3'UTR-island	chr16:1036820-1037448	NA	NA				down
cg03432598	-0.216771	0.865968	-12.3965	2.38726e-29	2.78489e-27	55.5848	0.942061	0.72529	-0.216771	18	77235051	F	II	NFATC1	Body	island	Body-island	chr18:77233326-77236398	NA	NA		rs576357	rs34892693	down
cg02882755	-0.20884	0.80427	-12.3938	2.44443e-29	2.84423e-27	55.5613	0.87758	0.668739	-0.20884	6	34100963	R	II	GRM4	1stExon	opensea	1stExon-opensea		NA	NA				down
cg07810039	0.302463	0.424633	12.3917	2.48811e-29	2.88761e-27	55.5437	0.318459	0.620922	0.302463	1	218524558	F	II	TGFB2	Body	opensea	Body-opensea		NA	NA				up
cg21699341	-0.209476	0.637048	-12.3841	2.65525e-29	3.07369e-27	55.479	0.710581	0.501105	-0.209476	X	153603503	R	I	FLNA	TSS1500	shore	TSS1500-shore	chrX:153602720-153603269	TRUE	NA				down
cg07173760	-0.209742	0.690363	-12.3823	2.69755e-29	3.10672e-27	55.4633	0.763989	0.554248	-0.209742	19	40229266	R	II	CLC	TSS1500	opensea	TSS1500-opensea		NA	NA				down
cg11149849	-0.203594	0.564552	-12.3779	2.80142e-29	3.20184e-27	55.4258	0.636021	0.432427	-0.203594	17	1064017	F	II	ABR	Body	island	Body-island	chr17:1063942-1064304	NA	NA				down
cg12211161	-0.228685	0.582761	-12.3459	3.68299e-29	4.13613e-27	55.1537	0.663037	0.434352	-0.228685	7	157448659	R	II	PTPRN2	Body	shore	Body-shore	chr7:157448240-157448566	NA	NA				down
cg04080005	-0.206552	0.806203	-12.3453	3.70395e-29	4.14934e-27	55.1481	0.878709	0.672157	-0.206552	17	1057444	F	II	ABR	Body	opensea	Body-opensea		TRUE	TRUE		rs72631496		down
cg17988535	-0.217009	0.838378	-12.3252	4.40022e-29	4.86893e-27	54.9768	0.914555	0.697547	-0.217009	13	114808856	F	II	RASA3	Body	shore	Body-shore	chr13:114806911-114807181	TRUE	NA				down
cg03243362	-0.231493	0.665457	-12.2808	6.43182e-29	6.93193e-27	54.5994	0.746718	0.515225	-0.231493	1	32741543	F	II	LCK	Body	island	Body-island	chr1:32740710-32741544	NA	NA			rs1042519	down
cg04562683	-0.259141	0.606425	-12.2761	6.6932e-29	7.19456e-27	54.5598	0.697392	0.438251	-0.259141	1	3638722	F	I	TP73	Body	shelf	Body-shelf	chr1:3634633-3635101	NA	NA		rs61747512		down
cg07072463	-0.204359	0.597173	-12.2745	6.7855e-29	7.2592e-27	54.5462	0.66891	0.464551	-0.204359	5	180047184	R	II	FLT4	Body	island	Body-island	chr5:180045789-180048897	NA	NA				down
cg00468320	-0.205771	0.779484	-12.2463	8.63295e-29	9.08492e-27	54.3068	0.851716	0.645945	-0.205771	8	109800379	R	II	TMEM74	TSS1500	shore	TSS1500-shore	chr8:109799429-109799847	NA	NA				down
cg03695103	-0.207663	0.782427	-12.2291	9.99918e-29	1.03775e-26	54.1607	0.855323	0.64766	-0.207663	11	1471594	F	II	BRSK2	Body	island	Body-island	chr11:1471339-1471595	NA	NA				down
cg24222580	-0.246231	0.587479	-12.2154	1.12371e-28	1.15036e-26	54.0447	0.673914	0.427683	-0.246231	13	113639509	R	I	MCF2L	Body	shelf	Body-shelf	chr13:113635654-113635899	NA	NA				down
cg09340276	-0.205854	0.501243	-12.2118	1.15943e-28	1.18424e-26	54.0136	0.573505	0.367651	-0.205854	14	79324520	R	II	NRXN3	Body	opensea	Body-opensea		NA	TRUE				down
cg11198968	-0.222518	0.797599	-12.2084	1.19359e-28	1.21365e-26	53.9847	0.87571	0.653192	-0.222518	10	83676596	R	II	NRG3	Body	opensea	Body-opensea		NA	TRUE				down
cg09066883	-0.21528	0.681333	-12.1962	1.32412e-28	1.33733e-26	53.8815	0.756903	0.541623	-0.21528	7	157932951	R	I	PTPRN2	Body	opensea	Body-opensea		NA	NA				down
cg20573931	-0.227078	0.733308	-12.1939	1.35033e-28	1.35773e-26	53.862	0.81302	0.585942	-0.227078	8	79710803	F	II	IL7	Body	opensea	Body-opensea		NA	NA				down
cg25510609	0.239552	0.405526	12.1905	1.39028e-28	1.3917e-26	53.8331	0.321436	0.560987	0.239552	15	86233236	F	I	AKAP13	Body	opensea	Body-opensea		NA	TRUE	low-CpG:84034147-84034259			up
cg06690548	-0.24682	0.588471	-12.1813	1.50286e-28	1.49445e-26	53.7557	0.675113	0.428293	-0.24682	4	139162808	R	II	SLC7A11	Body	opensea	Body-opensea		NA	NA				down
cg00487989	-0.216465	0.853119	-12.168	1.68445e-28	1.67134e-26	53.6423	0.929106	0.71264	-0.216465	16	89688244	R	I	DPEP1	5'UTR	opensea	5'UTR-opensea		NA	NA				down
cg04052038	-0.255642	0.705126	-12.148	1.99649e-28	1.96369e-26	53.4733	0.794864	0.539222	-0.255642	21	31588123	F	II	CLDN8	1stExon	opensea	1stExon-opensea		NA	NA		rs1557294		down
cg21386952	-0.217421	0.836289	-12.1316	2.29585e-28	2.22421e-26	53.3344	0.912611	0.69519	-0.217421	2	238296328	F	II	COL6A3	Body	opensea	Body-opensea		NA	NA				down
cg24574147	-0.222421	0.698748	-12.12	2.53483e-28	2.44525e-26	53.236	0.776825	0.554404	-0.222421	8	10918572	F	II	XKR6	Body	shore	Body-shore	chr8:10916662-10917097	NA	NA				down
cg21146428	-0.207238	0.593192	-12.107	2.83021e-28	2.70406e-26	53.1264	0.66594	0.458701	-0.207238	14	101498343	R	II	MIR543	Body	opensea	Body-opensea		NA	NA				down
cg13492737	-0.208107	0.824469	-12.1066	2.83872e-28	2.70406e-26	53.1234	0.897521	0.689415	-0.208107	9	137624816	R	II	COL5A1	Body	opensea	Body-opensea		NA	TRUE				down
cg05492904	-0.205531	0.588362	-12.1066	2.83907e-28	2.70406e-26	53.1233	0.66051	0.454979	-0.205531	15	51604503	R	II	CYP19A1	5'UTR	opensea	5'UTR-opensea		NA	TRUE				down
cg16907566	-0.234179	0.400966	-12.0987	3.03578e-28	2.88534e-26	53.0567	0.483171	0.248992	-0.234179	8	121136534	R	II	COL14A1	TSS1500	shore	TSS1500-shore	chr8:121137099-121137778	NA	NA				down
cg07347049	-0.201934	0.875052	-12.0954	3.12402e-28	2.96297e-26	53.0282	0.945938	0.744004	-0.201934	13	113627866	R	II	MCF2L	Body	opensea	Body-opensea		NA	NA				down
cg16729555	-0.206142	0.631333	-12.0943	3.15179e-28	2.98303e-26	53.0194	0.703695	0.497553	-0.206142	1	207143533	R	II	FCAMR	5'UTR	opensea	5'UTR-opensea		NA	NA				down
cg10009968	-0.263619	0.771055	-12.0908	3.24851e-28	3.06814e-26	52.9894	0.863593	0.599975	-0.263619	7	3033408	R	I	CARD11	5'UTR	opensea	5'UTR-opensea		NA	NA				down
cg15714599	-0.225985	0.849271	-12.0726	3.79126e-28	3.55842e-26	52.8358	0.928599	0.702613	-0.225985	13	110435424	R	I	IRS2	1stExon	island	1stExon-island	chr13:110434466-110440180	NA	NA				down
cg25924746	-0.24887	0.656923	-12.0667	3.98533e-28	3.73282e-26	52.7862	0.744284	0.495414	-0.24887	13	110432935	R	II	IRS2	Body	shore	Body-shore	chr13:110434466-110440180	NA	NA				down
cg13759645	-0.238574	0.739692	-12.0614	4.16867e-28	3.89636e-26	52.7415	0.82344	0.584865	-0.238574	17	31671421	R	II	ACCN1	Body	opensea	Body-opensea		NA	TRUE				down
cg10424264	-0.214821	0.666128	-12.058	4.28972e-28	3.99307e-26	52.713	0.741537	0.526716	-0.214821	5	180056301	F	I	FLT4	Body	shore	Body-shore	chr5:180055849-180056126	NA	NA				down
cg01758799	-0.208935	0.657158	-12.0555	4.38161e-28	4.0469e-26	52.692	0.730501	0.521566	-0.208935	11	1446346	R	I	BRSK2	Body	opensea	Body-opensea		NA	NA				down
cg01032398	-0.212153	0.6133	-12.0555	4.38341e-28	4.0469e-26	52.6916	0.687773	0.47562	-0.212153	19	45408121	F	II	APOE	TSS1500	shelf	TSS1500-shelf	chr19:45411720-45412600	NA	NA				down
cg18458373	-0.213274	0.747806	-12.0458	4.76031e-28	4.37697e-26	52.6096	0.822672	0.609398	-0.213274	5	169483281	R	II	DOCK2	Body	opensea	Body-opensea		NA	NA				down
cg15488794	0.200348	0.333384	12.0341	5.2561e-28	4.80348e-26	52.5111	0.263055	0.463403	0.200348	20	30262899	F	II	BCL2L1	Body	opensea	Body-opensea		TRUE	NA	low-CpG:29726560-29726581			up
cg11844965	-0.207622	0.713872	-12.0223	5.80926e-28	5.27696e-26	52.4116	0.786754	0.579132	-0.207622	19	42510093	R	II	GRIK5	Body	island	Body-island	chr19:42509859-42510094	NA	NA			rs1143143	down
cg01108921	-0.20162	0.85166	-12.0184	6.00668e-28	5.42355e-26	52.3784	0.922435	0.720815	-0.20162	21	42212925	F	II	DSCAM	Body	shore	Body-shore	chr21:42213510-42213946	NA	NA		rs9977951		down
cg07810733	-0.23285	0.553712	-12.0075	6.58333e-28	5.88536e-26	52.2873	0.635449	0.4026	-0.23285	12	66324092	R	II	HMGA2	Body	opensea	Body-opensea		NA	TRUE				down
cg09265563	-0.215119	0.831828	-12.006	6.67165e-28	5.95254e-26	52.2741	0.907342	0.692223	-0.215119	7	72849909	R	II	FZD9	1stExon	island	1stExon-island	chr7:72847933-72850032	NA	NA			rs17856757	down
cg03731458	-0.215401	0.744854	-12.0045	6.75558e-28	6.00702e-26	52.2616	0.820467	0.605066	-0.215401	10	11246763	F	II	CUGBP2	Body	opensea	Body-opensea		NA	NA				down
cg15899738	-0.28131	0.760522	-12.0021	6.89604e-28	6.10448e-26	52.2412	0.859271	0.577961	-0.28131	7	3033579	F	II	CARD11	5'UTR	opensea	5'UTR-opensea		NA	NA		rs11275074		down
cg05815404	-0.221878	0.858444	-11.9884	7.74517e-28	6.7987e-26	52.1258	0.93633	0.714452	-0.221878	17	78825501	F	II	RPTOR	Body	opensea	Body-opensea		NA	NA				down
cg23582644	-0.204363	0.665683	-11.9863	7.88356e-28	6.88416e-26	52.1082	0.737421	0.533058	-0.204363	18	61557687	F	II	SERPINB2	5'UTR	opensea	5'UTR-opensea		NA	NA				down
cg04398526	-0.204243	0.720986	-11.9794	8.35268e-28	7.27973e-26	52.0507	0.792682	0.588439	-0.204243	16	1035197	F	II	SOX8	Body	island	Body-island	chr16:1029878-1035327	NA	NA				down
cg00759058	-0.213693	0.689086	-11.9792	8.37037e-28	7.28109e-26	52.0486	0.764099	0.550406	-0.213693	7	158032120	R	II	PTPRN2	Body	opensea	Body-opensea		NA	NA				down
cg05341539	0.241942	0.544069	11.9784	8.4301e-28	7.2909e-26	52.0415	0.45914	0.701081	0.241942	15	86233214	R	II	AKAP13	Body	opensea	Body-opensea		NA	TRUE	low-CpG:84034147-84034259			up
cg02475374	-0.20579	0.827512	-11.9718	8.90796e-28	7.68946e-26	51.9867	0.899751	0.693961	-0.20579	8	10988117	R	II	XKR6	Body	opensea	Body-opensea		NA	NA				down
cg05079544	-0.229037	0.492843	-11.9609	9.77403e-28	8.40492e-26	51.8945	0.573242	0.344206	-0.229037	16	48644408	R	II	N4BP1	TSS1500	shore	TSS1500-shore	chr16:48643589-48643860	NA	NA				down
cg21855392	-0.205329	0.707828	-11.9561	1.01757e-27	8.6842e-26	51.8545	0.779905	0.574576	-0.205329	6	29798387	R	II	HLA-G	3'UTR	shore	3'UTR-shore	chr6:29795553-29796594	NA	NA				down
cg25947619	0.249184	0.451873	11.9499	1.07236e-27	9.11729e-26	51.8024	0.364401	0.613586	0.249184	15	86233220	F	I	AKAP13	Body	opensea	Body-opensea		NA	TRUE	low-CpG:84034147-84034259			up
cg26112489	-0.225502	0.58289	-11.9458	1.11018e-27	9.40339e-26	51.7679	0.662048	0.436547	-0.225502	11	64487939	R	II	NRXN2	5'UTR	shelf	5'UTR-shelf	chr11:64490493-64491146	NA	NA				down
cg15005368	-0.201454	0.396669	-11.9453	1.11501e-27	9.42662e-26	51.7636	0.467386	0.265932	-0.201454	19	35786821	F	I	MAG	Body	island	Body-island	chr19:35786551-35786962	NA	NA		rs2301600		down
cg00269606	-0.235055	0.764323	-11.9422	1.14493e-27	9.6615e-26	51.7373	0.846835	0.61178	-0.235055	8	67090928	F	II	CRH	TSS1500	shore	TSS1500-shore	chr8:67089249-67089962	NA	NA		rs77406415		down
cg09174555	-0.20417	0.361408	-11.9353	1.21361e-27	1.02029e-25	51.6794	0.433078	0.228909	-0.20417	1	153364020	F	II	S100A8	TSS1500	opensea	TSS1500-opensea		NA	NA				down
cg19737004	-0.240342	0.609098	-11.9253	1.32122e-27	1.10051e-25	51.5949	0.693465	0.453124	-0.240342	6	161860359	F	II	PARK2	Body	opensea	Body-opensea		TRUE	NA		rs79840400		down
cg09434085	-0.228504	0.644133	-11.9084	1.52349e-27	1.2551e-25	51.4534	0.724345	0.495841	-0.228504	7	157448419	F	II	PTPRN2	Body	island	Body-island	chr7:157448240-157448566	NA	NA				down
cg04984852	-0.210055	0.62171	-11.8961	1.68965e-27	1.3819e-25	51.3505	0.695446	0.485391	-0.210055	11	1463935	F	II	BRSK2	Body	shore	Body-shore	chr11:1464295-1464899	NA	NA				down
cg24289314	-0.206665	0.61	-11.8944	1.71425e-27	1.39948e-25	51.3361	0.682546	0.475882	-0.206665	10	126106425	R	II	OAT	5'UTR	shore	5'UTR-shore	chr10:126106818-126107862	NA	NA				down
cg20462500	-0.212241	0.727579	-11.8831	1.88631e-27	1.53164e-25	51.2411	0.802083	0.589842	-0.212241	10	102513301	R	II	PAX2	Body	shelf	Body-shelf	chr10:102507482-102509646	NA	NA				down
cg09390792	-0.202155	0.865923	-11.8826	1.89475e-27	1.53573e-25	51.2366	0.936886	0.734731	-0.202155	11	44881444	F	II	TSPAN18	5'UTR	opensea	5'UTR-opensea		NA	TRUE				down
cg10767008	-0.232832	0.578582	-11.8734	2.04782e-27	1.65387e-25	51.1594	0.660314	0.427482	-0.232832	7	157794688	R	II	PTPRN2	Body	opensea	Body-opensea		TRUE	NA		rs58201838		down
cg25204186	-0.200567	0.583747	-11.8679	2.14432e-27	1.72255e-25	51.1137	0.654152	0.453586	-0.200567	17	31889590	F	II	ACCN1	Body	opensea	Body-opensea		NA	NA		rs76610900		down
cg07251141	-0.227927	0.847543	-11.8603	2.28635e-27	1.83013e-25	51.0499	0.927553	0.699626	-0.227927	10	127914071	F	I	ADAM12	Body	opensea	Body-opensea		NA	NA			rs57276089	down
cg15090509	-0.203951	0.391644	-11.8472	2.55284e-27	2.02549e-25	50.9404	0.463237	0.259286	-0.203951	7	11872073	F	II	THSD7A	TSS1500	opensea	TSS1500-opensea		NA	NA	low-CpG:11838260-11838702	rs7800744		down
cg22671342	-0.206173	0.807215	-11.8443	2.61631e-27	2.06858e-25	50.916	0.879588	0.673415	-0.206173	1	207077339	R	II	FAIM3	3'UTR	opensea	3'UTR-opensea		NA	NA				down
cg07959068	-0.210806	0.479292	-11.8436	2.63164e-27	2.07707e-25	50.9101	0.553292	0.342486	-0.210806	16	24057138	R	II	PRKCB	Body	opensea	Body-opensea		NA	TRUE				down
cg21212713	-0.210337	0.771413	-11.8396	2.72207e-27	2.14095e-25	50.8766	0.845248	0.634911	-0.210337	9	137709429	R	II	COL5A1	Body	shore	Body-shore	chr9:137709962-137710291	NA	NA				down
cg06495401	-0.201034	0.853716	-11.8218	3.16253e-27	2.45319e-25	50.7275	0.924286	0.723252	-0.201034	2	109559412	R	II	EDAR	5'UTR	shore	5'UTR-shore	chr2:109558965-109559186	NA	NA				down
cg20445402	-0.240406	0.820688	-11.8054	3.63239e-27	2.77007e-25	50.5899	0.905079	0.664673	-0.240406	13	110432220	F	II	IRS2	Body	shelf	Body-shelf	chr13:110434466-110440180	NA	TRUE				down
cg03290213	-0.269361	0.784296	-11.7917	4.0747e-27	3.09171e-25	50.4757	0.87885	0.609489	-0.269361	17	78152232	F	II	CARD14	TSS200	shelf	TSS200-shelf	chr17:78155252-78155455	NA	NA				down
cg05500783	-0.237563	0.738354	-11.7894	4.15502e-27	3.14736e-25	50.4563	0.821746	0.584183	-0.237563	6	32410873	R	II	HLA-DRA	Body	opensea	Body-opensea		NA	NA				down
cg12815916	-0.22525	0.706629	-11.7876	4.21787e-27	3.18961e-25	50.4414	0.785699	0.56045	-0.22525	2	131114432	F	I	PTPN18	Body	shore	Body-shore	chr2:131113090-131114277	NA	NA				down
cg11852333	-0.227557	0.800587	-11.7868	4.24815e-27	3.20714e-25	50.4343	0.880467	0.65291	-0.227557	15	99328792	F	II	IGF1R	Body	opensea	Body-opensea		NA	TRUE				down
cg21229975	-0.208749	0.642858	-11.778	4.57437e-27	3.41346e-25	50.3607	0.716136	0.507387	-0.208749	9	137573214	R	II	COL5A1	Body	opensea	Body-opensea		NA	TRUE				down
cg12575928	-0.200077	0.426929	-11.7712	4.84297e-27	3.59016e-25	50.304	0.497162	0.297085	-0.200077	11	22687660	R	II	GAS2	TSS1500	shore	TSS1500-shore	chr11:22688285-22688617	NA	NA				down
cg25614875	-0.206372	0.753502	-11.7548	5.55989e-27	4.08805e-25	50.1669	0.825946	0.619574	-0.206372	1	217263847	F	II	ESRRG	TSS1500	shore	TSS1500-shore	chr1:217262998-217263214	NA	NA				down
cg01928411	-0.221486	0.740566	-11.7385	6.3736e-27	4.61866e-25	50.0311	0.818315	0.596829	-0.221486	12	50793981	F	II	LARP4	TSS1500	shore	TSS1500-shore	chr12:50794549-50794920	NA	NA				down
cg14204619	-0.200958	0.735939	-11.7094	8.13993e-27	5.78717e-25	49.7881	0.806482	0.605524	-0.200958	11	1469370	R	I	BRSK2	Body	shore	Body-shore	chr11:1470033-1470388	NA	NA				down
cg09077096	-0.304676	0.741511	-11.7043	8.49195e-27	6.00906e-25	49.746	0.848463	0.543786	-0.304676	7	3033798	R	II	CARD11	5'UTR	opensea	5'UTR-opensea		NA	NA				down
cg11409510	-0.224535	0.681579	-11.7028	8.60283e-27	6.07799e-25	49.7331	0.760398	0.535863	-0.224535	12	42981814	F	II	PRICKLE1	5'UTR	shore	5'UTR-shore	chr12:42982832-42983881	NA	NA				down
cg03216884	-0.223557	0.752116	-11.6873	9.79226e-27	6.886e-25	49.6044	0.830592	0.607035	-0.223557	6	56514787	F	II	DST	Body	opensea	Body-opensea		NA	TRUE				down
cg24774956	-0.216807	0.528157	-11.6801	1.04085e-26	7.26275e-25	49.5438	0.604264	0.387456	-0.216807	X	19907122	R	II	SH3KBP1	TSS1500	shore	TSS1500-shore	chrX:19905027-19906557	NA	NA				down
cg16313382	-0.232276	0.854236	-11.6543	1.29136e-26	8.88716e-25	49.3295	0.935773	0.703497	-0.232276	18	77273814	R	I	NFATC1	Body	shore	Body-shore	chr18:77272584-77273603	NA	NA				down
cg24693436	-0.24073	0.756027	-11.6514	1.3235e-26	9.08066e-25	49.3051	0.840531	0.599801	-0.24073	7	3033636	F	II	CARD11	5'UTR	opensea	5'UTR-opensea		NA	NA			rs57363447	down
cg05745748	-0.212049	0.874457	-11.6469	1.37451e-26	9.38787e-25	49.2675	0.948893	0.736845	-0.212049	6	33996013	R	I	GRM4	Body	island	Body-island	chr6:33995938-33996164	NA	NA				down
cg05468843	-0.219706	0.41625	-11.6434	1.41508e-26	9.63575e-25	49.2386	0.493374	0.273668	-0.219706	11	117857990	R	II	IL10RA	Body	shore	Body-shore	chr11:117856638-117857298	NA	NA				down
cg24615251	-0.213163	0.730591	-11.6363	1.50191e-26	1.01963e-24	49.1795	0.805418	0.592255	-0.213163	17	32683481	F	II	CCL13	1stExon	opensea	1stExon-opensea		NA	NA				down
cg09875150	-0.20365	0.788897	-11.6163	1.77483e-26	1.1995e-24	49.0136	0.860385	0.656735	-0.20365	7	72849964	R	II	FZD9	1stExon	island	1stExon-island	chr7:72847933-72850032	NA	NA				down
cg17689601	-0.244047	0.693916	-11.6113	1.85102e-26	1.24726e-24	48.9718	0.779585	0.535538	-0.244047	10	83651137	F	II	NRG3	Body	opensea	Body-opensea		NA	TRUE				down
cg17724366	-0.215485	0.614607	-11.6032	1.97981e-26	1.33007e-24	48.905	0.690249	0.474764	-0.215485	19	52249171	R	II	FPR1	3'UTR	opensea	3'UTR-opensea		NA	NA				down
cg00997378	-0.209729	0.786741	-11.5939	2.1414e-26	1.428e-24	48.827	0.860363	0.650634	-0.209729	5	1444260	R	II	SLC6A3	5'UTR	island	5'UTR-island	chr5:1444259-1444463	NA	NA				down
cg27429313	-0.26278	0.714891	-11.572	2.57033e-26	1.68908e-24	48.6456	0.807135	0.544356	-0.26278	10	131514331	R	II	MGMT	Body	opensea	Body-opensea		NA	NA				down
cg21660826	-0.218159	0.653932	-11.5607	2.82435e-26	1.85062e-24	48.552	0.730513	0.512353	-0.218159	7	157607787	R	II	PTPRN2	Body	opensea	Body-opensea		NA	NA				down
cg24029994	-0.203932	0.841668	-11.5482	3.13545e-26	2.03381e-24	48.4482	0.913255	0.709323	-0.203932	11	1471410	F	I	BRSK2	Body	island	Body-island	chr11:1471339-1471595	NA	NA				down
cg25119415	-0.244617	0.496333	-11.5392	3.37899e-26	2.18863e-24	48.3739	0.582202	0.337585	-0.244617	1	158799935	R	II	MNDA	TSS1500	opensea	TSS1500-opensea		NA	NA				down
cg03885119	-0.206922	0.686252	-11.5318	3.59621e-26	2.30945e-24	48.312	0.758888	0.551966	-0.206922	10	117885028	F	II	GFRA1	Body	island	Body-island	chr10:117884813-117885029	NA	NA		rs45596233	rs76149747	down
cg27206321	-0.223213	0.767752	-11.5274	3.72928e-26	2.39151e-24	48.2759	0.846107	0.622894	-0.223213	16	89450060	F	II	ANKRD11	5'UTR	opensea	5'UTR-opensea		TRUE	NA				down
cg11203041	-0.206716	0.580282	-11.4963	4.83196e-26	3.06382e-24	48.0186	0.652846	0.44613	-0.206716	12	16500185	R	II	MGST1	TSS1500	opensea	TSS1500-opensea		NA	NA				down
cg18049328	-0.200186	0.662241	-11.4918	5.01559e-26	3.17134e-24	47.9815	0.732513	0.532327	-0.200186	11	1421209	F	II	BRSK2	Body	opensea	Body-opensea		NA	NA				down
cg10302781	-0.217588	0.770215	-11.4911	5.04417e-26	3.17721e-24	47.9759	0.846596	0.629007	-0.217588	10	83801048	R	II	NRG3	Body	opensea	Body-opensea		NA	TRUE				down
cg14147184	-0.20926	0.574077	-11.4911	5.04676e-26	3.17721e-24	47.9753	0.647534	0.438275	-0.20926	9	137997399	R	I	OLFM1	Body	island	Body-island	chr9:137997370-137997588	NA	NA			rs76033076	down
cg01250212	-0.206772	0.777643	-11.4908	5.06005e-26	3.17721e-24	47.9727	0.850227	0.643454	-0.206772	19	2650755	F	II	GNG7	5'UTR	island	5'UTR-island	chr19:2650659-2650911	NA	NA		rs72978759		down
cg06431681	-0.208153	0.679422	-11.4703	5.99951e-26	3.72612e-24	47.8036	0.752491	0.544337	-0.208153	2	202330990	F	II	STRADB	Body	opensea	Body-opensea		NA	TRUE				down
cg15948785	-0.213658	0.773266	-11.4675	6.14135e-26	3.79416e-24	47.7803	0.848267	0.634609	-0.213658	7	158030626	F	II	PTPRN2	Body	opensea	Body-opensea		NA	NA			rs62479639	down
cg07342752	-0.202693	0.878913	-11.4612	6.46898e-26	3.97886e-24	47.7287	0.950065	0.747372	-0.202693	18	77185790	R	II	NFATC1	Body	shore	Body-shore	chr18:77186267-77186512	NA	NA			rs11660006	down
cg09799980	-0.205543	0.603794	-11.4482	7.21308e-26	4.41189e-24	47.6206	0.675947	0.470403	-0.205543	12	4398618	R	II	CCND2	Body	opensea	Body-opensea		NA	NA				down
cg10055593	-0.236082	0.636301	-11.4372	7.90133e-26	4.81395e-24	47.53	0.719173	0.483091	-0.236082	7	42265817	R	II	GLI3	5'UTR	shore	5'UTR-shore	chr7:42267546-42267823	NA	NA				down
cg27302614	-0.267653	0.750085	-11.4065	1.01938e-25	6.11169e-24	47.277	0.844039	0.576387	-0.267653	2	109559734	R	II	EDAR	5'UTR	shore	5'UTR-shore	chr2:109558965-109559186	NA	NA				down
cg06707993	-0.246121	0.789199	-11.3945	1.12598e-25	6.70628e-24	47.1782	0.875596	0.629475	-0.246121	17	78152466	R	II	CARD14	5'UTR	shelf	5'UTR-shelf	chr17:78155252-78155455	NA	NA				down
cg21617357	-0.203247	0.754367	-11.3854	1.21414e-25	7.18395e-24	47.1033	0.825713	0.622466	-0.203247	11	20389052	R	II	HTATIP2	Body	shelf	Body-shelf	chr11:20385161-20385673	TRUE	NA		rs79428826		down
cg02753187	0.229211	0.542008	11.3837	1.232e-25	7.2801e-24	47.0888	0.461547	0.690758	0.229211	17	46919180	R	II	CALCOCO2	Body	opensea	Body-opensea		NA	NA				up
cg07350919	-0.226931	0.626214	-11.3817	1.25209e-25	7.35067e-24	47.0728	0.705874	0.478943	-0.226931	5	168174935	R	I	SLIT3	Body	opensea	Body-opensea		NA	NA	low-CpG:168107175-168107525			down
cg27377777	-0.246069	0.619999	-11.3778	1.29362e-25	7.58462e-24	47.0403	0.706377	0.460308	-0.246069	17	76849093	F	II	TIMP2	3'UTR	shelf	3'UTR-shelf	chr17:76851759-76851973	NA	NA				down
cg10324825	-0.225623	0.761674	-11.3755	1.31791e-25	7.71705e-24	47.0219	0.840875	0.615252	-0.225623	1	158153227	F	II	CD1D	Body	shore	Body-shore	chr1:158150620-158151503	NA	NA				down
cg06873916	-0.222162	0.798284	-11.3393	1.77981e-25	1.02358e-23	46.7234	0.876271	0.654108	-0.222162	16	89410196	R	II	ANKRD11	5'UTR	shore	5'UTR-shore	chr16:89408237-89408465	TRUE	NA				down
cg14845020	-0.225952	0.632506	-11.3368	1.81704e-25	1.04234e-23	46.7029	0.711822	0.48587	-0.225952	20	55833416	F	II	BMP7	Body	opensea	Body-opensea		NA	TRUE				down
cg02478172	-0.210985	0.794071	-11.3321	1.88855e-25	1.07924e-23	46.6645	0.868133	0.657149	-0.210985	7	157468082	F	I	PTPRN2	Body	opensea	Body-opensea		NA	NA				down
cg15754901	-0.206869	0.631243	-11.3268	1.97355e-25	1.12214e-23	46.6208	0.70386	0.496991	-0.206869	17	5402972	R	II	LOC728392	3'UTR	shore	3'UTR-shore	chr17:5403131-5404602	NA	NA				down
cg25238274	-0.213836	0.835559	-11.3245	2.01071e-25	1.14183e-23	46.6023	0.910623	0.696786	-0.213836	10	127914098	R	II	ADAM12	Body	opensea	Body-opensea		NA	NA				down
cg22683154	-0.200986	0.579243	-11.3221	2.05198e-25	1.1638e-23	46.5821	0.649796	0.448809	-0.200986	1	23345188	F	II	KDM1A	TSS1500	shore	TSS1500-shore	chr1:23345814-23346677	NA	NA		rs76856274		down
cg09508356	-0.209602	0.624602	-11.3209	2.07264e-25	1.17404e-23	46.5722	0.69818	0.488577	-0.209602	5	1346092	R	I	CLPTM1L	TSS1500	shore	TSS1500-shore	chr5:1344545-1345469	NA	NA		rs27071		down
cg26522946	0.254185	0.393713	11.2991	2.48193e-25	1.38846e-23	46.3932	0.304486	0.558671	0.254185	10	70847350	F	II	SRGN	TSS1500	opensea	TSS1500-opensea		NA	NA				up
cg08205865	-0.213527	0.704361	-11.2925	2.61984e-25	1.45659e-23	46.3395	0.779316	0.565789	-0.213527	1	167883379	R	II	ADCY10	1stExon	opensea	1stExon-opensea		NA	NA				down
cg21163347	-0.268406	0.762188	-11.2793	2.92277e-25	1.61787e-23	46.2308	0.856407	0.588001	-0.268406	5	1394633	R	I	SLC6A3	3'UTR	opensea	3'UTR-opensea		TRUE	NA				down
cg17002851	-0.21331	0.659931	-11.2792	2.92426e-25	1.61787e-23	46.2303	0.73481	0.5215	-0.21331	13	25947159	F	I	ATP8A2	Body	shore	Body-shore	chr13:25945993-25946953	NA	NA				down
cg15526535	-0.21207	0.601751	-11.2787	2.93653e-25	1.62268e-23	46.2261	0.676194	0.464124	-0.21207	1	12238546	R	II	TNFRSF1B	Body	opensea	Body-opensea		TRUE	TRUE				down
cg06824394	0.236564	0.319622	11.2685	3.19464e-25	1.75457e-23	46.1425	0.236581	0.473145	0.236564	7	86846535	F	II	C7orf23	Body	shelf	Body-shelf	chr7:86848911-86850024	NA	NA				up
cg21748244	-0.228452	0.699226	-11.2673	3.22717e-25	1.77027e-23	46.1324	0.77942	0.550968	-0.228452	5	169713179	F	II	LCP2	Body	opensea	Body-opensea		NA	TRUE				down
cg07164722	-0.23006	0.659983	-11.2482	3.7766e-25	2.0468e-23	45.9763	0.740742	0.510682	-0.23006	1	247587378	R	II	NLRP3	Body	opensea	Body-opensea		NA	NA				down
cg21528927	-0.225548	0.656436	-11.2472	3.80999e-25	2.06242e-23	45.9675	0.735611	0.510062	-0.225548	12	308821	F	II	SLC6A12	Body	shelf	Body-shelf	chr12:312591-313331	TRUE	NA		rs75840477		down
cg17341345	-0.206036	0.582111	-11.1941	5.89975e-25	3.1007e-23	45.5333	0.654436	0.448401	-0.206036	5	86709409	R	II	CCNH	TSS1500	shore	TSS1500-shore	chr5:86708296-86708878	NA	NA				down
cg06654118	0.24683	0.362241	11.1788	6.69321e-25	3.50547e-23	45.408	0.275596	0.522426	0.24683	4	1303317	F	II	MAEA	Body	shore	Body-shore	chr4:1303490-1303835	TRUE	TRUE		rs58038187		up
cg02565132	-0.242432	0.774002	-11.176	6.848e-25	3.5741e-23	45.3853	0.859104	0.616671	-0.242432	2	109559473	R	I	EDAR	5'UTR	shore	5'UTR-shore	chr2:109558965-109559186	NA	NA				down
cg04986504	-0.223098	0.500504	-11.1725	7.0489e-25	3.66624e-23	45.3565	0.578818	0.35572	-0.223098	11	12031266	F	I	DKK3	TSS1500	shore	TSS1500-shore	chr11:12029737-12030841	TRUE	NA		rs12791723		down
cg20623503	-0.244892	0.795568	-11.1577	7.95998e-25	4.11168e-23	45.2358	0.881533	0.636641	-0.244892	17	78152219	F	II	CARD14	TSS200	shelf	TSS200-shelf	chr17:78155252-78155455	NA	NA				down
cg01730857	-0.213907	0.651526	-11.14	9.20306e-25	4.72138e-23	45.0917	0.726614	0.512707	-0.213907	8	144912074	F	II	PUF60	TSS1500	island	TSS1500-island	chr8:144911055-144912075	NA	NA				down
cg18119644	-0.205877	0.739146	-11.1339	9.67874e-25	4.94854e-23	45.0417	0.811415	0.605539	-0.205877	11	1469112	F	I	BRSK2	Body	shore	Body-shore	chr11:1470033-1470388	NA	NA				down
cg09829888	-0.219646	0.690321	-11.1307	9.93672e-25	5.06896e-23	45.0156	0.767424	0.547777	-0.219646	12	32758168	F	II	FGD4	Body	opensea	Body-opensea		NA	TRUE				down
cg26751828	-0.214867	0.558105	-11.1303	9.96917e-25	5.07977e-23	45.0123	0.63353	0.418664	-0.214867	14	93154758	F	II	RIN3	3'UTR	island	3'UTR-island	chr14:93153278-93154759	NA	NA			rs74072438	down
cg26481727	-0.203584	0.669711	-11.1046	1.23057e-24	6.2091e-23	44.8033	0.741175	0.537592	-0.203584	16	89410474	F	I	ANKRD11	5'UTR	shelf	5'UTR-shelf	chr16:89408237-89408465	TRUE	TRUE				down
cg13287979	-0.200648	0.513432	-11.0865	1.4272e-24	7.1313e-23	44.6561	0.583866	0.383218	-0.200648	2	21229872	F	II	APOB	Body	opensea	Body-opensea		NA	NA	low-CpG:21082521-21083452	rs72654403	rs72654404	down
cg00856952	-0.226035	0.706949	-11.0817	1.4851e-24	7.38397e-23	44.6166	0.786295	0.56026	-0.226035	14	101499433	R	II	MIR495	TSS1500	opensea	TSS1500-opensea		NA	NA				down
cg24135583	-0.231324	0.706007	-11.0768	1.54566e-24	7.65977e-23	44.5769	0.787209	0.555885	-0.231324	7	157353191	F	I	PTPRN2	Body	island	Body-island	chr7:157352995-157353232	NA	NA				down
cg00579868	0.256739	0.408954	11.0648	1.70597e-24	8.38974e-23	44.4789	0.31883	0.57557	0.256739	7	5271516	R	I	WIPI2	3'UTR	shelf	3'UTR-shelf	chr7:5267748-5268110	NA	NA				up
cg04730794	-0.216233	0.562045	-11.0253	2.35638e-24	1.13534e-22	44.1582	0.63795	0.421717	-0.216233	5	169144438	R	II	DOCK2	Body	opensea	Body-opensea		NA	TRUE				down
cg18122501	-0.208394	0.817859	-11.0159	2.54482e-24	1.22092e-22	44.0819	0.891012	0.682618	-0.208394	7	157353164	F	I	PTPRN2	Body	island	Body-island	chr7:157352995-157353232	NA	NA				down
cg14051111	-0.216479	0.801505	-11.0076	2.7233e-24	1.29964e-22	44.0146	0.877497	0.661018	-0.216479	7	157345090	F	II	PTPRN2	Body	shore	Body-shore	chr7:157346613-157347069	NA	NA		rs79461810		down
cg04839706	-0.257051	0.64855	-10.9855	3.26119e-24	1.54491e-22	43.8356	0.738783	0.481732	-0.257051	16	46920075	R	II	GPT2	Body	shore	Body-shore	chr16:46917849-46918957	NA	TRUE				down
cg17129188	-0.209174	0.4349	-10.9727	3.62057e-24	1.70443e-22	43.7318	0.508327	0.299153	-0.209174	8	134307597	F	II	NDRG1	5'UTR	shore	5'UTR-shore	chr8:134308328-134310145	NA	NA				down
cg20646491	-0.224968	0.718968	-10.9718	3.64605e-24	1.71106e-22	43.7249	0.797939	0.572971	-0.224968	5	36608769	F	II	SLC1A3	Body	opensea	Body-opensea		NA	TRUE				down
cg14581018	-0.207033	0.789347	-10.9681	3.75893e-24	1.76038e-22	43.6946	0.862022	0.654989	-0.207033	9	137730343	F	II	COL5A1	Body	shore	Body-shore	chr9:137730886-137731202	NA	NA		rs10858286		down
cg06066694	-0.208608	0.733961	-10.9629	3.92309e-24	1.83345e-22	43.6522	0.807189	0.598581	-0.208608	16	89688353	R	II	DPEP1	5'UTR	opensea	5'UTR-opensea		NA	NA				down
cg13316472	-0.219215	0.618607	-10.9612	3.97612e-24	1.85632e-22	43.6388	0.695559	0.476343	-0.219215	11	1482428	F	II	BRSK2	3'UTR	island	3'UTR-island	chr11:1481778-1482644	NA	NA				down
cg02185402	-0.200689	0.810812	-10.94	4.72621e-24	2.17724e-22	43.4673	0.88126	0.680572	-0.200689	20	400361	F	II	RBCK1	Body	island	Body-island	chr20:400244-400469	TRUE	NA				down
cg09166973	-0.240776	0.622887	-10.9319	5.05072e-24	2.31963e-22	43.4014	0.707407	0.466631	-0.240776	5	23507573	F	I	PRDM9	TSS200	opensea	TSS200-opensea		TRUE	NA				down
cg11920519	-0.212127	0.655992	-10.9192	5.59739e-24	2.56288e-22	43.2993	0.730456	0.518329	-0.212127	20	33135025	R	II	MAP1LC3A	5'UTR	opensea	5'UTR-opensea		NA	NA				down
cg06209035	-0.208303	0.788188	-10.9116	5.95395e-24	2.70965e-22	43.238	0.861309	0.653006	-0.208303	17	78152169	R	II	CARD14	TSS200	shelf	TSS200-shelf	chr17:78155252-78155455	NA	NA				down
cg06874144	-0.207927	0.643015	-10.8877	7.23675e-24	3.24117e-22	43.0444	0.716004	0.508078	-0.207927	2	231576873	R	II	CAB39	TSS1500	shore	TSS1500-shore	chr2:231577309-231578504	NA	NA				down
cg09383172	-0.238132	0.770148	-10.876	7.95374e-24	3.53773e-22	42.9506	0.85374	0.615608	-0.238132	7	157932921	F	I	PTPRN2	Body	opensea	Body-opensea		NA	NA				down
cg02731193	-0.201993	0.810978	-10.8601	9.04898e-24	3.98561e-22	42.8225	0.881884	0.679891	-0.201993	6	53407186	R	II	GCLC	Body	shore	Body-shore	chr6:53409120-53410099	NA	NA				down
cg11703212	-0.20805	0.824083	-10.8246	1.20736e-23	5.22104e-22	42.5363	0.897116	0.689065	-0.20805	13	114271629	R	II	TFDP1	Body	opensea	Body-opensea		NA	TRUE				down
cg01536222	-0.202979	0.806666	-10.8101	1.35735e-23	5.83609e-22	42.4201	0.877918	0.674939	-0.202979	8	10871191	R	II	XKR6	Body	shelf	Body-shelf	chr8:10873324-10874174	NA	NA			rs78038515	down
cg03755158	-0.202614	0.71886	-10.7993	1.48195e-23	6.32962e-22	42.3329	0.789984	0.58737	-0.202614	11	612680	R	II	IRF7	Body	shore	Body-shore	chr11:611691-611943	NA	NA				down
cg09579281	0.207002	0.597697	10.7896	1.60338e-23	6.81601e-22	42.2547	0.525032	0.732034	0.207002	7	30515286	F	II	NOD1	5'UTR	shelf	5'UTR-shelf	chr7:30517987-30518610	NA	NA				up
cg10430205	-0.201649	0.642723	-10.7624	1.99765e-23	8.38161e-22	42.0365	0.713508	0.51186	-0.201649	1	89357988	R	II	GTF2B	TSS1500	shore	TSS1500-shore	chr1:89356963-89357391	NA	NA				down
cg16623734	-0.247506	0.746436	-10.7523	2.16826e-23	9.03863e-22	41.9552	0.833318	0.585813	-0.247506	16	89450023	F	I	ANKRD11	5'UTR	opensea	5'UTR-opensea		TRUE	NA				down
cg13725899	-0.20616	0.707777	-10.7498	2.21255e-23	9.21473e-22	41.9351	0.780146	0.573987	-0.20616	9	139422109	F	I	NOTCH1	Body	shore	Body-shore	chr9:139421103-139421509	NA	NA				down
cg00256068	-0.212562	0.789252	-10.7495	2.21764e-23	9.22744e-22	41.9328	0.863869	0.651307	-0.212562	20	47280201	F	II	PREX1	Body	shore	Body-shore	chr20:47281297-47281643	NA	NA		rs78648020		down
cg15985344	-0.233172	0.733125	-10.7293	2.61044e-23	1.07528e-21	41.771	0.814976	0.581805	-0.233172	4	1299155	R	II	MAEA	Body	opensea	Body-opensea		NA	NA				down
cg26090940	-0.201125	0.65481	-10.7161	2.90258e-23	1.18267e-21	41.6657	0.725411	0.524287	-0.201125	12	60130454	R	II	SLC16A7	Body	opensea	Body-opensea		TRUE	TRUE				down
cg05412410	-0.20119	0.704092	-10.7125	2.98878e-23	1.21341e-21	41.6367	0.774716	0.573526	-0.20119	7	3033173	R	II	CARD11	5'UTR	opensea	5'UTR-opensea		NA	NA				down
cg05281206	-0.235703	0.633835	-10.7118	3.00595e-23	1.21929e-21	41.631	0.716575	0.480871	-0.235703	17	32682770	F	II	CCL13	TSS1500	opensea	TSS1500-opensea		NA	TRUE				down
cg16477662	-0.244848	0.703601	-10.6948	3.44695e-23	1.38572e-21	41.4952	0.789551	0.544702	-0.244848	5	9482935	F	II	SEMA5A	5'UTR	opensea	5'UTR-opensea		NA	TRUE				down
cg01372107	-0.229292	0.71542	-10.6942	3.46532e-23	1.39186e-21	41.4899	0.795909	0.566617	-0.229292	7	157352978	R	II	PTPRN2	Body	shore	Body-shore	chr7:157352995-157353232	NA	NA				down
cg11669516	-0.211461	0.561767	-10.6914	3.54251e-23	1.41782e-21	41.468	0.635997	0.424535	-0.211461	2	217501092	R	I	IGFBP2	Body	shelf	Body-shelf	chr2:217497811-217498847	TRUE	NA				down
cg10837783	-0.218127	0.574332	-10.6883	3.6331e-23	1.4515e-21	41.443	0.650902	0.432775	-0.218127	1	32741454	F	I	LCK	Body	island	Body-island	chr1:32740710-32741544	NA	NA				down
cg14080475	0.200655	0.154266	10.6701	4.20558e-23	1.66588e-21	41.2978	0.0838298	0.284485	0.200655	9	117150495	F	II	AKNA	5'UTR	opensea	5'UTR-opensea		TRUE	TRUE				up
cg21588562	-0.211703	0.773206	-10.6609	4.52837e-23	1.78548e-21	41.2244	0.847521	0.635818	-0.211703	5	121187589	F	I	FTMT	TSS200	island	TSS200-island	chr5:121187387-121188124	NA	NA				down
cg23210521	-0.209433	0.67909	-10.5986	7.4748e-23	2.83816e-21	40.7271	0.752607	0.543174	-0.209433	4	95680414	F	II	BMPR1B	5'UTR	shore	5'UTR-shore	chr4:95678798-95679809	NA	NA				down
cg18935516	-0.209514	0.70695	-10.5978	7.52176e-23	2.85359e-21	40.7209	0.780497	0.570983	-0.209514	18	77245922	R	II	NFATC1	Body	shore	Body-shore	chr18:77246356-77247889	TRUE	TRUE				down
cg08071719	-0.211021	0.750241	-10.5802	8.66302e-23	3.25646e-21	40.5807	0.824316	0.613295	-0.211021	13	113650155	F	I	MCF2L	Body	shore	Body-shore	chr13:113648343-113649601	NA	NA		rs12862864		down
cg24270629	-0.2226	0.579574	-10.561	1.01035e-22	3.76037e-21	40.4281	0.657714	0.435114	-0.2226	18	50823537	F	II	DCC	Body	opensea	Body-opensea		NA	NA			rs76124739	down
cg19335742	-0.215324	0.631642	-10.5561	1.05112e-22	3.89296e-21	40.3888	0.707228	0.491903	-0.215324	15	40566880	F	I	PAK6	Body	opensea	Body-opensea		NA	NA				down
cg09540738	-0.204346	0.464673	-10.538	1.21426e-22	4.45684e-21	40.2457	0.536405	0.332059	-0.204346	8	81080281	F	II	TPD52	Body	shelf	Body-shelf	chr8:81083320-81084057	NA	NA				down
cg16464328	-0.208053	0.66217	-10.5284	1.31113e-22	4.78558e-21	40.1695	0.735203	0.52715	-0.208053	17	42346923	F	II	SLC4A1	TSS1500	opensea	TSS1500-opensea		NA	NA				down
cg13293535	-0.235616	0.50433	-10.5179	1.42675e-22	5.15708e-21	40.0857	0.587038	0.351423	-0.235616	8	11597251	R	II	GATA4	Body	opensea	Body-opensea		NA	NA		rs75561388		down
cg23731272	-0.218669	0.532489	-10.5159	1.44981e-22	5.23208e-21	40.0698	0.609249	0.39058	-0.218669	15	67356838	R	I	SMAD3	TSS1500	shore	TSS1500-shore	chr15:67357339-67359061	TRUE	NA				down
cg05456956	-0.215506	0.705201	-10.5053	1.57797e-22	5.66286e-21	39.9857	0.78085	0.565344	-0.215506	10	6557542	F	II	PRKCQ	5'UTR	opensea	5'UTR-opensea		NA	NA				down
cg04826652	-0.202791	0.799292	-10.4817	1.90414e-22	6.74881e-21	39.7993	0.870478	0.667687	-0.202791	14	101499893	F	I	MIR495	TSS200	opensea	TSS200-opensea		NA	NA		rs8004162		down
cg11288144	0.236137	0.504464	10.4665	2.1512e-22	7.58144e-21	39.6783	0.421572	0.657709	0.236137	6	30649909	R	II	KIAA1949	Body	opensea	Body-opensea		TRUE	NA				up
cg11719576	-0.259574	0.733832	-10.4618	2.23256e-22	7.81934e-21	39.6415	0.824951	0.565377	-0.259574	1	158153771	R	II	CD1D	Body	shelf	Body-shelf	chr1:158150620-158151503	NA	NA				down
cg10002860	-0.228975	0.521487	-10.4407	2.64053e-22	9.15586e-21	39.475	0.601865	0.372889	-0.228975	11	1482176	F	I	BRSK2	Body	island	Body-island	chr11:1481778-1482644	NA	NA				down
cg16210324	-0.208034	0.779761	-10.4281	2.91918e-22	1.00144e-20	39.3755	0.852788	0.644754	-0.208034	6	161860561	R	II	PARK2	Body	opensea	Body-opensea		NA	NA				down
cg22039287	-0.204932	0.711993	-10.3871	4.04696e-22	1.35638e-20	39.0515	0.783931	0.578999	-0.204932	18	40696075	R	II	RIT2	TSS1500	opensea	TSS1500-opensea		NA	NA				down
cg22266001	-0.201095	0.478264	-10.3763	4.40981e-22	1.47252e-20	38.9663	0.548854	0.34776	-0.201095	19	35786932	R	I	MAG	Body	island	Body-island	chr19:35786551-35786962	NA	NA				down
cg00025496	-0.209309	0.573068	-10.3707	4.61021e-22	1.53501e-20	38.9222	0.646543	0.437234	-0.209309	17	1057343	F	I	ABR	Body	opensea	Body-opensea		TRUE	TRUE				down
cg16492510	-0.22543	0.54754	-10.3652	4.8161e-22	1.60109e-20	38.8789	0.626673	0.401243	-0.22543	7	157561684	F	II	PTPRN2	Body	shore	Body-shore	chr7:157560974-157561195	NA	NA				down
cg05672569	-0.237837	0.702419	-10.364	4.8625e-22	1.61176e-20	38.8694	0.785907	0.548071	-0.237837	7	157332545	R	I	PTPRN2	3'UTR	opensea	3'UTR-opensea		NA	NA				down
cg01125531	-0.202964	0.725986	-10.3426	5.76214e-22	1.89329e-20	38.701	0.797233	0.59427	-0.202964	20	62126827	R	II	EEF1A2	Body	shore	Body-shore	chr20:62127243-62127735	NA	NA				down
cg19911494	-0.201608	0.586848	-10.3189	6.95101e-22	2.25277e-20	38.5149	0.657619	0.456011	-0.201608	5	9169758	R	II	SEMA5A	Body	opensea	Body-opensea		NA	TRUE		rs75470209		down
cg07474842	0.260829	0.364703	10.318	6.99832e-22	2.26647e-20	38.5082	0.273143	0.533972	0.260829	6	136915088	F	II	MAP3K5	Body	opensea	Body-opensea		TRUE	TRUE				up
cg25005374	0.211981	0.638197	10.2924	8.57167e-22	2.73869e-20	38.3071	0.563785	0.775765	0.211981	1	25132363	R	II	CLIC4	Body	opensea	Body-opensea		TRUE	TRUE				up
cg04633676	-0.209088	0.641996	-10.2857	9.03781e-22	2.8815e-20	38.2546	0.715392	0.506304	-0.209088	17	32581220	R	II	CCL2	TSS1500	opensea	TSS1500-opensea		NA	TRUE				down
cg05309505	-0.205385	0.718549	-10.2845	9.12211e-22	2.90633e-20	38.2454	0.790646	0.585261	-0.205385	11	612837	R	I	IRF7	Body	shore	Body-shore	chr11:614760-616068	NA	NA				down
cg01815645	-0.212048	0.819562	-10.2662	1.05488e-21	3.32334e-20	38.1013	0.893998	0.68195	-0.212048	6	32548627	F	II	HLA-DRB1	Body	shelf	Body-shelf	chr6:32551851-32552331	NA	NA		rs3830123	rs17856290	down
cg20415517	-0.201023	0.801122	-10.2573	1.13168e-21	3.53814e-20	38.0316	0.871687	0.670665	-0.201023	11	1444768	R	I	BRSK2	Body	opensea	Body-opensea		NA	NA				down
cg22951582	-0.201332	0.812321	-10.2235	1.47736e-21	4.5372e-20	37.7672	0.882995	0.681663	-0.201332	5	9357965	R	II	SEMA5A	Body	opensea	Body-opensea		NA	TRUE				down
cg26622634	-0.209617	0.745038	-10.1966	1.82529e-21	5.51571e-20	37.5575	0.818621	0.609003	-0.209617	10	117886935	R	II	GFRA1	Body	shore	Body-shore	chr10:117884813-117885029	NA	NA				down
cg01804934	0.225862	0.330474	10.1904	1.91711e-21	5.77384e-20	37.5089	0.251189	0.477052	0.225862	6	33041229	F	II	HLA-DPA1	Body	opensea	Body-opensea		NA	NA				up
cg03286735	-0.203354	0.769992	-10.1818	2.05178e-21	6.14664e-20	37.4415	0.841376	0.638022	-0.203354	4	906491	F	II	GAK	Body	shore	Body-shore	chr4:907653-907967	NA	NA		rs35612127		down
cg06401532	-0.207198	0.601702	-10.1816	2.05417e-21	6.14971e-20	37.4404	0.674435	0.467238	-0.207198	16	24220008	R	II	PRKCB	Body	opensea	Body-opensea		NA	TRUE				down
cg25472720	-0.220932	0.748743	-10.1778	2.11649e-21	6.32789e-20	37.4108	0.826297	0.605366	-0.220932	5	9188744	F	II	SEMA5A	Body	opensea	Body-opensea		NA	TRUE				down
cg12961607	-0.209995	0.515558	-10.1543	2.54698e-21	7.57833e-20	37.2272	0.589273	0.379278	-0.209995	2	38976250	F	I	SFRS7	Body	shore	Body-shore	chr2:38977535-38978684	NA	NA				down
cg10028983	-0.2175	0.51637	-10.1519	2.59552e-21	7.70903e-20	37.2085	0.592719	0.375219	-0.2175	11	68174077	F	II	LRP5	Body	opensea	Body-opensea		NA	NA		rs17848264		down
cg25493658	-0.231032	0.667411	-10.1488	2.65856e-21	7.86524e-20	37.1847	0.748511	0.517479	-0.231032	12	51421225	F	II	SLC11A2	TSS1500	shore	TSS1500-shore	chr12:51419640-51420347	NA	NA				down
cg18977891	-0.214021	0.437497	-10.1417	2.81156e-21	8.29612e-20	37.1292	0.512625	0.298604	-0.214021	8	134571813	R	II	ST3GAL1	5'UTR	opensea	5'UTR-opensea		NA	TRUE				down
cg00393985	0.249651	0.483857	10.1363	2.93181e-21	8.62839e-20	37.0877	0.396221	0.645872	0.249651	7	5271655	R	II	WIPI2	3'UTR	shelf	3'UTR-shelf	chr7:5267748-5268110	NA	NA				up
cg18498565	-0.22118	0.740792	-10.1342	2.98024e-21	8.75379e-20	37.0714	0.818434	0.597254	-0.22118	10	3173604	F	II	PFKP	Body	opensea	Body-opensea		NA	TRUE				down
cg02818143	-0.211994	0.825449	-10.1237	3.23804e-21	9.4802e-20	36.9892	0.899866	0.687872	-0.211994	7	157333010	F	II	PTPRN2	3'UTR	opensea	3'UTR-opensea		NA	NA				down
cg05645002	-0.237345	0.742396	-10.1113	3.56819e-21	1.03929e-19	36.8929	0.825712	0.588366	-0.237345	5	9156800	F	II	SEMA5A	Body	opensea	Body-opensea		NA	TRUE		rs1806143		down
cg11924517	-0.209901	0.553315	-10.0427	6.10366e-21	1.72115e-19	36.3607	0.626997	0.417096	-0.209901	6	52050597	R	II	IL17A	TSS1500	opensea	TSS1500-opensea		NA	NA				down
cg08907436	-0.209783	0.756118	-10.03	6.73679e-21	1.88555e-19	36.2629	0.829758	0.619976	-0.209783	6	152125965	R	II	ESR1	5'UTR	shelf	5'UTR-shelf	chr6:152128822-152129771	NA	NA				down
cg24057204	-0.201548	0.63352	-10.0227	7.13242e-21	1.99011e-19	36.2063	0.704269	0.502722	-0.201548	10	87682317	F	II	GRID1	Body	opensea	Body-opensea		NA	NA				down
cg07304015	-0.227638	0.743347	-9.98997	9.2079e-21	2.53476e-19	35.9531	0.823256	0.595618	-0.227638	11	47665221	F	II	MTCH2	TSS1500	shore	TSS1500-shore	chr11:47663577-47664331	NA	NA				down
cg08479865	-0.215672	0.706719	-9.98266	9.74694e-21	2.66365e-19	35.8967	0.782427	0.566755	-0.215672	3	113897550	R	II	DRD3	1stExon	opensea	1stExon-opensea		NA	TRUE				down
cg27208307	0.236463	0.351074	9.96382	1.1286e-20	3.0565e-19	35.7514	0.268068	0.504531	0.236463	10	70847399	F	II	SRGN	TSS1500	opensea	TSS1500-opensea		NA	NA				up
cg24432768	-0.208911	0.462917	-9.9582	1.17904e-20	3.17595e-19	35.7081	0.536252	0.327341	-0.208911	1	158149974	R	II	CD1D	5'UTR	shore	5'UTR-shore	chr1:158150620-158151503	NA	TRUE				down
cg27378835	-0.206538	0.291072	-9.95086	1.24827e-20	3.35443e-19	35.6515	0.363574	0.157035	-0.206538	2	172950626	F	II	DLX1	1stExon	shore	1stExon-shore	chr2:172951289-172952159	NA	NA				down
cg22174681	-0.20916	0.826159	-9.92878	1.48179e-20	3.91668e-19	35.4815	0.899581	0.690421	-0.20916	1	2013930	R	II	PRKCZ	Body	opensea	Body-opensea		NA	NA				down
cg07176561	-0.200521	0.743511	-9.9221	1.56075e-20	4.11047e-19	35.4301	0.8139	0.613379	-0.200521	7	157624788	R	II	PTPRN2	Body	opensea	Body-opensea		NA	NA				down
cg13507084	-0.224962	0.644602	-9.91788	1.61267e-20	4.23289e-19	35.3976	0.723571	0.498609	-0.224962	9	34555042	R	I	CNTFR	Body	opensea	Body-opensea		TRUE	NA				down
cg02742918	-0.201062	0.629631	-9.91294	1.67573e-20	4.39012e-19	35.3596	0.70021	0.499149	-0.201062	X	153284103	F	I	IRAK1	Body	shore	Body-shore	chrX:153284685-153285655	NA	NA				down
cg01611141	-0.226477	0.604986	-9.90871	1.73154e-20	4.52646e-19	35.3272	0.684487	0.458009	-0.226477	5	9222690	R	II	SEMA5A	Body	opensea	Body-opensea		NA	TRUE				down
cg10321146	-0.201118	0.773756	-9.89428	1.93656e-20	5.03907e-19	35.2163	0.844354	0.643237	-0.201118	19	6822469	R	II	VAV1	Body	island	Body-island	chr19:6822267-6822604	NA	NA				down
cg02486855	-0.213488	0.484809	-9.87064	2.32567e-20	5.98261e-19	35.0348	0.55975	0.346262	-0.213488	15	67356942	F	I	SMAD3	TSS1500	shore	TSS1500-shore	chr15:67357339-67359061	TRUE	NA				down
cg27074221	-0.225489	0.579488	-9.78565	4.48295e-20	1.10293e-18	34.3845	0.658642	0.433153	-0.225489	14	101500080	F	II	MIR495	TSS200	opensea	TSS200-opensea		NA	NA				down
cg16783478	-0.215172	0.786849	-9.78494	4.50724e-20	1.1083e-18	34.3791	0.862381	0.647209	-0.215172	16	9943657	R	I	GRIN2A	Body	opensea	Body-opensea		NA	NA				down
cg23198906	-0.206648	0.807994	-9.78312	4.57104e-20	1.12277e-18	34.3652	0.880534	0.673886	-0.206648	5	9337872	R	II	SEMA5A	Body	opensea	Body-opensea		NA	TRUE				down
cg24611608	-0.202559	0.315932	-9.77097	5.01919e-20	1.22617e-18	34.2725	0.387037	0.184477	-0.202559	8	72274615	R	II	EYA1	TSS200	opensea	TSS200-opensea		NA	TRUE				down
cg06070002	-0.201894	0.703142	-9.76993	5.05958e-20	1.23404e-18	34.2646	0.774013	0.572119	-0.201894	1	45986120	R	II	PRDX1	5'UTR	shore	5'UTR-shore	chr1:45987163-45987803	NA	NA				down
cg23019935	0.219209	0.316408	9.74636	6.06556e-20	1.46672e-18	34.0849	0.239459	0.458668	0.219209	1	22416488	R	II	CDC42	Body	opensea	Body-opensea		NA	TRUE				up
cg05025612	-0.212259	0.753616	-9.74083	6.3287e-20	1.52707e-18	34.0428	0.828125	0.615866	-0.212259	2	206641088	F	I	NRP2	Body	opensea	Body-opensea		NA	TRUE				down
cg19055872	-0.204137	0.749523	-9.7189	7.4895e-20	1.79184e-18	33.876	0.821182	0.617045	-0.204137	7	107834246	R	II	NRCAM	Body	opensea	Body-opensea		NA	TRUE				down
cg26931307	-0.21085	0.718083	-9.71176	7.9115e-20	1.88872e-18	33.8217	0.792098	0.581249	-0.21085	14	101499620	R	II	MIR495	TSS1500	opensea	TSS1500-opensea		NA	NA				down
cg13912824	-0.200004	0.641843	-9.71137	7.93552e-20	1.89054e-18	33.8187	0.712051	0.512047	-0.200004	7	157346224	R	II	PTPRN2	Body	shore	Body-shore	chr7:157346613-157347069	NA	NA				down
cg16711332	-0.211294	0.68654	-9.69814	8.78253e-20	2.07807e-18	33.7182	0.760711	0.549417	-0.211294	1	6531727	F	I	PLEKHG5	Body	island	Body-island	chr1:6530536-6531814	TRUE	NA				down
cg00094303	-0.220123	0.684779	-9.69479	9.01081e-20	2.12874e-18	33.6928	0.762049	0.541926	-0.220123	16	65039041	R	II	CDH11	5'UTR	opensea	5'UTR-opensea		NA	NA				down
cg16002929	-0.219417	0.685126	-9.6458	1.31111e-19	3.01801e-18	33.3213	0.762149	0.542732	-0.219417	5	9344131	R	II	SEMA5A	Body	opensea	Body-opensea		NA	TRUE				down
cg04774930	-0.206969	0.746933	-9.63728	1.39936e-19	3.20362e-18	33.2567	0.819585	0.612617	-0.206969	16	23768982	R	II	CHP2	3'UTR	shelf	3'UTR-shelf	chr16:23765969-23766869	NA	NA				down
cg07011961	-0.223985	0.605579	-9.60289	1.81934e-19	4.0742e-18	32.9968	0.684205	0.46022	-0.223985	5	23507594	F	I	PRDM9	TSS200	opensea	TSS200-opensea		TRUE	NA		rs1994929		down
cg25144574	-0.201808	0.60906	-9.48374	4.4992e-19	9.59476e-18	32.1001	0.679901	0.478093	-0.201808	5	36655019	F	II	SLC1A3	Body	opensea	Body-opensea		NA	TRUE		rs3776580		down
cg01564705	-0.210052	0.818929	-9.47293	4.88273e-19	1.03881e-17	32.0191	0.892664	0.682612	-0.210052	5	9175011	R	II	SEMA5A	Body	opensea	Body-opensea		NA	TRUE				down
cg14353278	-0.20595	0.711032	-9.43169	6.66883e-19	1.39063e-17	31.7104	0.783327	0.577377	-0.20595	2	21229231	F	II	APOB	Body	opensea	Body-opensea		NA	NA	low-CpG:21082521-21083452			down
cg26660312	0.224214	0.605723	9.38776	9.28721e-19	1.89805e-17	31.3825	0.527017	0.75123	0.224214	7	5271480	R	II	WIPI2	3'UTR	shelf	3'UTR-shelf	chr7:5267748-5268110	NA	NA				up
cg06330323	-0.212199	0.618897	-9.22221	3.20983e-18	6.08869e-17	30.1549	0.693386	0.481187	-0.212199	16	2132315	R	I	TSC2	Body	shore	Body-shore	chr16:2134259-2134632	NA	TRUE				down
cg27002325	-0.231113	0.493803	-9.21069	3.49755e-18	6.59017e-17	30.0699	0.574931	0.343818	-0.231113	11	68174209	F	II	LRP5	Body	opensea	Body-opensea		NA	NA		rs61740517		down
cg19509988	-0.205322	0.643864	-9.17636	4.51538e-18	8.36486e-17	29.8171	0.715939	0.510617	-0.205322	7	157460657	F	II	PTPRN2	Body	opensea	Body-opensea		NA	NA				down
cg18860868	-0.206692	0.720438	-9.14677	5.62472e-18	1.02475e-16	29.5998	0.792994	0.586302	-0.206692	12	117588951	R	II	FBXO21	Body	opensea	Body-opensea		TRUE	TRUE				down
cg08528486	-0.226289	0.75306	-9.11253	7.24894e-18	1.29352e-16	29.3488	0.832495	0.606206	-0.226289	13	113648767	R	II	MCF2L	Body	island	Body-island	chr13:113648343-113649601	NA	NA				down
cg15319824	-0.22364	0.768388	-9.07299	9.70994e-18	1.70239e-16	29.0596	0.846892	0.623252	-0.22364	10	3160974	R	II	PFKP	Body	island	Body-island	chr10:3160888-3161107	NA	NA				down
cg21536074	-0.216264	0.600748	-9.03663	1.26961e-17	2.18437e-16	28.7943	0.676663	0.460399	-0.216264	7	42105481	R	II	GLI3	Body	opensea	Body-opensea		NA	TRUE				down
cg05593589	-0.208423	0.637744	-9.02457	1.38748e-17	2.3763e-16	28.7065	0.710907	0.502484	-0.208423	5	9234356	F	II	SEMA5A	Body	opensea	Body-opensea		NA	TRUE				down
cg05671385	0.221135	0.276698	8.93858	2.60797e-17	4.28612e-16	28.0823	0.199072	0.420207	0.221135	11	104915759	F	II	CASP1	Body	opensea	Body-opensea		NA	NA				up
cg26842802	0.208224	0.338748	8.92756	2.82695e-17	4.6325e-16	28.0025	0.265655	0.473879	0.208224	2	202125212	R	II	CASP8	5'UTR	opensea	5'UTR-opensea		NA	NA				up
cg24526103	-0.216284	0.464386	-8.92409	2.89971e-17	4.74141e-16	27.9774	0.540309	0.324025	-0.216284	13	110433784	F	II	IRS2	Body	shore	Body-shore	chr13:110434466-110440180	NA	NA				down
cg16059943	-0.203601	0.775314	-8.87983	4.0056e-17	6.43548e-16	27.6579	0.846784	0.643183	-0.203601	1	2013748	F	II	PRKCZ	Body	opensea	Body-opensea		NA	NA				down
cg23168425	-0.208472	0.600906	-8.83334	5.61835e-17	8.86254e-16	27.3234	0.674087	0.465615	-0.208472	7	157561848	F	I	PTPRN2	Body	shore	Body-shore	chr7:157560974-157561195	NA	NA		rs75511357		down
cg15374435	0.205896	0.589367	8.79062	7.66047e-17	1.1856e-15	27.0168	0.517091	0.722987	0.205896	13	80911692	R	II	SPRY2	Body	shore	Body-shore	chr13:80913157-80913461	NA	NA				up
cg03761113	-0.202975	0.669887	-8.72776	1.20675e-16	1.81842e-15	26.5676	0.741137	0.538162	-0.202975	1	157811724	F	II	CD5L	TSS200	opensea	TSS200-opensea		NA	NA				down
cg19091386	-0.207204	0.663409	-8.65663	2.01335e-16	2.93398e-15	26.0617	0.736144	0.52894	-0.207204	7	157435297	F	II	PTPRN2	Body	opensea	Body-opensea		NA	NA		rs58318633		down
cg18278184	0.227686	0.43456	8.62905	2.45368e-16	3.53345e-15	25.8662	0.354634	0.582321	0.227686	10	70847430	R	II	SRGN	TSS1500	opensea	TSS1500-opensea		NA	NA				up
cg00842351	0.221082	0.447283	8.59202	3.19791e-16	4.51871e-15	25.6045	0.369676	0.590758	0.221082	9	71789653	R	II	TJP2	Body	shore	Body-shore	chr9:71788715-71789542	NA	NA				up
cg05926314	-0.204182	0.725613	-8.43038	1.00816e-15	1.33044e-14	24.4702	0.797288	0.593106	-0.204182	7	157347105	R	II	PTPRN2	Body	shore	Body-shore	chr7:157346613-157347069	NA	NA			rs13309522	down
cg14068301	-0.21513	0.762696	-8.40717	1.18753e-15	1.55083e-14	24.3085	0.838214	0.623084	-0.21513	10	3161106	F	II	PFKP	Body	island	Body-island	chr10:3160888-3161107	NA	NA		rs3829914		down
cg10687219	-0.216095	0.529411	-8.37178	1.52344e-15	1.96226e-14	24.0626	0.605268	0.389173	-0.216095	11	68174286	F	II	LRP5	Body	opensea	Body-opensea		NA	NA				down
cg22937172	-0.200045	0.701511	-8.31675	2.24123e-15	2.81245e-14	23.6814	0.771733	0.571688	-0.200045	2	240168862	F	II	HDAC4	Body	opensea	Body-opensea		NA	NA		rs7570903		down
cg20670679	-0.207561	0.621919	-8.31155	2.32434e-15	2.91081e-14	23.6454	0.69478	0.487219	-0.207561	7	157561786	F	I	PTPRN2	Body	shore	Body-shore	chr7:157560974-157561195	NA	NA				down
cg02579140	-0.234007	0.706871	-8.2171	4.49083e-15	5.39498e-14	22.9953	0.789015	0.555008	-0.234007	10	3160982	R	I	PFKP	Body	island	Body-island	chr10:3160888-3161107	NA	NA				down
cg05394294	-0.209559	0.660445	-8.15622	6.84855e-15	8.03912e-14	22.5789	0.734007	0.524448	-0.209559	10	3160926	F	I	PFKP	Body	island	Body-island	chr10:3160888-3161107	NA	NA				down
cg03796321	0.205953	0.329215	7.83682	6.06021e-14	6.26791e-13	20.4287	0.256919	0.462872	0.205953	15	86162442	F	II	AKAP13	Body	opensea	Body-opensea		NA	TRUE		rs16942230		up
cg08708961	0.206046	0.290954	7.37127	1.30962e-12	1.13104e-11	17.4026	0.218625	0.424671	0.206046	1	227070630	R	II	PSEN2	Body	opensea	Body-opensea		NA	TRUE				up

## Sheet: dmp14
	logFC	AveExpr	t	P.Value	adj.P.Val	B	cluster1_AVG	cluster4_AVG	deltaBeta	CHR	MAPINFO	Strand	Type	gene	feature	cgi	feat.cgi	UCSC_CpG_Islands_Name	DHS	Enhancer	Phantom	Probe_SNPs	Probe_SNPs_10	group
cg18873878	-0.402308	0.754815	-43.5701	2.59436e-150	1.17125e-145	333.231	0.926032	0.523724	-0.402308	1	3607116	R	I	TP73	Body	island	Body-island	chr1:3607096-3607553	NA	NA				down
cg25115460	-0.450081	0.723584	-43.3614	1.1947e-149	2.69681e-145	331.709	0.915133	0.465052	-0.450081	1	3607110	R	I	TP73	Body	island	Body-island	chr1:3607096-3607553	NA	NA				down
cg10720966	-0.391582	0.777915	-42.8859	3.94603e-148	5.93826e-144	328.224	0.944568	0.552986	-0.391582	7	101863862	R	II	CUX1	Body	opensea	Body-opensea		NA	TRUE				down
cg14520214	-0.366814	0.639565	-42.1089	1.26461e-145	1.4273e-141	322.475	0.795676	0.428863	-0.366814	7	1491831	F	I	MICALL2	Body	island	Body-island	chr7:1491773-1491975	NA	NA				down
cg20628743	-0.312598	0.806056	-40.5173	2.13525e-140	1.92796e-136	310.478	0.939093	0.626496	-0.312598	1	3615715	F	I	TP73	Body	opensea	Body-opensea		NA	NA				down
cg18367631	-0.426167	0.65807	-39.343	1.85809e-136	1.39809e-132	301.434	0.839441	0.413275	-0.426167	7	653309	F	I	PRKAR1B	Body	opensea	Body-opensea		NA	NA				down
cg04488647	-0.325284	0.705373	-39.3174	2.26912e-136	1.46345e-132	301.235	0.84381	0.518526	-0.325284	1	3389969	R	II	ARHGEF16	Body	opensea	Body-opensea		NA	NA				down
cg26924480	-0.313373	0.695923	-38.5915	6.73264e-134	3.7994e-130	295.559	0.82929	0.515918	-0.313373	1	22463884	R	II	WNT4	Body	opensea	Body-opensea		NA	TRUE				down
cg05242402	-0.301176	0.791744	-37.5495	2.66221e-130	1.33542e-126	287.299	0.91992	0.618744	-0.301176	7	1491921	R	I	MICALL2	Body	island	Body-island	chr7:1491773-1491975	NA	NA				down
cg24144574	-0.364175	0.697478	-34.9695	3.81999e-121	1.72457e-117	266.267	0.852467	0.488292	-0.364175	7	653445	F	II	PRKAR1B	Body	opensea	Body-opensea		NA	NA				down
cg27652459	-0.331373	0.570976	-34.2866	1.16448e-118	4.38095e-115	260.56	0.712004	0.380631	-0.331373	11	46709238	R	II	ARHGAP1	Body	opensea	Body-opensea		TRUE	TRUE			rs56164188	down
cg07428907	-0.314527	0.471956	-33.7244	1.34959e-116	4.68681e-113	255.818	0.605815	0.291288	-0.314527	17	78165917	F	II	CARD14	Body	shore	Body-shore	chr17:78165077-78165293	NA	NA				down
cg23601374	-0.332918	0.668723	-33.6406	2.75045e-116	8.8694e-113	255.107	0.810409	0.477491	-0.332918	2	240213173	F	II	HDAC4	Body	opensea	Body-opensea		NA	TRUE				down
cg14611152	-0.29862	0.348755	-33.3569	3.0816e-115	9.27481e-112	252.696	0.475844	0.177224	-0.29862	9	124463026	R	II	DAB2IP	Body	shore	Body-shore	chr9:124460967-124461361	TRUE	TRUE				down
cg03899737	-0.337031	0.808632	-33.0126	5.86563e-114	1.59919e-110	249.756	0.952068	0.615037	-0.337031	1	3615390	R	II	TP73	Body	opensea	Body-opensea		NA	NA				down
cg12467435	-0.361011	0.723024	-33.0096	6.02184e-114	1.59919e-110	249.73	0.876666	0.515655	-0.361011	17	64651126	R	II	PRKCA	Body	opensea	Body-opensea		NA	TRUE				down
cg25402422	-0.265232	0.811942	-32.8862	1.7364e-113	4.35508e-110	248.673	0.924821	0.659589	-0.265232	7	653680	R	II	PRKAR1B	Body	opensea	Body-opensea		NA	NA				down
cg09109383	-0.379722	0.625173	-32.4218	9.52646e-112	2.26359e-108	244.676	0.786778	0.407056	-0.379722	16	16083164	R	II	ABCC1	Body	opensea	Body-opensea		NA	TRUE				down
cg25588935	-0.340536	0.772589	-32.3981	1.1691e-111	2.63902e-108	244.472	0.917516	0.576981	-0.340536	7	158117695	R	II	PTPRN2	Body	opensea	Body-opensea		NA	TRUE				down
cg11587191	-0.270633	0.609707	-31.9618	5.16626e-110	1.11065e-106	240.691	0.724885	0.454252	-0.270633	1	3382237	R	II	ARHGEF16	Body	opensea	Body-opensea		NA	NA				down
cg03513643	-0.267449	0.800589	-31.9167	7.65727e-110	1.57134e-106	240.298	0.914412	0.646963	-0.267449	8	145536188	F	I	HSF1	Body	opensea	Body-opensea		NA	NA				down
cg17319788	-0.327139	0.793275	-31.8616	1.23717e-109	2.4284e-106	239.819	0.932501	0.605362	-0.327139	7	55121401	R	II	EGFR	Body	opensea	Body-opensea		NA	TRUE				down
cg23042148	-0.316414	0.413506	-31.731	3.86936e-109	7.2786e-106	238.681	0.548168	0.231754	-0.316414	2	25502040	R	II	DNMT3A	Body	shore	Body-shore	chr2:25499763-25500429	TRUE	NA				down
cg04493946	-0.289085	0.795413	-31.6059	1.15592e-108	2.08741e-105	237.589	0.918444	0.629359	-0.289085	1	3607097	R	II	TP73	Body	island	Body-island	chr1:3607096-3607553	NA	NA				down
cg02771299	-0.284813	0.821734	-31.5094	2.69067e-108	4.67203e-105	236.746	0.942947	0.658134	-0.284813	6	33609240	R	II	ITPR3	Body	opensea	Body-opensea		NA	TRUE				down
cg03043665	-0.353156	0.7801	-31.45	4.53282e-108	7.45489e-105	236.225	0.930399	0.577243	-0.353156	1	3615762	R	I	TP73	Body	opensea	Body-opensea		NA	NA				down
cg04453792	-0.311703	0.69768	-31.4477	4.6236e-108	7.45489e-105	236.205	0.830337	0.518634	-0.311703	16	23158863	R	II	USP31	Body	shore	Body-shore	chr16:23159966-23160966	NA	NA				down
cg22867729	-0.368295	0.768601	-31.3485	1.10498e-107	1.72018e-104	235.336	0.925342	0.557048	-0.368295	12	121622315	F	II	P2RX7	Body	opensea	Body-opensea		NA	NA	low-CpG:120106698-120106699			down
cg03846767	-0.342425	0.591123	-31.0518	1.50573e-106	2.26592e-103	232.729	0.736854	0.394429	-0.342425	1	3607292	F	II	TP73	1stExon	island	1stExon-island	chr1:3607096-3607553	NA	NA				down
cg04390004	-0.335957	0.702571	-31.0463	1.58079e-106	2.30214e-103	232.68	0.84555	0.509594	-0.335957	19	39279324	F	II	LGALS7B	TSS1500	shelf	TSS1500-shelf	chr19:39281367-39283662	NA	NA				down
cg25754195	-0.303686	0.734978	-31.014	2.10172e-106	2.96513e-103	232.396	0.864223	0.560537	-0.303686	2	69027039	F	I	ARHGAP25	Body	opensea	Body-opensea		NA	TRUE		rs17602973		down
cg23163013	-0.265151	0.81766	-31.0057	2.26131e-106	3.09361e-103	232.323	0.930505	0.665354	-0.265151	1	3606892	R	I	TP73	TSS1500	shore	TSS1500-shore	chr1:3607096-3607553	NA	NA				down
cg26208930	-0.282932	0.698279	-30.9684	3.14502e-106	4.17603e-103	231.994	0.818692	0.53576	-0.282932	1	3607425	F	II	TP73	1stExon	island	1stExon-island	chr1:3607096-3607553	NA	NA				down
cg16583315	-0.329813	0.709516	-30.8993	5.78947e-106	7.46533e-103	231.384	0.84988	0.520068	-0.329813	14	65563665	R	II	MAX	Body	opensea	Body-opensea		NA	TRUE				down
cg14840351	-0.300722	0.300942	-30.8962	5.95295e-106	7.46533e-103	231.357	0.428925	0.128203	-0.300722	2	29537776	R	I	ALK	Body	opensea	Body-opensea		NA	NA				down
cg03455713	-0.293579	0.673752	-30.874	7.2456e-106	8.84081e-103	231.16	0.798695	0.505117	-0.293579	2	75781140	F	II	FAM176A	5'UTR	opensea	5'UTR-opensea		NA	TRUE				down
cg26053840	0.412925	0.617097	30.8441	9.43532e-106	1.12097e-102	230.897	0.441361	0.854286	0.412925	6	38644662	R	II	GLO1	3'UTR	opensea	3'UTR-opensea		NA	NA				up
cg25215834	-0.343394	0.451182	-30.7322	2.54263e-105	2.94332e-102	229.907	0.597326	0.253932	-0.343394	17	78166267	F	II	CARD14	Body	shore	Body-shore	chr17:78165077-78165293	NA	NA				down
cg11585071	-0.311944	0.789639	-30.6853	3.85195e-105	4.3475e-102	229.493	0.922399	0.610455	-0.311944	1	3615457	R	I	TP73	Body	opensea	Body-opensea		NA	NA				down
cg11854392	-0.422785	0.354504	-30.6805	4.0205e-105	4.42707e-102	229.45	0.534436	0.111651	-0.422785	22	19879320	F	II	TXNRD2	Body	opensea	Body-opensea		NA	TRUE				down
cg02052410	-0.293336	0.82937	-30.3321	8.90077e-104	9.56748e-101	226.358	0.95421	0.660874	-0.293336	16	23084490	R	II	USP31	Body	opensea	Body-opensea		NA	NA				down
cg23234149	-0.329231	0.761272	-30.1186	5.9822e-103	6.28075e-100	224.456	0.901388	0.572157	-0.329231	1	3615561	R	I	TP73	Body	opensea	Body-opensea		NA	NA				down
cg25552843	-0.341107	0.348719	-29.9851	1.97412e-102	2.02554e-99	223.265	0.49389	0.152783	-0.341107	10	106088702	F	I	ITPRIP	5'UTR	opensea	5'UTR-opensea		NA	TRUE			rs912887	down
cg19640166	-0.378565	0.386615	-29.8745	5.31636e-102	5.33361e-99	222.276	0.547727	0.169162	-0.378565	10	106088711	R	I	ITPRIP	5'UTR	opensea	5'UTR-opensea		NA	TRUE			rs912887	down
cg12178980	-0.446987	0.424022	-29.68	3.05007e-101	2.99345e-98	220.532	0.614254	0.167268	-0.446987	10	11206870	R	II	CUGBP2	TSS200	shore	TSS200-shore	chr10:11207178-11207980	TRUE	NA				down
cg04249706	-0.505861	0.47525	-29.6764	3.1483e-101	3.02411e-98	220.5	0.690539	0.184677	-0.505861	10	11206772	F	II	CUGBP2	Body	shore	Body-shore	chr10:11207178-11207980	TRUE	NA				down
cg10713002	-0.324594	0.739521	-29.6418	4.29785e-101	4.04231e-98	220.19	0.877664	0.55307	-0.324594	8	144905047	F	II	PUF60	Body	opensea	Body-opensea		TRUE	TRUE				down
cg05116756	-0.228148	0.685271	-29.5131	1.36994e-100	1.26219e-97	219.032	0.782368	0.55422	-0.228148	1	3606702	R	II	TP73	TSS1500	shore	TSS1500-shore	chr1:3607096-3607553	TRUE	NA				down
cg10699871	-0.348734	0.411204	-29.43	2.89568e-100	2.5633e-97	218.285	0.559621	0.210887	-0.348734	22	19879696	R	II	TXNRD2	Body	opensea	Body-opensea		NA	TRUE			rs78998983	down
cg18736431	-0.251427	0.841506	-29.413	3.37651e-100	2.93146e-97	218.132	0.94851	0.697083	-0.251427	2	240253264	R	II	HDAC4	Body	opensea	Body-opensea		NA	NA				down
cg13197078	-0.241539	0.797373	-29.3219	7.68806e-100	6.54877e-97	217.31	0.900169	0.65863	-0.241539	6	31963919	R	II	C4B	Body	opensea	Body-opensea		NA	NA				down
cg08336287	-0.335392	0.322362	-29.2499	1.47283e-99	1.23134e-96	216.661	0.465101	0.129708	-0.335392	10	11206892	R	II	CUGBP2	TSS200	shore	TSS200-shore	chr10:11207178-11207980	TRUE	NA				down
cg22153407	-0.342112	0.707071	-29.1877	2.58594e-99	2.12263e-96	216.099	0.85267	0.510558	-0.342112	1	230290089	F	II	GALNT2	Body	opensea	Body-opensea		NA	TRUE		rs7551742		down
cg17775621	-0.360396	0.305857	-29.1643	3.19558e-99	2.57621e-96	215.888	0.459236	0.0988408	-0.360396	10	11206838	R	II	CUGBP2	TSS200	shore	TSS200-shore	chr10:11207178-11207980	TRUE	NA				down
cg23149881	-0.398342	0.508498	-29.1012	5.66091e-99	4.40633e-96	215.317	0.678027	0.279685	-0.398342	2	113594654	R	II	IL1B	TSS1500	opensea	TSS1500-opensea		NA	NA				down
cg12221970	-0.342037	0.805388	-29.0055	1.3472e-98	1.03086e-95	214.452	0.950954	0.608917	-0.342037	1	226884832	F	II	ITPKB	Body	opensea	Body-opensea		TRUE	TRUE				down
cg02194717	-0.331159	0.793295	-28.889	3.8812e-98	2.92034e-95	213.395	0.934232	0.603073	-0.331159	11	70415188	F	II	SHANK2	Body	opensea	Body-opensea		TRUE	TRUE				down
cg09669754	-0.371603	0.662229	-28.8706	4.58558e-98	3.39378e-95	213.229	0.820378	0.448775	-0.371603	17	78166148	R	II	CARD14	Body	shore	Body-shore	chr17:78165077-78165293	NA	NA				down
cg09287359	-0.268487	0.546544	-28.8431	5.88861e-98	4.28786e-95	212.979	0.660809	0.392322	-0.268487	19	39279408	F	II	LGALS7B	TSS1500	shore	TSS1500-shore	chr19:39281367-39283662	NA	NA		rs76230661		down
cg26514099	-0.307169	0.504851	-28.8059	8.25923e-98	5.91859e-95	212.641	0.635579	0.328409	-0.307169	6	33397710	F	II	SYNGAP1	Body	shore	Body-shore	chr6:33396050-33396296	NA	TRUE				down
cg16636756	-0.347576	0.35862	-28.7439	1.45165e-97	1.024e-94	212.078	0.506544	0.158968	-0.347576	10	106088755	R	II	ITPRIP	5'UTR	opensea	5'UTR-opensea		NA	TRUE				down
cg02236679	-0.319259	0.792818	-28.5911	5.84176e-97	4.01992e-94	210.688	0.928691	0.609432	-0.319259	16	78782477	F	II	WWOX	Body	opensea	Body-opensea		NA	TRUE				down
cg16765487	-0.344983	0.796579	-28.5904	5.87682e-97	4.01992e-94	210.682	0.9434	0.598417	-0.344983	16	89548175	R	II	ANKRD11	5'UTR	opensea	5'UTR-opensea		NA	TRUE				down
cg26150462	-0.401882	0.39139	-28.4952	1.40111e-96	9.44094e-94	209.815	0.562426	0.160544	-0.401882	10	11206868	R	II	CUGBP2	TSS200	shore	TSS200-shore	chr10:11207178-11207980	TRUE	NA				down
cg10131972	-0.3343	0.336336	-28.3887	3.70534e-96	2.46002e-93	208.844	0.47861	0.14431	-0.3343	22	19879787	F	II	TXNRD2	Body	opensea	Body-opensea		NA	TRUE				down
cg02759751	-0.248078	0.804724	-28.3556	5.01805e-96	3.28326e-93	208.541	0.910303	0.662225	-0.248078	7	1491889	R	I	MICALL2	Body	island	Body-island	chr7:1491773-1491975	NA	NA				down
cg12339920	-0.300327	0.528233	-28.3471	5.42161e-96	3.49663e-93	208.464	0.656048	0.355721	-0.300327	5	135370288	F	II	TGFBI	Body	opensea	Body-opensea		NA	TRUE				down
cg19858151	-0.246394	0.724878	-28.2405	1.43882e-95	9.14886e-93	207.49	0.829741	0.583346	-0.246394	7	157200669	F	II	DNAJB6	Body	shore	Body-shore	chr7:157202370-157203125	NA	NA		rs758929		down
cg05128003	-0.27954	0.746	-28.2046	1.99936e-95	1.25366e-92	207.161	0.864968	0.585428	-0.27954	1	6548963	R	I	PLEKHG5	5'UTR	shore	5'UTR-shore	chr1:6550083-6551115	NA	NA				down
cg11223735	-0.21156	0.531108	-28.0104	1.18785e-94	7.24684e-92	205.382	0.621145	0.409585	-0.21156	10	131517396	R	II	MGMT	Body	opensea	Body-opensea		NA	NA				down
cg06520450	-0.381546	0.787185	-27.901	3.2476e-94	1.95488e-91	204.378	0.949567	0.56802	-0.381546	3	189507396	F	II	TP63	TSS200	opensea	TSS200-opensea		NA	NA				down
cg04807106	-0.365037	0.786018	-27.8548	4.96722e-94	2.95066e-91	203.954	0.941373	0.576336	-0.365037	3	124103560	F	II	KALRN	Body	opensea	Body-opensea		NA	NA				down
cg17126622	-0.25744	0.505813	-27.809	7.57053e-94	4.43869e-91	203.533	0.615376	0.357936	-0.25744	7	1492018	R	II	MICALL2	Body	shore	Body-shore	chr7:1491773-1491975	NA	NA				down
cg11482422	-0.385083	0.369611	-27.5089	1.20652e-92	6.8949e-90	200.769	0.533498	0.148415	-0.385083	10	11206813	R	II	CUGBP2	TSS200	shore	TSS200-shore	chr10:11207178-11207980	TRUE	NA				down
cg09993814	-0.324654	0.644195	-27.2256	1.66253e-91	9.15323e-89	198.15	0.782363	0.457709	-0.324654	20	36154222	R	II	BLCAP	5'UTR	shore	5'UTR-shore	chr20:36156022-36156669	NA	TRUE				down
cg15538809	-0.328654	0.574743	-27.2149	1.8363e-91	9.98815e-89	198.051	0.714614	0.385961	-0.328654	18	28658043	F	II	DSC2	Body	opensea	Body-opensea		NA	NA				down
cg22715764	-0.354112	0.77494	-27.1398	3.68611e-91	1.98111e-88	197.355	0.925645	0.571533	-0.354112	1	10556294	R	II	PEX14	Body	opensea	Body-opensea		NA	NA				down
cg11319403	0.298722	0.523689	27.1086	4.92247e-91	2.61447e-88	197.066	0.396556	0.695278	0.298722	7	116377467	F	II	MET	Body	opensea	Body-opensea		NA	TRUE				up
cg25761326	-0.419309	0.360856	-27.0563	8.00343e-91	4.15314e-88	196.581	0.539308	0.119999	-0.419309	10	11206792	F	II	CUGBP2	TSS200	shore	TSS200-shore	chr10:11207178-11207980	TRUE	NA				down
cg06333725	0.337006	0.631882	26.9733	1.73127e-90	8.78201e-88	195.811	0.488456	0.825462	0.337006	10	52156632	F	II	SGMS1	5'UTR	opensea	5'UTR-opensea		NA	TRUE		rs4312019		up
cg24420717	-0.209157	0.498681	-26.9192	2.86413e-90	1.43671e-87	195.308	0.587695	0.378538	-0.209157	17	42426506	F	II	GRN	5'UTR	opensea	5'UTR-opensea		NA	NA		rs63751006		down
cg04787750	-0.258493	0.758258	-26.8868	3.87217e-90	1.90014e-87	195.007	0.868269	0.609776	-0.258493	22	47023209	F	II	GRAMD4	Body	island	Body-island	chr22:47022752-47023210	TRUE	TRUE				down
cg21625570	-0.264144	0.632967	-26.836	6.21229e-90	3.0157e-87	194.535	0.745383	0.481239	-0.264144	12	50268448	R	II	FAIM2	Body	opensea	Body-opensea		NA	TRUE				down
cg21898046	-0.284271	0.401469	-26.8322	6.43618e-90	3.09114e-87	194.5	0.522451	0.23818	-0.284271	5	180231026	R	II	MGAT1	5'UTR	shore	5'UTR-shore	chr5:180229375-180230147	NA	NA				down
cg02400595	-0.280948	0.7973	-26.7601	1.26053e-89	5.99029e-87	193.829	0.916868	0.63592	-0.280948	17	48185239	F	II	PDK2	Body	shore	Body-shore	chr17:48183257-48183478	TRUE	NA		rs8065833		down
cg01835695	-0.330017	0.358079	-26.6844	2.55556e-89	1.18941e-86	193.123	0.49853	0.168513	-0.330017	5	180230959	F	II	MGAT1	5'UTR	shore	5'UTR-shore	chr5:180229375-180230147	NA	NA		rs77952494		down
cg23836163	-0.303878	0.70616	-26.6775	2.72556e-89	1.25559e-86	193.059	0.835487	0.531609	-0.303878	2	157393600	F	II	GPD2	Body	opensea	Body-opensea		NA	TRUE				down
cg13283896	-0.243266	0.793104	-26.6022	5.50399e-89	2.46023e-86	192.357	0.896634	0.653369	-0.243266	8	144917758	F	II	NRBP2	3'UTR	shore	3'UTR-shore	chr8:144917878-144918318	NA	NA		rs11774027		down
cg10178498	-0.258235	0.434747	-26.5504	8.92653e-89	3.95095e-86	191.874	0.544649	0.286414	-0.258235	3	124103021	F	II	KALRN	Body	opensea	Body-opensea		NA	NA				down
cg13137458	-0.408995	0.372817	-26.5418	9.67791e-89	4.24193e-86	191.794	0.54688	0.137885	-0.408995	11	77160347	F	II	PAK1	5'UTR	opensea	5'UTR-opensea		NA	TRUE				down
cg01738524	-0.310649	0.573356	-26.4813	1.70323e-88	7.39368e-86	191.229	0.705565	0.394916	-0.310649	16	68702627	R	II	CDH3	Body	opensea	Body-opensea		NA	TRUE				down
cg23122901	-0.27767	0.513774	-26.4798	1.72809e-88	7.43013e-86	191.215	0.631947	0.354277	-0.27767	22	19880135	F	II	TXNRD2	Body	opensea	Body-opensea		NA	TRUE				down
cg21733794	-0.286554	0.595569	-26.4295	2.7676e-88	1.17874e-85	190.744	0.717523	0.430969	-0.286554	20	36154388	F	II	BLCAP	5'UTR	shore	5'UTR-shore	chr20:36156022-36156669	NA	TRUE			rs77587605	down
cg00101457	-0.296858	0.629881	-26.3799	4.40008e-88	1.85651e-85	190.282	0.75622	0.459362	-0.296858	10	11246612	F	II	CUGBP2	Body	opensea	Body-opensea		NA	NA				down
cg16066219	0.256909	0.304	26.3649	5.06688e-88	2.11805e-85	190.141	0.194663	0.451571	0.256909	10	114135054	R	II	ACSL5	TSS1500	opensea	TSS1500-opensea		NA	NA	low-CpG:114124839-114125160			up
cg05794931	-0.315111	0.503095	-26.3423	6.26013e-88	2.59284e-85	189.93	0.637202	0.322092	-0.315111	11	70493931	R	II	SHANK2	Body	opensea	Body-opensea		NA	TRUE			rs559493	down
cg00156230	-0.340136	0.738879	-26.2622	1.32622e-87	5.34585e-85	189.18	0.883637	0.543501	-0.340136	7	45073692	F	II	CCM2	Body	opensea	Body-opensea		NA	TRUE				down
cg27486151	-0.24967	0.790156	-26.1626	3.37477e-87	1.32485e-84	188.247	0.896412	0.646742	-0.24967	17	7367439	R	II	ZBTB4	Body	shore	Body-shore	chr17:7369001-7369244	NA	NA				down
cg08239282	-0.331219	0.786558	-26.1203	5.02268e-87	1.93807e-84	187.85	0.927521	0.596302	-0.331219	2	106026162	F	II	FHL2	5'UTR	opensea	5'UTR-opensea		TRUE	TRUE			rs72945061	down
cg05217983	-0.38827	0.635071	-26.095	6.36949e-87	2.43693e-84	187.613	0.800314	0.412044	-0.38827	6	45406867	R	II	RUNX2	Body	opensea	Body-opensea		NA	TRUE			rs34781069	down
cg07821417	-0.234336	0.585946	-26.0837	7.08277e-87	2.68705e-84	187.507	0.685677	0.451341	-0.234336	22	19972146	R	II	ARVCF	Body	shelf	Body-shelf	chr22:19974274-19974756	TRUE	NA				down
cg00518941	-0.334082	0.741118	-26.0663	8.34302e-87	3.13878e-84	187.344	0.883299	0.549217	-0.334082	2	46361964	F	II	PRKCE	Body	opensea	Body-opensea		NA	TRUE		rs3768740	rs73926196	down
cg20002381	-0.286605	0.701849	-26.05	9.7211e-87	3.59728e-84	187.191	0.823825	0.53722	-0.286605	19	39279703	F	II	LGALS7B	TSS200	shore	TSS200-shore	chr19:39281367-39283662	NA	NA		rs4802853		down
cg05800082	-0.317937	0.804975	-25.9734	1.99793e-86	7.3332e-84	186.472	0.940285	0.622349	-0.317937	6	56508429	R	II	DST	TSS1500	opensea	TSS1500-opensea		NA	NA				down
cg08674885	-0.243837	0.498012	-25.9618	2.22822e-86	8.11252e-84	186.363	0.601786	0.357949	-0.243837	8	49832881	F	II	SNAI2	Body	shelf	Body-shelf	chr8:49835987-49836231	NA	NA				down
cg24029994	-0.294276	0.788015	-25.887	4.50529e-86	1.61425e-83	185.66	0.913255	0.618979	-0.294276	11	1471410	F	I	BRSK2	Body	island	Body-island	chr11:1471339-1471595	NA	NA				down
cg16278329	-0.262942	0.327765	-25.8367	7.23359e-86	2.5714e-83	185.187	0.43967	0.176727	-0.262942	6	33397594	F	II	SYNGAP1	Body	shore	Body-shore	chr6:33396050-33396296	NA	TRUE				down
cg04212021	-0.333559	0.500436	-25.7954	1.06733e-85	3.76449e-83	184.799	0.642394	0.308835	-0.333559	5	180231084	F	II	MGAT1	5'UTR	shore	5'UTR-shore	chr5:180229375-180230147	NA	NA				down
cg17356036	-0.286443	0.660951	-25.7202	2.17015e-85	7.59484e-83	184.09	0.782858	0.496415	-0.286443	2	240213057	R	II	HDAC4	Body	opensea	Body-opensea		TRUE	TRUE				down
cg23000806	-0.289937	0.8257	-25.5145	1.51333e-84	5.17583e-82	182.151	0.949093	0.659156	-0.289937	8	48854968	F	II	PRKDC	Body	opensea	Body-opensea		NA	TRUE				down
cg03744842	-0.32783	0.409258	-25.4532	2.70185e-84	9.17127e-82	181.573	0.548778	0.220948	-0.32783	7	45067319	F	II	CCM2	Body	opensea	Body-opensea		NA	TRUE		rs77090093		down
cg27168632	-0.244277	0.840777	-25.4313	3.32222e-84	1.11929e-81	181.366	0.944738	0.700461	-0.244277	2	240212763	F	II	HDAC4	Body	opensea	Body-opensea		TRUE	TRUE				down
cg09741298	-0.257355	0.751728	-25.4223	3.61776e-84	1.20983e-81	181.281	0.861256	0.6039	-0.257355	22	47022945	F	II	GRAMD4	Body	island	Body-island	chr22:47022752-47023210	NA	TRUE				down
cg14594111	-0.202742	0.633798	-25.2885	1.284e-83	4.20053e-81	180.016	0.720082	0.51734	-0.202742	9	124463457	F	I	DAB2IP	Body	shore	Body-shore	chr9:124461797-124462190	TRUE	TRUE				down
cg02565132	-0.359553	0.706082	-25.2431	1.97451e-83	6.41305e-81	179.587	0.859104	0.499551	-0.359553	2	109559473	R	I	EDAR	5'UTR	shore	5'UTR-shore	chr2:109558965-109559186	NA	NA				down
cg00142933	-0.255315	0.773448	-25.2001	2.969e-83	9.57416e-81	179.179	0.882107	0.626792	-0.255315	2	128420784	F	II	LIMS2	Body	shore	Body-shore	chr2:128421719-128422182	NA	NA				down
cg01062113	-0.303933	0.719601	-25.1302	5.76023e-83	1.81854e-80	178.518	0.848951	0.545017	-0.303933	11	93865443	F	II	PANX1	Body	shelf	Body-shelf	chr11:93861560-93862773	NA	TRUE				down
cg25577489	-0.252744	0.616535	-25.1105	6.94296e-83	2.1617e-80	178.331	0.724099	0.471355	-0.252744	11	113950061	F	II	ZBTB16	Body	shelf	Body-shelf	chr11:113953620-113953839	NA	NA			rs2511234	down
cg22958315	-0.25617	0.843357	-25.1044	7.35765e-83	2.27513e-80	178.273	0.95238	0.69621	-0.25617	2	39295686	R	II	SOS1	Body	opensea	Body-opensea		NA	TRUE				down
cg04713531	-0.294795	0.526241	-25.0966	7.92188e-83	2.43293e-80	178.199	0.651702	0.356907	-0.294795	7	158197288	F	II	PTPRN2	Body	shore	Body-shore	chr7:158198545-158198907	NA	NA		rs73516692		down
cg09999348	-0.284235	0.513163	-25.0874	8.64298e-83	2.63646e-80	178.112	0.63413	0.349895	-0.284235	2	46398848	F	II	PRKCE	Body	opensea	Body-opensea		TRUE	TRUE				down
cg07137934	-0.297917	0.334875	-24.8509	8.18151e-82	2.43002e-79	175.868	0.461664	0.163748	-0.297917	5	180230911	R	II	MGAT1	5'UTR	shore	5'UTR-shore	chr5:180229375-180230147	NA	NA				down
cg06858263	-0.246466	0.545446	-24.7258	2.69385e-81	7.89717e-79	174.678	0.650339	0.403873	-0.246466	7	157148509	F	II	DNAJB6	5'UTR	opensea	5'UTR-opensea		NA	TRUE				down
cg08178786	-0.266837	0.534455	-24.7188	2.87806e-81	8.3728e-79	174.612	0.648017	0.38118	-0.266837	6	10400775	F	II	TFAP2A	Body	shore	Body-shore	chr6:10398573-10398812	NA	NA				down
cg00909706	0.283728	0.59018	24.674	4.41057e-81	1.26025e-78	174.186	0.469429	0.753158	0.283728	1	9211836	R	II	MIR34A	TSS200	opensea	TSS200-opensea		NA	NA				up
cg10435454	-0.203216	0.797024	-24.6679	4.6756e-81	1.32758e-78	174.128	0.88351	0.680294	-0.203216	10	95093606	R	II	MYOF	Body	opensea	Body-opensea		NA	TRUE				down
cg02328660	-0.227348	0.864807	-24.6397	6.1202e-81	1.70557e-78	173.859	0.961564	0.734216	-0.227348	1	3389744	F	I	ARHGEF16	Body	opensea	Body-opensea		NA	TRUE		rs41315284		down
cg13740187	-0.414266	0.351838	-24.6367	6.29719e-81	1.74413e-78	173.831	0.528145	0.113879	-0.414266	1	154164699	R	II	TPM3	TSS200	opensea	TSS200-opensea		NA	TRUE				down
cg24663311	-0.382287	0.320195	-24.629	6.7764e-81	1.86541e-78	173.757	0.482892	0.100605	-0.382287	2	191224886	R	II	INPP1	Body	opensea	Body-opensea		NA	TRUE				down
cg17098850	-0.224913	0.654222	-24.5403	1.57903e-80	4.29439e-78	172.913	0.749942	0.525029	-0.224913	15	22968689	F	II	CYFIP1	Body	opensea	Body-opensea		NA	NA				down
cg21243589	-0.246724	0.729361	-24.4886	2.58696e-80	6.87004e-78	172.42	0.834364	0.58764	-0.246724	2	88428542	R	II	FABP1	TSS1500	opensea	TSS1500-opensea		NA	NA				down
cg20704330	0.334916	0.737481	24.4734	2.99134e-80	7.89748e-78	172.275	0.594944	0.929861	0.334916	5	131411549	R	II	CSF2	3'UTR	opensea	3'UTR-opensea		NA	NA				up
cg12715421	-0.247337	0.635688	-24.3984	6.12378e-80	1.59806e-77	171.559	0.740951	0.493615	-0.247337	7	50629987	R	II	DDC	5'UTR	opensea	5'UTR-opensea		NA	NA				down
cg07631309	-0.313254	0.502635	-24.3484	9.87481e-80	2.56212e-77	171.082	0.635952	0.322697	-0.313254	10	106020930	F	II	GSTO1	Body	opensea	Body-opensea		NA	TRUE		rs58403484		down
cg17238319	-0.242913	0.722614	-24.2787	1.92182e-79	4.95786e-77	170.418	0.825995	0.583081	-0.242913	3	16428391	F	II	RFTN1	Body	opensea	Body-opensea		NA	TRUE		rs712875		down
cg10860553	-0.296061	0.546343	-24.252	2.48124e-79	6.36466e-77	170.162	0.672343	0.376281	-0.296061	5	1399854	F	II	SLC6A3	Body	opensea	Body-opensea		NA	NA				down
cg02145220	-0.275805	0.595396	-24.2449	2.65583e-79	6.77401e-77	170.095	0.712775	0.436971	-0.275805	15	79223378	F	II	CTSH	Body	opensea	Body-opensea		TRUE	TRUE				down
cg24431161	-0.303301	0.758473	-24.1705	5.41259e-79	1.35754e-76	169.384	0.887554	0.584254	-0.303301	7	139484351	F	II	TBXAS1	5'UTR	opensea	5'UTR-opensea		NA	TRUE				down
cg07541160	-0.206924	0.593153	-24.1455	6.87546e-79	1.71492e-76	169.145	0.681218	0.474293	-0.206924	6	36985879	F	II	FGD2	Body	opensea	Body-opensea		NA	TRUE				down
cg03507641	-0.262183	0.44115	-24.0618	1.5333e-78	3.76208e-76	168.344	0.552731	0.290549	-0.262183	12	1598243	R	II	ERC1	Body	opensea	Body-opensea		NA	TRUE				down
cg16518986	-0.221912	0.62608	-24.0394	1.90099e-78	4.63903e-76	168.129	0.720523	0.498611	-0.221912	7	157511420	F	II	PTPRN2	Body	opensea	Body-opensea		NA	NA		rs10251534		down
cg27050612	-0.223974	0.380232	-24.0248	2.18747e-78	5.30944e-76	167.989	0.475553	0.251579	-0.223974	17	46133198	F	II	NFE2L1	Body	shelf	Body-shelf	chr17:46136649-46136969	TRUE	TRUE				down
cg05966978	-0.330324	0.275014	-23.9468	4.6186e-78	1.09168e-75	167.243	0.415596	0.0852719	-0.330324	10	11207437	F	II	CUGBP2	Body	island	Body-island	chr10:11207178-11207980	TRUE	NA				down
cg20393620	-0.408717	0.506274	-23.9416	4.85628e-78	1.14188e-75	167.193	0.680219	0.271502	-0.408717	6	134609828	R	II	SGK1	Body	opensea	Body-opensea		NA	TRUE				down
cg24526587	0.339522	0.707687	23.9362	5.11561e-78	1.19663e-75	167.141	0.563191	0.902712	0.339522	1	164587676	F	II	PBX1	Body	opensea	Body-opensea		NA	TRUE		rs2800782		up
cg13569342	-0.305383	0.713631	-23.902	7.09961e-78	1.6353e-75	166.814	0.843598	0.538215	-0.305383	12	44255515	F	II	TMEM117	Body	opensea	Body-opensea		NA	TRUE				down
cg20482658	-0.258468	0.820868	-23.7564	2.87466e-77	6.55452e-75	165.418	0.930869	0.672401	-0.258468	1	10539492	F	II	PEX14	Body	opensea	Body-opensea		NA	NA		rs11121578		down
cg13707005	-0.310321	0.747263	-23.7495	3.07125e-77	6.96758e-75	165.351	0.879332	0.569011	-0.310321	10	11246628	F	II	CUGBP2	Body	opensea	Body-opensea		NA	NA				down
cg05113898	-0.27659	0.798924	-23.6826	5.83984e-77	1.31167e-74	164.71	0.916638	0.640047	-0.27659	17	78801969	R	II	RPTOR	Body	shelf	Body-shelf	chr17:78798780-78799160	TRUE	NA				down
cg20950301	-0.267607	0.283178	-23.6726	6.4299e-77	1.43705e-74	164.614	0.397068	0.129461	-0.267607	11	12029738	R	II	DKK3	Body	island	Body-island	chr11:12029737-12030841	TRUE	NA				down
cg06489744	-0.230433	0.575932	-23.4235	7.07286e-76	1.49912e-73	162.22	0.674002	0.443569	-0.230433	11	70557772	R	II	SHANK2	Body	opensea	Body-opensea		NA	NA				down
cg26641275	-0.270364	0.824897	-23.373	1.15057e-75	2.4048e-73	161.734	0.939961	0.669596	-0.270364	2	239971554	R	I	HDAC4	3'UTR	shelf	3'UTR-shelf	chr2:239974439-239974724	NA	NA				down
cg04703476	-0.255096	0.863189	-23.3587	1.32058e-75	2.74742e-73	161.596	0.971755	0.716659	-0.255096	17	35330323	F	II	AATF	Body	opensea	Body-opensea		NA	TRUE				down
cg02908942	-0.26729	0.649449	-23.3337	1.68018e-75	3.46363e-73	161.356	0.763204	0.495915	-0.26729	12	104849615	F	II	CHST11	TSS1500	shore	TSS1500-shore	chr12:104850253-104852395	NA	NA				down
cg18452131	-0.239816	0.79147	-23.3024	2.27155e-75	4.64033e-73	161.055	0.893533	0.653717	-0.239816	7	55209213	F	II	EGFR	Body	opensea	Body-opensea		NA	TRUE		rs17289554		down
cg21915100	0.342742	0.634457	23.2516	3.7096e-75	7.44326e-73	160.565	0.488591	0.831333	0.342742	14	74957673	F	II	NPC2	Body	shelf	Body-shelf	chr14:74959680-74960907	NA	NA				up
cg24886439	-0.248096	0.757556	-23.251	3.7312e-75	7.45348e-73	160.559	0.863143	0.615047	-0.248096	6	167117898	F	II	RPS6KA2	Body	opensea	Body-opensea		NA	TRUE				down
cg02352181	-0.227907	0.772775	-23.2366	4.2864e-75	8.41364e-73	160.421	0.869769	0.641862	-0.227907	2	74058083	F	II	STAMBP	Body	shore	Body-shore	chr2:74055941-74056320	NA	NA				down
cg02937158	-0.246937	0.697539	-23.231	4.52524e-75	8.844e-73	160.367	0.802632	0.555695	-0.246937	7	50630083	F	II	DDC	5'UTR	opensea	5'UTR-opensea		NA	NA				down
cg00393985	0.373373	0.555124	23.2141	5.32577e-75	1.03637e-72	160.204	0.396221	0.769594	0.373373	7	5271655	R	II	WIPI2	3'UTR	shelf	3'UTR-shelf	chr7:5267748-5268110	NA	NA				up
cg17355919	-0.22735	0.844895	-23.162	8.80136e-75	1.70535e-72	159.702	0.941652	0.714303	-0.22735	5	1331538	F	II	CLPTM1L	Body	shelf	Body-shelf	chr5:1335077-1335280	NA	NA				down
cg03703887	-0.228507	0.64598	-23.127	1.23449e-74	2.37159e-72	159.365	0.74323	0.514723	-0.228507	11	34273111	R	II	ABTB2	Body	opensea	Body-opensea		TRUE	TRUE				down
cg12837296	-0.201512	0.809816	-23.1228	1.28529e-74	2.45871e-72	159.324	0.895577	0.694065	-0.201512	17	42426483	F	II	GRN	5'UTR	opensea	5'UTR-opensea		NA	NA				down
cg02402091	0.233182	0.450658	23.108	1.48297e-74	2.82491e-72	159.181	0.351418	0.584601	0.233182	10	114135092	F	II	ACSL5	TSS1500	opensea	TSS1500-opensea		NA	NA	low-CpG:114124839-114125160			up
cg13239646	-0.23454	0.762301	-23.0607	2.34141e-74	4.42282e-72	158.726	0.862118	0.627578	-0.23454	11	65348394	R	II	EHBP1L1	Body	shelf	Body-shelf	chr11:65352231-65353134	NA	NA				down
cg11721464	-0.30688	0.438209	-23.0535	2.51167e-74	4.72466e-72	158.655	0.568813	0.261933	-0.30688	19	42703763	F	II	DEDD2	Body	island	Body-island	chr19:42703604-42703976	TRUE	NA			rs17852469	down
cg10413089	-0.252956	0.771149	-23.0281	3.20981e-74	5.98801e-72	158.411	0.878804	0.625848	-0.252956	15	22921426	R	II	CYFIP1	5'UTR	opensea	5'UTR-opensea		NA	NA				down
cg01149192	-0.244502	0.540182	-23.0149	3.64586e-74	6.77351e-72	158.283	0.644239	0.399736	-0.244502	5	180231058	F	II	MGAT1	5'UTR	shore	5'UTR-shore	chr5:180229375-180230147	NA	NA			rs3842026	down
cg12342003	-0.21348	0.766073	-22.9905	4.61654e-74	8.54174e-72	158.048	0.856928	0.643448	-0.21348	3	14522148	R	II	SLC6A6	Body	opensea	Body-opensea		TRUE	TRUE				down
cg15246238	-0.319189	0.613368	-22.9679	5.73941e-74	1.0533e-71	157.83	0.749211	0.430022	-0.319189	7	5635134	R	II	FSCN1	Body	shore	Body-shore	chr7:5632335-5634555	NA	NA				down
cg27626620	-0.276796	0.60418	-22.9639	5.96918e-74	1.09103e-71	157.791	0.721981	0.445185	-0.276796	6	167171727	R	II	RPS6KA2	Body	opensea	Body-opensea		TRUE	TRUE				down
cg04066190	-0.303131	0.553555	-22.8624	1.59211e-73	2.841e-71	156.812	0.682564	0.379433	-0.303131	6	10407470	R	II	TFAP2A	Body	shelf	Body-shelf	chr6:10410109-10410690	NA	TRUE				down
cg11416243	-0.248535	0.297297	-22.8028	2.83408e-73	4.92106e-71	156.236	0.40307	0.154535	-0.248535	10	11207907	R	I	CUGBP2	Body	island	Body-island	chr10:11207178-11207980	TRUE	NA				down
cg14523948	-0.252223	0.812547	-22.7859	3.33817e-73	5.77414e-71	156.072	0.91989	0.667667	-0.252223	1	230846419	F	II	AGT	Body	opensea	Body-opensea		NA	NA		rs5039		down
cg05997059	0.336131	0.7242	22.7602	4.28215e-73	7.35065e-71	155.824	0.581147	0.917278	0.336131	7	116411780	F	II	MET	Body	opensea	Body-opensea		NA	NA		rs35307741		up
cg20261167	-0.392875	0.394502	-22.7214	6.2354e-73	1.06228e-70	155.449	0.561705	0.16883	-0.392875	4	88896942	F	II	SPP1	1stExon	opensea	1stExon-opensea		NA	NA			rs74799162	down
cg25780389	0.29525	0.328839	22.6717	1.00899e-72	1.69338e-70	154.968	0.203184	0.498435	0.29525	10	114134915	R	II	ACSL5	TSS1500	opensea	TSS1500-opensea		NA	NA	low-CpG:114124839-114125160			up
cg20120939	-0.270985	0.798008	-22.6593	1.13793e-72	1.89568e-70	154.848	0.913336	0.642351	-0.270985	11	105010531	R	II	CARD18	TSS200	opensea	TSS200-opensea		NA	NA				down
cg25477176	-0.273375	0.834317	-22.651	1.23261e-72	2.04586e-70	154.768	0.950662	0.677287	-0.273375	7	148481030	F	II	CUL1	Body	shore	Body-shore	chr7:148480129-148480504	NA	NA		rs78380043		down
cg09664216	0.304622	0.770257	22.6365	1.4195e-72	2.34742e-70	154.627	0.640613	0.945235	0.304622	2	240218482	R	II	HDAC4	Body	opensea	Body-opensea		NA	TRUE				up
cg26660312	0.348461	0.675317	22.62	1.665e-72	2.73338e-70	154.468	0.527017	0.875478	0.348461	7	5271480	R	II	WIPI2	3'UTR	shelf	3'UTR-shelf	chr7:5267748-5268110	NA	NA				up
cg00997378	-0.307716	0.729403	-22.5553	3.11604e-72	5.06032e-70	153.842	0.860363	0.552647	-0.307716	5	1444260	R	II	SLC6A3	5'UTR	island	5'UTR-island	chr5:1444259-1444463	NA	NA				down
cg23275644	-0.300717	0.75181	-22.5439	3.48095e-72	5.63265e-70	153.732	0.879791	0.579074	-0.300717	5	10457079	F	II	ROPN1L	Body	opensea	Body-opensea		NA	NA		rs75233300		down
cg01725872	-0.26396	0.745564	-22.5281	4.05927e-72	6.5217e-70	153.578	0.857902	0.593942	-0.26396	22	45635600	F	II	C22orf9	Body	shore	Body-shore	chr22:45636070-45636606	NA	NA		rs61250701		down
cg25747017	-0.273005	0.801481	-22.527	4.10149e-72	6.56616e-70	153.568	0.917668	0.644664	-0.273005	18	8786992	R	II	KIAA0802	Body	shore	Body-shore	chr18:8785433-8785644	NA	TRUE				down
cg05581460	-0.296471	0.731723	-22.52	4.38923e-72	6.97734e-70	153.5	0.857898	0.561426	-0.296471	7	157584183	R	I	PTPRN2	Body	shelf	Body-shelf	chr7:157586711-157587112	NA	NA				down
cg25288675	-0.289098	0.815116	-22.491	5.81691e-72	9.15018e-70	153.219	0.938152	0.649054	-0.289098	17	76797750	F	II	USP36	Body	shore	Body-shore	chr17:76798154-76798461	NA	NA				down
cg18892808	-0.281321	0.334316	-22.4279	1.07207e-71	1.65187e-69	152.609	0.454043	0.172722	-0.281321	10	11207969	R	II	CUGBP2	Body	island	Body-island	chr10:11207178-11207980	TRUE	NA				down
cg11316131	-0.293256	0.431731	-22.3806	1.69711e-71	2.58843e-69	152.15	0.556537	0.263281	-0.293256	5	180230767	F	II	MGAT1	1stExon	shore	1stExon-shore	chr5:180229375-180230147	NA	NA				down
cg24878868	-0.215977	0.856596	-22.2589	5.53142e-71	8.26893e-69	150.971	0.948513	0.732536	-0.215977	1	3607401	F	I	TP73	1stExon	island	1stExon-island	chr1:3607096-3607553	NA	NA				down
cg04404381	-0.240636	0.683293	-22.2409	6.58423e-71	9.77801e-69	150.797	0.785705	0.545069	-0.240636	11	70563580	R	II	SHANK2	Body	shore	Body-shore	chr11:70563664-70563886	NA	NA				down
cg09853936	-0.234172	0.580237	-22.2349	6.9816e-71	1.03341e-68	150.738	0.679898	0.445725	-0.234172	1	3388196	R	II	ARHGEF16	Body	opensea	Body-opensea		NA	TRUE	low-CpG:3378042-3378059			down
cg05940001	-0.281124	0.803615	-22.2286	7.42321e-71	1.09162e-68	150.677	0.923258	0.642134	-0.281124	16	74783523	F	II	FA2H	Body	opensea	Body-opensea		NA	TRUE				down
cg16182267	-0.212393	0.732101	-22.2114	8.77634e-71	1.27401e-68	150.51	0.822493	0.6101	-0.212393	18	77286129	F	I	NFATC1	Body	island	Body-island	chr18:77286051-77286277	TRUE	NA		rs3786224		down
cg22361413	-0.371735	0.53815	-22.1836	1.14983e-70	1.65848e-68	150.24	0.696356	0.324621	-0.371735	1	164689630	R	II	PBX1	Body	opensea	Body-opensea		NA	TRUE				down
cg12368694	-0.227993	0.633392	-22.1498	1.59621e-70	2.26612e-68	149.913	0.730423	0.50243	-0.227993	11	70391098	R	II	SHANK2	Body	opensea	Body-opensea		TRUE	TRUE				down
cg21406409	-0.224547	0.606235	-22.1348	1.84645e-70	2.61316e-68	149.767	0.701799	0.477252	-0.224547	1	10413700	F	II	KIF1B	Body	opensea	Body-opensea		NA	TRUE				down
cg25186332	-0.295376	0.713491	-22.1245	2.04144e-70	2.8622e-68	149.667	0.839199	0.543823	-0.295376	12	53776149	R	II	SP1	Body	shore	Body-shore	chr12:53774336-53774603	NA	TRUE				down
cg27366532	-0.254673	0.605578	-22.0851	2.99482e-70	4.16013e-68	149.284	0.713964	0.459291	-0.254673	16	3843012	R	II	CREBBP	Body	opensea	Body-opensea		NA	TRUE				down
cg00595828	-0.234596	0.806696	-22.0568	3.94214e-70	5.40947e-68	149.01	0.906537	0.671941	-0.234596	4	141658925	R	II	TBC1D9	Body	opensea	Body-opensea		NA	TRUE				down
cg06801857	0.292784	0.50684	22.024	5.42258e-70	7.37373e-68	148.692	0.382235	0.675019	0.292784	1	230367682	R	II	GALNT2	Body	opensea	Body-opensea		NA	TRUE				up
cg21797131	-0.239914	0.707495	-21.9713	9.05763e-70	1.20981e-67	148.179	0.809599	0.569685	-0.239914	22	19970601	F	II	ARVCF	Body	shelf	Body-shelf	chr22:19974274-19974756	NA	NA			rs11705145	down
cg18835090	-0.203022	0.824483	-21.9174	1.52898e-69	2.0066e-67	147.657	0.910886	0.707864	-0.203022	2	121605817	F	II	GLI2	Body	opensea	Body-opensea		NA	NA				down
cg25256067	-0.320837	0.556125	-21.9057	1.71366e-69	2.22954e-67	147.543	0.692669	0.371832	-0.320837	7	11856910	R	II	THSD7A	Body	opensea	Body-opensea		NA	TRUE				down
cg14189583	-0.236201	0.437877	-21.884	2.11779e-69	2.73954e-67	147.331	0.538402	0.3022	-0.236201	19	42703852	R	II	DEDD2	Body	island	Body-island	chr19:42703604-42703976	TRUE	NA				down
cg02483271	-0.225602	0.337104	-21.8679	2.47601e-69	3.19377e-67	147.175	0.433118	0.207516	-0.225602	7	42277950	R	II	GLI3	TSS1500	shore	TSS1500-shore	chr7:42276003-42277850	NA	NA				down
cg10243459	-0.336705	0.799381	-21.8665	2.51077e-69	3.22938e-67	147.162	0.942678	0.605973	-0.336705	7	157584081	R	I	PTPRN2	Body	shelf	Body-shelf	chr7:157586711-157587112	NA	NA				down
cg15221831	0.237017	0.640252	21.8617	2.62923e-69	3.35309e-67	147.115	0.539381	0.776398	0.237017	19	42408464	F	I	ARHGEF1	Body	island	Body-island	chr19:42408315-42408535	TRUE	NA				up
cg16680624	0.297061	0.754902	21.8139	4.18822e-69	5.25602e-67	146.651	0.628477	0.925538	0.297061	7	30516376	R	II	NOD1	5'UTR	shore	5'UTR-shore	chr7:30517987-30518610	NA	NA				up
cg11256445	-0.252856	0.778689	-21.7753	6.09798e-69	7.54245e-67	146.276	0.886302	0.633446	-0.252856	3	121380233	F	II	HCLS1	TSS1500	opensea	TSS1500-opensea		NA	NA				down
cg27306787	-0.271901	0.197409	-21.7724	6.2726e-69	7.73724e-67	146.247	0.313127	0.0412264	-0.271901	22	19879176	F	I	TXNRD2	Body	opensea	Body-opensea		NA	TRUE				down
cg09827833	-0.29194	0.330015	-21.7695	6.45148e-69	7.91464e-67	146.219	0.454261	0.162321	-0.29194	9	27109492	F	II	TEK	5'UTR	opensea	5'UTR-opensea		NA	NA				down
cg07225857	-0.26117	0.75196	-21.7632	6.86442e-69	8.3984e-67	146.157	0.863111	0.601941	-0.26117	3	124103650	F	II	KALRN	Body	opensea	Body-opensea		NA	NA				down
cg05487210	-0.252227	0.817153	-21.7223	1.02231e-68	1.22423e-66	145.76	0.924498	0.672271	-0.252227	13	114807638	R	II	RASA3	Body	island	Body-island	chr13:114807632-114807834	NA	NA				down
cg01368217	-0.289521	0.661735	-21.7132	1.11685e-68	1.3339e-66	145.671	0.784951	0.49543	-0.289521	10	127836603	R	II	ADAM12	Body	opensea	Body-opensea		NA	TRUE				down
cg20849025	-0.28382	0.666249	-21.6919	1.37405e-68	1.63244e-66	145.465	0.787039	0.503219	-0.28382	11	58981043	F	II	MPEG1	TSS1500	opensea	TSS1500-opensea		NA	NA				down
cg08875503	-0.253012	0.825355	-21.6659	1.76999e-68	2.08094e-66	145.212	0.933034	0.680022	-0.253012	21	18980308	F	II	BTG3	Body	shelf	Body-shelf	chr21:18984005-18984298	NA	NA				down
cg02556071	-0.252552	0.633685	-21.5785	4.14844e-68	4.78991e-66	144.361	0.741168	0.488616	-0.252552	11	105010284	R	II	CARD18	Body	opensea	Body-opensea		NA	NA				down
cg14003866	-0.215263	0.67006	-21.569	4.55374e-68	5.23113e-66	144.268	0.761673	0.546411	-0.215263	9	127105724	F	II	NEK6	Body	opensea	Body-opensea		TRUE	TRUE				down
cg14729148	-0.325699	0.509573	-21.5534	5.29894e-68	6.04106e-66	144.117	0.648186	0.322487	-0.325699	10	11208339	F	II	CUGBP2	Body	shore	Body-shore	chr10:11207178-11207980	TRUE	NA				down
cg10827488	-0.216643	0.545747	-21.4962	9.25334e-68	1.03404e-65	143.561	0.637948	0.421305	-0.216643	11	113953838	F	II	ZBTB16	Body	island	Body-island	chr11:113953620-113953839	NA	NA				down
cg26924408	-0.294994	0.682094	-21.4783	1.10278e-67	1.22025e-65	143.385	0.80764	0.512646	-0.294994	5	1394484	R	II	SLC6A3	3'UTR	opensea	3'UTR-opensea		TRUE	NA			rs41280377	down
cg00675600	-0.264351	0.73365	-21.4728	1.16309e-67	1.28384e-65	143.332	0.846155	0.581804	-0.264351	5	1255458	F	II	TERT	Body	shore	Body-shore	chr5:1256968-1257222	NA	NA		rs67578903	rs62331332	down
cg22345878	-0.266077	0.600775	-21.4533	1.40658e-67	1.53385e-65	143.143	0.714014	0.447937	-0.266077	12	6234313	F	II	VWF	TSS1500	opensea	TSS1500-opensea		NA	NA				down
cg05996671	-0.283195	0.592528	-21.4408	1.58968e-67	1.72518e-65	143.02	0.713052	0.429857	-0.283195	3	123518635	F	II	MYLK	5'UTR	opensea	5'UTR-opensea		TRUE	TRUE		rs72972339		down
cg16012690	-0.201513	0.661226	-21.4385	1.62547e-67	1.75979e-65	142.998	0.746987	0.545474	-0.201513	11	46314809	F	II	CREB3L1	Body	shelf	Body-shelf	chr11:46316875-46317485	NA	TRUE				down
cg13599131	-0.252681	0.766748	-21.4094	2.1577e-67	2.32486e-65	142.715	0.874285	0.621604	-0.252681	10	133796523	F	I	BNIP3	TSS1500	island	TSS1500-island	chr10:133794898-133796598	NA	NA		rs45538334		down
cg25644224	-0.228139	0.494116	-21.403	2.2974e-67	2.46948e-65	142.653	0.591209	0.36307	-0.228139	7	158195876	R	II	PTPRN2	Body	shelf	Body-shelf	chr7:158198545-158198907	NA	NA				down
cg10519903	-0.237338	0.706231	-21.3832	2.78784e-67	2.97541e-65	142.46	0.807239	0.569901	-0.237338	1	6537604	F	II	PLEKHG5	Body	opensea	Body-opensea		NA	NA				down
cg14807945	-0.268709	0.606296	-21.3766	2.9731e-67	3.16565e-65	142.395	0.720655	0.451946	-0.268709	2	145189102	F	II	ZEB2	Body	opensea	Body-opensea		NA	TRUE				down
cg12762449	-0.217309	0.777356	-21.3356	4.43539e-67	4.71153e-65	141.996	0.869841	0.652531	-0.217309	13	113672808	R	II	MCF2L	Body	shore	Body-shore	chr13:113670929-113671191	NA	NA				down
cg20702527	0.335241	0.594786	21.3134	5.50599e-67	5.8214e-65	141.78	0.452111	0.787353	0.335241	2	240086087	F	I	HDAC4	Body	opensea	Body-opensea		NA	NA				up
cg24199006	-0.257374	0.325776	-21.308	5.80639e-67	6.11038e-65	141.727	0.435311	0.177937	-0.257374	10	106089203	R	II	ITPRIP	5'UTR	opensea	5'UTR-opensea		TRUE	NA				down
cg12141052	-0.276294	0.710302	-21.2854	7.23573e-67	7.56168e-65	141.507	0.827889	0.551595	-0.276294	12	66349603	R	II	HMGA2	Body	opensea	Body-opensea		NA	TRUE				down
cg08711063	-0.204927	0.814111	-21.2711	8.32541e-67	8.68035e-65	141.367	0.901325	0.696398	-0.204927	11	76571529	F	II	ACER3	TSS1500	shore	TSS1500-shore	chr11:76571963-76572291	NA	NA				down
cg18270675	-0.216042	0.73793	-21.2492	1.03098e-66	1.06999e-64	141.154	0.829875	0.613833	-0.216042	11	85422118	F	II	SYTL2	Body	opensea	Body-opensea		NA	TRUE		rs632713		down
cg18642179	-0.216327	0.793318	-21.2361	1.17146e-66	1.21022e-64	141.026	0.885383	0.669057	-0.216327	10	131264312	F	II	MGMT	TSS1500	shore	TSS1500-shore	chr10:131264948-131265710	NA	NA				down
cg16707506	-0.232532	0.378584	-21.2322	1.21702e-66	1.25442e-64	140.988	0.477546	0.245015	-0.232532	7	45067057	F	II	CCM2	Body	opensea	Body-opensea		NA	TRUE		rs5883922		down
cg02546607	-0.343375	0.727418	-21.2239	1.3193e-66	1.35366e-64	140.908	0.873554	0.530179	-0.343375	16	78420476	F	I	WWOX	Body	opensea	Body-opensea		NA	NA				down
cg16450654	-0.227019	0.73456	-21.2097	1.51538e-66	1.55132e-64	140.769	0.831176	0.604157	-0.227019	2	95978173	F	II	KCNIP3	Body	opensea	Body-opensea		NA	NA				down
cg18665334	-0.20586	0.48806	-21.1591	2.48503e-66	2.51545e-64	140.276	0.575671	0.369811	-0.20586	2	231735434	F	II	ITM2C	Body	opensea	Body-opensea		NA	TRUE				down
cg12231969	-0.227695	0.371331	-21.1341	3.17195e-66	3.18224e-64	140.032	0.468235	0.24054	-0.227695	2	119605253	R	I	EN1	1stExon	island	1stExon-island	chr2:119605200-119605620	NA	NA				down
cg27353308	-0.235589	0.829467	-21.0999	4.4294e-66	4.41434e-64	139.699	0.929731	0.694142	-0.235589	10	133796559	F	I	BNIP3	TSS1500	island	TSS1500-island	chr10:133794898-133796598	NA	NA				down
cg12535476	-0.271308	0.756163	-21.0669	6.11071e-66	6.01033e-64	139.377	0.871628	0.60032	-0.271308	6	55691833	R	II	BMP5	Body	opensea	Body-opensea		NA	TRUE				down
cg00579868	0.338725	0.462987	21.0516	7.09918e-66	6.95227e-64	139.228	0.31883	0.657555	0.338725	7	5271516	R	I	WIPI2	3'UTR	shelf	3'UTR-shelf	chr7:5267748-5268110	NA	NA				up
cg03458229	-0.241306	0.643726	-21.0399	7.96007e-66	7.77847e-64	139.114	0.746422	0.505117	-0.241306	16	31286562	R	II	ITGAM	Body	opensea	Body-opensea		NA	NA				down
cg07195057	-0.218786	0.813013	-21.022	9.47969e-66	9.21367e-64	138.939	0.906126	0.687339	-0.218786	1	907118	F	II	PLEKHN1	Body	shore	Body-shore	chr1:906296-906538	NA	NA				down
cg21609154	-0.203695	0.758137	-21.0219	9.49e-66	9.21367e-64	138.938	0.844827	0.641132	-0.203695	13	113624991	F	I	MCF2L	Body	shore	Body-shore	chr13:113622737-113623660	NA	NA		rs75876979		down
cg25726664	-0.331707	0.293969	-21.0145	1.01963e-65	9.85696e-64	138.866	0.435139	0.103433	-0.331707	7	42277807	F	I	GLI3	TSS1500	island	TSS1500-island	chr7:42276003-42277850	NA	NA				down
cg09929567	0.283357	0.758153	20.9974	1.20533e-65	1.16025e-63	138.699	0.63756	0.920917	0.283357	14	75936789	F	II	JDP2	3'UTR	opensea	3'UTR-opensea		NA	NA				up
cg15868367	-0.220287	0.832838	-20.9957	1.22596e-65	1.1776e-63	138.682	0.926589	0.706302	-0.220287	11	1471425	F	I	BRSK2	Body	island	Body-island	chr11:1471339-1471595	NA	NA				down
cg01919011	0.294219	0.656884	20.9885	1.31448e-65	1.25995e-63	138.613	0.531668	0.825887	0.294219	14	75936668	F	I	JDP2	3'UTR	opensea	3'UTR-opensea		NA	NA				up
cg15015109	-0.223725	0.818909	-20.9835	1.38065e-65	1.31778e-63	138.564	0.914123	0.690398	-0.223725	17	65136480	R	II	HELZ	Body	opensea	Body-opensea		NA	TRUE				down
cg15460348	-0.36464	0.332393	-20.9379	2.15567e-65	2.03598e-63	138.119	0.487579	0.122939	-0.36464	4	88896909	F	II	SPP1	1stExon	opensea	1stExon-opensea		NA	NA	low-CpG:89115825-89115952	rs11544544	rs76510048	down
cg11750962	-0.251376	0.784587	-20.8971	3.21179e-65	2.98353e-63	137.721	0.891569	0.640193	-0.251376	1	11194678	F	II	MTOR	Body	opensea	Body-opensea		TRUE	TRUE				down
cg00232679	-0.251051	0.510917	-20.8623	4.51635e-65	4.15265e-63	137.381	0.617762	0.36671	-0.251051	5	1405588	F	II	SLC6A3	Body	opensea	Body-opensea		NA	NA		rs2617578		down
cg17028443	-0.325119	0.313827	-20.821	6.76224e-65	6.155e-63	136.978	0.452194	0.127075	-0.325119	X	3630086	F	II	PRKX	Body	shore	Body-shore	chrX:3630406-3630620	NA	NA				down
cg15902830	-0.266529	0.777505	-20.7973	8.52431e-65	7.67444e-63	136.747	0.890937	0.624407	-0.266529	1	3387913	R	II	ARHGEF16	Body	opensea	Body-opensea		NA	TRUE				down
cg07812715	-0.209244	0.567489	-20.7971	8.54319e-65	7.67444e-63	136.744	0.65654	0.447296	-0.209244	12	117483086	F	I	TESC	Body	shore	Body-shore	chr12:117484305-117484627	NA	TRUE				down
cg00328210	0.294916	0.668181	20.7862	9.49756e-65	8.49063e-63	136.639	0.542669	0.837585	0.294916	1	1993016	R	II	PRKCZ	Body	shore	Body-shore	chr1:1990779-1991171	NA	NA				up
cg22750001	-0.281758	0.686045	-20.7796	1.01357e-64	9.00765e-63	136.574	0.805958	0.524199	-0.281758	11	58981095	F	II	MPEG1	TSS1500	opensea	TSS1500-opensea		NA	NA				down
cg24299913	0.27474	0.65459	20.7691	1.1228e-64	9.93922e-63	136.472	0.537664	0.812404	0.27474	19	42408316	R	II	ARHGEF1	Body	island	Body-island	chr19:42408315-42408535	NA	NA				up
cg25457200	-0.236581	0.700654	-20.7666	1.15056e-64	1.0165e-62	136.447	0.80134	0.564759	-0.236581	15	65811116	R	II	DPP8	TSS1500	shore	TSS1500-shore	chr15:65809685-65810168	NA	NA				down
cg01341487	-0.21712	0.551654	-20.7477	1.38371e-64	1.21299e-62	136.263	0.644058	0.426938	-0.21712	22	43505954	F	II	BIK	TSS1500	island	TSS1500-island	chr22:43505951-43506167	NA	NA				down
cg06604289	-0.289964	0.435103	-20.7143	1.91936e-64	1.6505e-62	135.936	0.558508	0.268544	-0.289964	1	14057606	F	I	PRDM2	Body	opensea	Body-opensea		NA	NA		rs77672642		down
cg24566217	-0.246848	0.727487	-20.7073	2.0549e-64	1.75369e-62	135.868	0.832543	0.585694	-0.246848	11	120254723	R	II	ARHGEF12	Body	opensea	Body-opensea		NA	NA				down
cg01798385	-0.241794	0.630849	-20.6998	2.21122e-64	1.88354e-62	135.795	0.733753	0.491959	-0.241794	20	47284667	R	II	PREX1	Body	shelf	Body-shelf	chr20:47281297-47281643	TRUE	NA				down
cg16117273	-0.236245	0.409533	-20.6757	2.79894e-64	2.37968e-62	135.56	0.510076	0.273831	-0.236245	14	30397763	R	I	PRKD1	TSS1500	shore	TSS1500-shore	chr14:30396210-30397420	NA	NA				down
cg12575438	-0.209054	0.679512	-20.6496	3.61406e-64	3.03272e-62	135.305	0.768482	0.559429	-0.209054	10	131264846	F	II	MGMT	TSS1500	shore	TSS1500-shore	chr10:131264948-131265710	NA	NA			rs60011905	down
cg08371852	-0.269808	0.6065	-20.6236	4.66188e-64	3.86885e-62	135.051	0.721327	0.451518	-0.269808	15	80878744	R	II	ARNT2	Body	opensea	Body-opensea		NA	TRUE				down
cg22906709	-0.273361	0.76399	-20.6176	4.94187e-64	4.09368e-62	134.992	0.880329	0.606968	-0.273361	13	114797349	R	I	RASA3	Body	opensea	Body-opensea		TRUE	NA				down
cg04817300	-0.267746	0.734904	-20.6076	5.45069e-64	4.48227e-62	134.894	0.848853	0.581107	-0.267746	11	128812875	R	II	TP53AIP1	TSS200	opensea	TSS200-opensea		NA	NA			rs75197758	down
cg18804777	0.345793	0.506284	20.5894	6.51143e-64	5.32545e-62	134.717	0.359119	0.704912	0.345793	1	155161833	R	II	MUC1	Body	shore	Body-shore	chr1:155163434-155163818	NA	NA				up
cg16438525	-0.220903	0.810868	-20.584	6.86865e-64	5.60745e-62	134.664	0.904882	0.683979	-0.220903	3	52517742	R	II	NISCH	Body	shelf	Body-shelf	chr3:52521674-52522612	TRUE	TRUE				down
cg21790314	-0.228015	0.690933	-20.5811	7.06463e-64	5.75703e-62	134.636	0.787973	0.559958	-0.228015	4	955469	F	II	DGKQ	Body	shelf	Body-shelf	chr4:951611-952249	TRUE	NA				down
cg06157219	-0.250825	0.429903	-20.5708	7.8148e-64	6.32271e-62	134.535	0.536651	0.285826	-0.250825	1	2063875	F	II	PRKCZ	5'UTR	island	5'UTR-island	chr1:2063782-2064052	NA	NA				down
cg14765206	-0.295474	0.41158	-20.5572	8.92557e-64	7.18277e-62	134.402	0.53733	0.241856	-0.295474	10	101744219	R	II	DNMBP	5'UTR	opensea	5'UTR-opensea		NA	TRUE				down
cg06958211	-0.247241	0.785165	-20.5545	9.1657e-64	7.36289e-62	134.376	0.890388	0.643147	-0.247241	15	40532180	R	II	PAK6	1stExon	shore	1stExon-shore	chr15:40531244-40531589	NA	TRUE				down
cg15917060	0.258612	0.428182	20.5537	9.23313e-64	7.40389e-62	134.368	0.31812	0.576732	0.258612	X	64891199	F	II	MSN	Body	shelf	Body-shelf	chrX:64887549-64887837	NA	NA				up
cg22025263	-0.227741	0.796983	-20.5165	1.32952e-63	1.04934e-61	134.004	0.893907	0.666166	-0.227741	1	43419475	R	II	SLC2A1	Body	shelf	Body-shelf	chr1:43423467-43424768	NA	NA				down
cg23172664	-0.280531	0.698521	-20.4817	1.86771e-63	1.45128e-61	133.665	0.817911	0.53738	-0.280531	6	86169204	R	II	NT5E	Body	opensea	Body-opensea		NA	TRUE				down
cg01804036	-0.235072	0.380975	-20.4474	2.61477e-63	2.01264e-61	133.329	0.481019	0.245947	-0.235072	12	117483310	F	II	TESC	Body	shore	Body-shore	chr12:117484305-117484627	NA	TRUE				down
cg23440058	-0.300853	0.741778	-20.4364	2.90931e-63	2.22994e-61	133.223	0.869817	0.568964	-0.300853	3	124103696	R	II	KALRN	Body	opensea	Body-opensea		NA	NA				down
cg21792737	-0.274483	0.453002	-20.4337	2.98949e-63	2.28752e-61	133.196	0.569819	0.295335	-0.274483	6	155776999	R	II	NOX3	1stExon	opensea	1stExon-opensea		NA	NA				down
cg02385173	-0.261998	0.806522	-20.425	3.25376e-63	2.48132e-61	133.111	0.918025	0.656028	-0.261998	11	76571534	R	II	ACER3	TSS1500	shore	TSS1500-shore	chr11:76571963-76572291	NA	NA				down
cg16509061	-0.281003	0.726615	-20.4063	3.90686e-63	2.95938e-61	132.928	0.846206	0.565203	-0.281003	5	1269309	R	II	TERT	Body	shore	Body-shore	chr5:1270778-1271101	NA	NA			rs71593394	down
cg17541290	-0.226587	0.712218	-20.3935	4.43128e-63	3.34539e-61	132.803	0.808651	0.582064	-0.226587	13	114797383	F	I	RASA3	Body	opensea	Body-opensea		TRUE	NA				down
cg11838898	-0.254057	0.717822	-20.381	5.00807e-63	3.76824e-61	132.681	0.825945	0.571888	-0.254057	2	131672890	F	II	ARHGEF4	TSS1500	shore	TSS1500-shore	chr2:131673686-131674150	NA	NA				down
cg09966375	-0.242028	0.688733	-20.3706	5.53989e-63	4.14079e-61	132.58	0.791737	0.549709	-0.242028	7	158280939	R	II	PTPRN2	Body	shore	Body-shore	chr7:158281373-158281734	NA	NA				down
cg25941751	-0.30617	0.557832	-20.3507	6.73759e-63	5.01939e-61	132.384	0.688134	0.381964	-0.30617	2	46613544	F	II	EPAS1	3'UTR	opensea	3'UTR-opensea		NA	TRUE				down
cg03120102	-0.239834	0.81006	-20.3422	7.3163e-63	5.42367e-61	132.302	0.91213	0.672297	-0.239834	16	78991723	R	II	WWOX	Body	opensea	Body-opensea		NA	NA				down
cg24323597	-0.243191	0.745487	-20.3059	1.04394e-62	7.67582e-61	131.947	0.848987	0.605795	-0.243191	3	123813504	R	II	KALRN	TSS200	opensea	TSS200-opensea		NA	NA				down
cg13206028	0.29426	0.721193	20.2986	1.12193e-62	8.23587e-61	131.875	0.59596	0.89022	0.29426	10	114780354	R	II	TCF7L2	Body	opensea	Body-opensea		NA	TRUE			rs34167419	up
cg03731458	-0.266307	0.70713	-20.2891	1.23033e-62	9.00238e-61	131.783	0.820467	0.55416	-0.266307	10	11246763	F	II	CUGBP2	Body	opensea	Body-opensea		NA	NA				down
cg13557594	-0.285881	0.683647	-20.2707	1.47408e-62	1.07337e-60	131.603	0.805314	0.519433	-0.285881	5	1395203	R	II	SLC6A3	Body	opensea	Body-opensea		NA	NA				down
cg04042468	-0.247269	0.42967	-20.2522	1.76699e-62	1.28046e-60	131.422	0.534905	0.287636	-0.247269	22	43506033	R	I	BIK	TSS1500	island	TSS1500-island	chr22:43505951-43506167	NA	NA				down
cg07072704	-0.210657	0.613699	-20.2425	1.94349e-62	1.39492e-60	131.327	0.703352	0.492696	-0.210657	22	45899736	R	I	FBLN1	Body	shore	Body-shore	chr22:45898294-45899357	NA	NA				down
cg01393945	-0.300653	0.73683	-20.1653	4.13916e-62	2.92894e-60	130.572	0.864784	0.564131	-0.300653	5	10457034	F	I	ROPN1L	Body	opensea	Body-opensea		NA	TRUE				down
cg08104283	-0.2446	0.675053	-20.1543	4.60943e-62	3.25661e-60	130.465	0.779152	0.534552	-0.2446	13	113676829	F	II	MCF2L	Body	island	Body-island	chr13:113676781-113677120	NA	TRUE				down
cg04375688	-0.263536	0.592367	-20.1528	4.67667e-62	3.29895e-60	130.451	0.704524	0.440988	-0.263536	2	26470049	R	II	HADHB	5'UTR	shore	5'UTR-shore	chr2:26468170-26468407	NA	NA				down
cg06411879	0.280364	0.504489	20.147	4.94953e-62	3.48598e-60	130.394	0.38517	0.665533	0.280364	10	21456039	F	II	NEBL	Body	opensea	Body-opensea		NA	NA		rs79209179		up
cg11906607	-0.223187	0.691046	-20.1435	5.12043e-62	3.59513e-60	130.36	0.786032	0.562845	-0.223187	19	2524064	R	II	GNG7	5'UTR	shore	5'UTR-shore	chr19:2525140-2525460	TRUE	TRUE				down
cg23808815	-0.235763	0.832905	-20.1176	6.59849e-62	4.61139e-60	130.107	0.933243	0.697479	-0.235763	22	40415331	R	II	FAM83F	Body	shelf	Body-shelf	chr22:40417353-40417870	NA	NA				down
cg02640173	-0.254351	0.729421	-20.1077	7.27374e-62	5.052e-60	130.01	0.837669	0.583319	-0.254351	2	121605707	F	II	GLI2	Body	opensea	Body-opensea		NA	NA				down
cg24296761	0.25973	0.595648	20.0809	9.45423e-62	6.53631e-60	129.748	0.485111	0.74484	0.25973	19	42408458	F	I	ARHGEF1	Body	island	Body-island	chr19:42408315-42408535	TRUE	NA				up
cg10012530	-0.219108	0.686568	-20.0453	1.34078e-61	9.17312e-60	129.399	0.779818	0.56071	-0.219108	2	129073706	R	II	HS6ST1	Body	shore	Body-shore	chr2:129075197-129077639	NA	TRUE				down
cg12324353	-0.300566	0.657871	-20.0452	1.34104e-61	9.17312e-60	129.399	0.785788	0.485222	-0.300566	5	1269197	F	II	TERT	Body	shore	Body-shore	chr5:1270778-1271101	NA	NA		rs35218116		down
cg20804050	-0.279391	0.264613	-20.0359	1.46955e-61	1.0037e-59	129.308	0.383518	0.104127	-0.279391	2	119605441	R	I	EN1	1stExon	island	1stExon-island	chr2:119605200-119605620	NA	NA				down
cg19730924	-0.238425	0.721913	-20.0339	1.49921e-61	1.02241e-59	129.288	0.823383	0.584958	-0.238425	6	32140544	R	II	AGPAT1	5'UTR	opensea	5'UTR-opensea		NA	NA				down
cg10725937	-0.264533	0.603656	-20.0285	1.58036e-61	1.07612e-59	129.235	0.716238	0.451705	-0.264533	6	41130978	R	II	TREM2	TSS200	opensea	TSS200-opensea		NA	NA				down
cg00709652	-0.242549	0.382348	-20.0275	1.5959e-61	1.08507e-59	129.225	0.485574	0.243025	-0.242549	3	100673784	R	II	ABI3BP	Body	opensea	Body-opensea		TRUE	TRUE				down
cg04213163	-0.20107	0.667944	-20.01	1.8937e-61	1.28561e-59	129.055	0.753517	0.552447	-0.20107	1	226905595	R	II	ITPKB	Body	opensea	Body-opensea		NA	TRUE				down
cg26716103	-0.211768	0.794243	-19.9888	2.33146e-61	1.57569e-59	128.847	0.884369	0.672601	-0.211768	10	81020830	F	II	ZMIZ1	Body	opensea	Body-opensea		TRUE	TRUE				down
cg07021447	-0.225818	0.735791	-19.9303	4.13278e-61	2.76823e-59	128.276	0.831896	0.606078	-0.225818	14	69418951	R	II	ACTN1	Body	opensea	Body-opensea		NA	TRUE				down
cg22056595	-0.243239	0.418461	-19.9116	4.96772e-61	3.30298e-59	128.092	0.52198	0.278741	-0.243239	7	158293463	F	II	PTPRN2	Body	opensea	Body-opensea		NA	TRUE				down
cg07182163	-0.26915	0.660346	-19.9081	5.13922e-61	3.41199e-59	128.058	0.774893	0.505743	-0.26915	14	79511907	R	II	NRXN3	Body	opensea	Body-opensea		NA	TRUE				down
cg16287284	-0.279321	0.544848	-19.8873	6.29907e-61	4.16366e-59	127.855	0.663724	0.384403	-0.279321	12	101580136	F	II	SLC5A8	Body	opensea	Body-opensea		NA	TRUE				down
cg07926491	-0.281585	0.713783	-19.866	7.76254e-61	5.08633e-59	127.646	0.833622	0.552037	-0.281585	12	57489971	R	II	STAT6	3'UTR	opensea	3'UTR-opensea		NA	NA			rs75089968	down
cg14666108	-0.220738	0.706348	-19.8539	8.73802e-61	5.70893e-59	127.528	0.800291	0.579553	-0.220738	1	3614578	F	II	TP73	Body	opensea	Body-opensea		NA	NA				down
cg14693090	-0.261287	0.549708	-19.847	9.35135e-61	6.09201e-59	127.461	0.660908	0.399621	-0.261287	12	11899281	F	II	ETV6	Body	opensea	Body-opensea		NA	TRUE				down
cg12649343	-0.24027	0.79949	-19.8411	9.90484e-61	6.43401e-59	127.403	0.901745	0.661476	-0.24027	22	47023005	R	II	GRAMD4	Body	island	Body-island	chr22:47022752-47023210	TRUE	TRUE				down
cg10019329	-0.212452	0.847514	-19.8407	9.94587e-61	6.45138e-59	127.399	0.93793	0.725479	-0.212452	21	42692748	R	II	FAM3B	Body	shelf	Body-shelf	chr21:42688746-42689085	NA	NA				down
cg00514575	-0.289798	0.505983	-19.8361	1.04014e-60	6.73721e-59	127.354	0.629317	0.339519	-0.289798	5	180231155	F	II	MGAT1	TSS1500	shore	TSS1500-shore	chr5:180229375-180230147	NA	NA				down
cg16001384	-0.286529	0.588751	-19.8332	1.07081e-60	6.92588e-59	127.325	0.710694	0.424165	-0.286529	8	134306801	R	II	NDRG1	5'UTR	shore	5'UTR-shore	chr8:134308328-134310145	TRUE	TRUE				down
cg06495401	-0.25905	0.814038	-19.8117	1.32149e-60	8.48649e-59	127.115	0.924286	0.665236	-0.25905	2	109559412	R	II	EDAR	5'UTR	shore	5'UTR-shore	chr2:109558965-109559186	NA	NA				down
cg15468976	-0.243498	0.498872	-19.8104	1.3385e-60	8.58354e-59	127.103	0.602502	0.359004	-0.243498	1	2106222	F	I	PRKCZ	Body	opensea	Body-opensea		NA	NA				down
cg07935264	-0.232101	0.281688	-19.8038	1.42854e-60	9.1479e-59	127.038	0.380467	0.148366	-0.232101	2	113594375	R	II	IL1B	TSS200	opensea	TSS200-opensea		NA	NA				down
cg08444004	0.26639	0.546187	19.8025	1.44583e-60	9.24553e-59	127.026	0.432814	0.699204	0.26639	2	240086178	R	II	HDAC4	Body	opensea	Body-opensea		NA	NA				up
cg05658512	-0.238069	0.661374	-19.7667	2.05298e-60	1.29447e-58	126.676	0.762693	0.524624	-0.238069	7	2594133	F	II	C7orf27	5'UTR	shore	5'UTR-shore	chr7:2594724-2595538	NA	NA		rs1866019		down
cg21033709	-0.210916	0.754468	-19.7632	2.12483e-60	1.33604e-58	126.641	0.844232	0.633315	-0.210916	11	128812804	R	II	TP53AIP1	1stExon	opensea	1stExon-opensea		NA	NA				down
cg23330006	-0.250212	0.61355	-19.762	2.15017e-60	1.35009e-58	126.63	0.720037	0.469825	-0.250212	12	106507713	R	II	NUAK1	Body	opensea	Body-opensea		NA	TRUE			rs74877240	down
cg08781549	-0.206169	0.886234	-19.7537	2.33378e-60	1.46131e-58	126.548	0.973977	0.767808	-0.206169	2	239970152	R	II	HDAC4	3'UTR	opensea	3'UTR-opensea		NA	NA			rs72409409	down
cg23976499	-0.277043	0.341549	-19.7482	2.46186e-60	1.53725e-58	126.494	0.459455	0.182412	-0.277043	10	11207527	R	II	CUGBP2	Body	island	Body-island	chr10:11207178-11207980	TRUE	NA				down
cg05623781	-0.231848	0.796871	-19.7352	2.79518e-60	1.73578e-58	126.368	0.895543	0.663695	-0.231848	13	114807633	R	II	RASA3	Body	island	Body-island	chr13:114807632-114807834	NA	NA				down
cg27599211	-0.233186	0.488524	-19.7349	2.80533e-60	1.73969e-58	126.364	0.587765	0.354579	-0.233186	12	117483006	F	I	TESC	Body	shore	Body-shore	chr12:117484305-117484627	NA	NA				down
cg04915300	-0.238988	0.604337	-19.7125	3.49366e-60	2.15471e-58	126.145	0.706047	0.467059	-0.238988	2	157314925	F	II	GPD2	5'UTR	opensea	5'UTR-opensea		NA	TRUE				down
cg24241305	-0.207977	0.80305	-19.6613	5.76909e-60	3.52438e-58	125.644	0.891562	0.683585	-0.207977	13	114826075	R	II	RASA3	Body	opensea	Body-opensea		NA	NA			rs78797902	down
cg17316096	-0.253929	0.641928	-19.6534	6.23524e-60	3.804e-58	125.567	0.749997	0.496068	-0.253929	7	158158218	R	II	PTPRN2	Body	opensea	Body-opensea		NA	NA				down
cg04221117	-0.360625	0.447787	-19.6463	6.68503e-60	4.07291e-58	125.497	0.601264	0.240639	-0.360625	10	11206221	F	II	CUGBP2	Body	shore	Body-shore	chr10:11207178-11207980	NA	NA		rs76074886		down
cg02487452	-0.201645	0.659875	-19.6225	8.43569e-60	5.09823e-58	125.265	0.745692	0.544047	-0.201645	19	855899	R	II	ELANE	Body	island	Body-island	chr19:855526-856146	NA	NA				down
cg15089806	-0.203895	0.600876	-19.6208	8.58214e-60	5.1798e-58	125.248	0.687651	0.483756	-0.203895	1	43418199	R	II	SLC2A1	Body	opensea	Body-opensea		NA	TRUE				down
cg18114040	-0.274812	0.386633	-19.5924	1.13327e-59	6.78546e-58	124.971	0.503589	0.228777	-0.274812	13	111062247	R	II	COL4A2	Body	opensea	Body-opensea		NA	NA				down
cg00799984	-0.23302	0.781149	-19.5657	1.47175e-59	8.74256e-58	124.71	0.88032	0.647299	-0.23302	8	134307105	R	II	NDRG1	5'UTR	shore	5'UTR-shore	chr8:134308328-134310145	NA	NA				down
cg23152216	-0.225552	0.683292	-19.5542	1.64767e-59	9.7491e-58	124.597	0.779285	0.553732	-0.225552	12	25405085	R	II	KRAS	TSS1500	opensea	TSS1500-opensea		NA	NA			rs61759611	down
cg19420101	0.263894	0.672865	19.5453	1.79839e-59	1.06131e-57	124.51	0.560554	0.824449	0.263894	7	98996656	R	II	PDAP1	Body	opensea	Body-opensea		NA	TRUE				up
cg14541848	0.226628	0.712384	19.528	2.13069e-59	1.25413e-57	124.34	0.615934	0.842562	0.226628	9	91995929	R	II	SEMA4D	Body	shore	Body-shore	chr9:91995951-91996230	NA	NA				up
cg10372476	-0.362701	0.403216	-19.5272	2.14599e-59	1.26149e-57	124.333	0.557577	0.194876	-0.362701	1	236849473	R	II	ACTN2	TSS1500	island	TSS1500-island	chr1:236849472-236850323	NA	NA			rs75163151	down
cg04561571	-0.236527	0.433928	-19.5232	2.23287e-59	1.30746e-57	124.294	0.534591	0.298064	-0.236527	12	93834146	R	II	UBE2N	Body	shore	Body-shore	chr12:93834935-93836089	NA	NA				down
cg13673290	0.256398	0.651165	19.522	2.25932e-59	1.32123e-57	124.282	0.542046	0.798444	0.256398	9	130407144	F	II	STXBP1	Body	opensea	Body-opensea		NA	TRUE		rs56408809		up
cg23746600	0.235477	0.247455	19.4693	3.7857e-59	2.19114e-57	123.767	0.147238	0.382716	0.235477	6	160403181	F	II	IGF2R	Body	opensea	Body-opensea		NA	TRUE		rs8191699		up
cg04721825	-0.32658	0.506203	-19.4655	3.93185e-59	2.26991e-57	123.729	0.645192	0.318611	-0.32658	17	64464487	R	II	PRKCA	Body	opensea	Body-opensea		NA	TRUE				down
cg21223094	-0.279155	0.349917	-19.4637	3.99858e-59	2.30255e-57	123.712	0.468722	0.189567	-0.279155	12	11975515	F	II	ETV6	Body	opensea	Body-opensea		NA	TRUE		rs2710287		down
cg21871038	-0.274477	0.657945	-19.4397	5.06313e-59	2.89709e-57	123.477	0.774759	0.500282	-0.274477	6	50697940	F	II	TFAP2D	Body	opensea	Body-opensea		NA	TRUE				down
cg13398658	0.216608	0.573297	19.4357	5.26317e-59	3.00393e-57	123.438	0.481111	0.697719	0.216608	3	44981371	R	II	ZDHHC3	Body	opensea	Body-opensea		NA	TRUE				up
cg05303999	-0.244695	0.810001	-19.4204	6.11262e-59	3.47557e-57	123.289	0.91414	0.669445	-0.244695	20	47988955	F	II	KCNB1	3'UTR	opensea	3'UTR-opensea		NA	NA			rs13516	down
cg16614020	-0.262166	0.621453	-19.4192	6.18702e-59	3.51345e-57	123.277	0.733028	0.470862	-0.262166	5	1414806	F	II	SLC6A3	Body	shore	Body-shore	chr5:1416792-1417004	TRUE	NA		rs8179027		down
cg07263853	-0.235628	0.779191	-19.4153	6.42543e-59	3.64425e-57	123.239	0.879471	0.643843	-0.235628	5	180047686	F	II	FLT4	Body	island	Body-island	chr5:180045789-180048897	TRUE	NA				down
cg27627524	-0.277754	0.69173	-19.4034	7.22006e-59	4.08467e-57	123.122	0.809939	0.532184	-0.277754	8	131325625	R	II	ASAP1	Body	opensea	Body-opensea		NA	TRUE				down
cg00084094	-0.240688	0.283907	-19.3955	7.80672e-59	4.40253e-57	123.044	0.386341	0.145653	-0.240688	12	109096204	R	II	CORO1C	5'UTR	opensea	5'UTR-opensea		NA	TRUE				down
cg09238677	-0.316641	0.269285	-19.3954	7.81116e-59	4.40253e-57	123.044	0.404043	0.0874023	-0.316641	12	8218922	F	II	C3AR1	1stExon	opensea	1stExon-opensea		NA	NA				down
cg00855990	0.211309	0.36172	19.3826	8.85271e-59	4.97714e-57	122.919	0.27179	0.483099	0.211309	1	18959354	F	II	PAX7	Body	island	Body-island	chr1:18956895-18959829	NA	NA				up
cg08441850	-0.251937	0.552742	-19.3786	9.21385e-59	5.17374e-57	122.879	0.659963	0.408026	-0.251937	17	37956902	R	II	IKZF3	Body	opensea	Body-opensea		NA	TRUE				down
cg02208432	-0.272219	0.649479	-19.3744	9.59246e-59	5.36631e-57	122.839	0.765331	0.493113	-0.272219	11	76571458	R	II	ACER3	TSS1500	shore	TSS1500-shore	chr11:76571963-76572291	NA	NA				down
cg14159342	-0.252179	0.485165	-19.3626	1.0778e-58	5.9998e-57	122.723	0.592489	0.34031	-0.252179	1	3624292	F	II	TP73	Body	shore	Body-shore	chr1:3623318-3623521	NA	NA				down
cg18515587	0.285666	0.486862	19.3566	1.14285e-58	6.3541e-57	122.664	0.365286	0.650952	0.285666	1	151344806	R	II	SELENBP1	Body	opensea	Body-opensea		NA	TRUE				up
cg15038331	-0.243917	0.790467	-19.3314	1.46279e-58	8.05354e-57	122.418	0.894275	0.650358	-0.243917	15	74290466	F	II	PML	Body	island	Body-island	chr15:74290344-74290760	NA	NA				down
cg21673873	-0.226754	0.776423	-19.3261	1.54033e-58	8.44955e-57	122.366	0.872926	0.646172	-0.226754	11	70511688	R	II	SHANK2	Body	shelf	Body-shelf	chr11:70508328-70508617	NA	NA				down
cg24829557	-0.281004	0.727453	-19.3078	1.84292e-58	1.00727e-56	122.187	0.847045	0.566041	-0.281004	3	123813465	F	I	KALRN	TSS200	opensea	TSS200-opensea		NA	NA				down
cg05346287	-0.238696	0.700679	-19.3073	1.85146e-58	1.01071e-56	122.183	0.802266	0.563569	-0.238696	7	50611884	R	II	DDC	5'UTR	opensea	5'UTR-opensea		NA	NA				down
cg01924561	-0.289798	0.680308	-19.2949	2.09077e-58	1.1386e-56	122.061	0.803642	0.513844	-0.289798	1	43416103	F	II	SLC2A1	Body	opensea	Body-opensea		NA	TRUE		rs17387775		down
cg09670535	0.223861	0.320181	19.2851	2.3032e-58	1.24976e-56	121.965	0.224908	0.448769	0.223861	1	18959427	F	II	PAX7	Body	island	Body-island	chr1:18956895-18959829	NA	NA				up
cg27417609	0.261335	0.332387	19.2807	2.4033e-58	1.30251e-56	121.922	0.221166	0.482502	0.261335	16	68676806	F	II	CDH3	TSS1500	island	TSS1500-island	chr16:68676450-68676843	NA	NA				up
cg07012823	-0.259133	0.633165	-19.2779	2.46953e-58	1.3352e-56	121.895	0.743449	0.484316	-0.259133	6	155777070	R	II	NOX3	TSS200	opensea	TSS200-opensea		NA	NA				down
cg20471798	-0.260651	0.736768	-19.2727	2.59972e-58	1.40056e-56	121.844	0.847697	0.587047	-0.260651	5	1405330	F	II	SLC6A3	Body	opensea	Body-opensea		NA	NA			rs2735926	down
cg15750696	-0.262849	0.686538	-19.2724	2.60689e-58	1.40275e-56	121.841	0.798404	0.535555	-0.262849	6	56507601	R	II	DST	Body	opensea	Body-opensea		NA	TRUE				down
cg18843856	-0.269529	0.672591	-19.2707	2.65067e-58	1.42461e-56	121.824	0.7873	0.51777	-0.269529	2	121651050	R	II	GLI2	Body	opensea	Body-opensea		NA	TRUE				down
cg24119990	-0.270468	0.538691	-19.264	2.83054e-58	1.51947e-56	121.759	0.653799	0.383331	-0.270468	3	187386810	F	II	SST	3'UTR	shore	3'UTR-shore	chr3:187387914-187388176	NA	NA		rs4988514		down
cg11859594	-0.312899	0.442246	-19.2381	3.64978e-58	1.9546e-56	121.505	0.575412	0.262513	-0.312899	17	76755745	R	II	CYTH1	Body	opensea	Body-opensea		NA	TRUE				down
cg09837995	-0.218099	0.837561	-19.2171	4.48368e-58	2.38141e-56	121.3	0.930382	0.712283	-0.218099	10	79256840	F	II	KCNMA1	Body	opensea	Body-opensea		NA	TRUE				down
cg08742262	-0.270564	0.425121	-19.1875	5.9905e-58	3.16313e-56	121.011	0.54027	0.269706	-0.270564	7	158342283	R	II	PTPRN2	Body	shore	Body-shore	chr7:158342660-158342964	TRUE	TRUE				down
cg22193276	-0.260606	0.729083	-19.1844	6.17855e-58	3.2548e-56	120.98	0.839994	0.579388	-0.260606	2	11965198	R	II	LPIN1	3'UTR	opensea	3'UTR-opensea		NA	NA				down
cg22714777	-0.245865	0.311024	-19.1663	7.37459e-58	3.86234e-56	120.803	0.415661	0.169796	-0.245865	2	119605229	R	II	EN1	1stExon	island	1stExon-island	chr2:119605200-119605620	NA	NA				down
cg21163347	-0.39066	0.690147	-19.1637	7.56316e-58	3.95193e-56	120.778	0.856407	0.465747	-0.39066	5	1394633	R	I	SLC6A3	3'UTR	opensea	3'UTR-opensea		TRUE	NA				down
cg07187971	-0.253848	0.798623	-19.1519	8.49665e-58	4.40401e-56	120.662	0.906658	0.65281	-0.253848	18	60481018	R	II	PHLPP1	Body	opensea	Body-opensea		NA	TRUE				down
cg01180441	-0.24616	0.8112	-19.1464	8.9663e-58	4.64212e-56	120.608	0.915962	0.669802	-0.24616	15	74290493	F	II	PML	Body	island	Body-island	chr15:74290344-74290760	NA	NA				down
cg04446870	0.274672	0.712834	19.1438	9.19225e-58	4.74821e-56	120.583	0.595937	0.870609	0.274672	17	64440273	F	II	PRKCA	Body	opensea	Body-opensea		NA	TRUE				up
cg08818284	-0.21311	0.589917	-19.1374	9.78525e-58	5.03149e-56	120.521	0.680614	0.467504	-0.21311	16	28548873	R	II	NUPR1	3'UTR	opensea	3'UTR-opensea		NA	NA				down
cg16643422	-0.225375	0.712089	-19.1309	1.04337e-57	5.34663e-56	120.457	0.808006	0.582631	-0.225375	8	13111435	R	II	DLC1	Body	opensea	Body-opensea		NA	TRUE				down
cg09047573	0.240216	0.369414	19.1276	1.07802e-57	5.51171e-56	120.424	0.267181	0.507398	0.240216	5	137474905	R	II	NME5	5'UTR	opensea	5'UTR-opensea		TRUE	NA				up
cg08241694	-0.214392	0.592104	-19.1227	1.13095e-57	5.77579e-56	120.376	0.683347	0.468954	-0.214392	7	50633896	F	II	DDC	TSS1500	opensea	TSS1500-opensea		NA	NA				down
cg01651169	-0.22378	0.711197	-19.1112	1.26565e-57	6.44184e-56	120.264	0.806435	0.582655	-0.22378	7	98960493	F	II	ARPC1A	Body	opensea	Body-opensea		TRUE	TRUE				down
cg05501617	-0.28655	0.432651	-19.1034	1.36611e-57	6.92969e-56	120.188	0.554603	0.268053	-0.28655	4	185339075	R	II	IRF2	Body	opensea	Body-opensea		TRUE	TRUE				down
cg17933936	-0.24305	0.636267	-19.0905	1.54957e-57	7.7903e-56	120.062	0.739706	0.496656	-0.24305	1	226885709	F	II	ITPKB	Body	opensea	Body-opensea		NA	NA				down
cg24427724	-0.230943	0.459943	-19.0853	1.6302e-57	8.17743e-56	120.012	0.55823	0.327286	-0.230943	12	6234257	F	II	VWF	TSS1500	opensea	TSS1500-opensea		NA	NA			rs61750447	down
cg26577252	-0.291541	0.252014	-19.0825	1.67601e-57	8.38858e-56	119.984	0.376091	0.0845491	-0.291541	15	99212332	F	II	IGF1R	Body	opensea	Body-opensea		TRUE	TRUE		rs74851630		down
cg11920449	-0.206128	0.329508	-19.0716	1.86551e-57	9.28557e-56	119.877	0.417234	0.211106	-0.206128	6	36645608	F	II	CDKN1A	TSS1500	shore	TSS1500-shore	chr6:36646244-36648465	NA	TRUE				down
cg16632346	-0.218454	0.795121	-19.0673	1.94603e-57	9.67573e-56	119.835	0.888092	0.669638	-0.218454	20	48530472	R	II	SPATA2	5'UTR	shore	5'UTR-shore	chr20:48531603-48532316	NA	NA				down
cg24350296	-0.270032	0.35959	-19.0582	2.12686e-57	1.05632e-55	119.746	0.474512	0.204481	-0.270032	13	24144486	F	II	TNFRSF19	TSS1500	opensea	TSS1500-opensea		NA	TRUE				down
cg26295681	-0.20642	0.590462	-19.0369	2.62154e-57	1.2963e-55	119.537	0.678312	0.471892	-0.20642	1	240370617	R	II	FMN2	Body	shore	Body-shore	chr1:240370859-240371526	NA	NA				down
cg06459104	-0.282546	0.436888	-19.0282	2.85314e-57	1.40467e-55	119.453	0.557136	0.27459	-0.282546	18	5456880	F	II	EPB41L3	Body	opensea	Body-opensea		NA	TRUE				down
cg02475236	-0.201367	0.87926	-19.0027	3.66403e-57	1.79605e-55	119.203	0.964959	0.763593	-0.201367	21	42217001	F	II	DSCAM	Body	shore	Body-shore	chr21:42218489-42219222	NA	NA				down
cg23888047	-0.210377	0.731125	-18.9925	4.04745e-57	1.98185e-55	119.104	0.820658	0.610282	-0.210377	12	8274843	F	II	CLEC4A	TSS1500	opensea	TSS1500-opensea		NA	NA			rs76215623	down
cg20553577	0.350344	0.561391	18.984	4.40204e-57	2.14616e-55	119.02	0.412289	0.762633	0.350344	13	111128071	F	I	COL4A2	Body	opensea	Body-opensea		NA	NA		rs4331226		up
cg24354924	-0.244922	0.788449	-18.9753	4.79338e-57	2.32941e-55	118.935	0.892685	0.647763	-0.244922	6	33288680	F	II	DAXX	Body	shore	Body-shore	chr6:33288733-33289008	NA	NA				down
cg12434889	-0.267536	0.549962	-18.966	5.24775e-57	2.542e-55	118.845	0.663822	0.396286	-0.267536	7	158342394	F	II	PTPRN2	Body	shore	Body-shore	chr7:158342660-158342964	TRUE	TRUE		rs10279869		down
cg02413285	-0.257578	0.815898	-18.9505	6.10991e-57	2.9407e-55	118.693	0.92552	0.667942	-0.257578	20	4668134	F	II	PRNP	5'UTR	shore	5'UTR-shore	chr20:4666827-4667874	TRUE	NA				down
cg13860281	-0.335886	0.374003	-18.9468	6.33469e-57	3.0424e-55	118.657	0.516951	0.181066	-0.335886	7	55638724	R	II	VOPP1	Body	shore	Body-shore	chr7:55639277-55640599	TRUE	NA				down
cg00406211	-0.234729	0.59125	-18.9464	6.36181e-57	3.05218e-55	118.653	0.691148	0.456419	-0.234729	10	121077022	F	I	GRK5	Body	opensea	Body-opensea		TRUE	TRUE				down
cg18724912	0.288188	0.681516	18.9388	6.85046e-57	3.28313e-55	118.579	0.558867	0.847055	0.288188	7	75357247	F	II	HIP1	Body	opensea	Body-opensea		NA	TRUE		rs76982994		up
cg19728345	-0.312858	0.515376	-18.9245	7.88523e-57	3.77504e-55	118.438	0.648524	0.335666	-0.312858	5	1394320	R	I	SLC6A3	3'UTR	opensea	3'UTR-opensea		NA	NA				down
cg26447413	-0.293089	0.38296	-18.9113	8.96836e-57	4.27997e-55	118.31	0.507695	0.214606	-0.293089	9	89560715	R	II	GAS1	1stExon	island	1stExon-island	chr9:89560584-89562647	NA	NA				down
cg13777668	-0.211593	0.744364	-18.895	1.05202e-56	5.00471e-55	118.151	0.834415	0.622823	-0.211593	14	69351311	F	II	ACTN1	Body	opensea	Body-opensea		TRUE	TRUE				down
cg26240274	-0.206068	0.72345	-18.886	1.14939e-56	5.44495e-55	118.062	0.81115	0.605082	-0.206068	20	55745712	R	II	BMP7	3'UTR	opensea	3'UTR-opensea		NA	NA			rs45581335	down
cg00354884	-0.203429	0.597838	-18.8678	1.37351e-56	6.47946e-55	117.885	0.684415	0.480986	-0.203429	17	1057541	R	II	ABR	Body	opensea	Body-opensea		TRUE	TRUE				down
cg18809076	-0.259962	0.75743	-18.8305	1.97896e-56	9.26787e-55	117.52	0.868067	0.608104	-0.259962	7	55177623	R	II	EGFR	Body	opensea	Body-opensea		NA	TRUE				down
cg01377523	-0.202398	0.83623	-18.7851	3.08899e-56	1.43473e-54	117.076	0.922368	0.71997	-0.202398	16	48575545	F	II	N4BP1	3'UTR	opensea	3'UTR-opensea		NA	NA				down
cg19595505	0.246751	0.2259	18.7844	3.10952e-56	1.44278e-54	117.069	0.120886	0.367637	0.246751	7	155596322	F	II	SHH	Body	island	Body-island	chr7:155595692-155599414	NA	NA		rs9333634		up
cg16729555	-0.246987	0.59858	-18.7766	3.3546e-56	1.55171e-54	116.994	0.703695	0.456708	-0.246987	1	207143533	R	II	FCAMR	5'UTR	opensea	5'UTR-opensea		NA	NA				down
cg02984184	-0.237942	0.506495	-18.7548	4.15311e-56	1.91128e-54	116.78	0.60776	0.369818	-0.237942	11	35966322	R	II	LDLRAD3	Body	island	Body-island	chr11:35965642-35966454	NA	NA				down
cg19135406	-0.257326	0.365845	-18.7404	4.78377e-56	2.1948e-54	116.639	0.47536	0.218034	-0.257326	4	160219852	F	II	RAPGEF2	Body	opensea	Body-opensea		NA	TRUE				down
cg04159546	-0.208272	0.615429	-18.7396	4.82192e-56	2.21006e-54	116.631	0.704067	0.495795	-0.208272	1	3605087	F	II	TP73	Body	shelf	Body-shelf	chr1:3607096-3607553	TRUE	TRUE		rs1885872		down
cg18544740	-0.229879	0.620204	-18.7352	5.03538e-56	2.30322e-54	116.588	0.718038	0.488159	-0.229879	3	195715851	F	II	SDHAP1	Body	shore	Body-shore	chr3:195716516-195717575	NA	NA		rs79302584		down
cg20157753	-0.220506	0.228883	-18.7218	5.74165e-56	2.61567e-54	116.457	0.322727	0.102221	-0.220506	2	113594343	R	II	IL1B	1stExon	opensea	1stExon-opensea		NA	NA			rs1133555	down
cg25845463	-0.270019	0.598548	-18.7122	6.30686e-56	2.86737e-54	116.364	0.713465	0.443445	-0.270019	1	2064046	R	II	PRKCZ	5'UTR	island	5'UTR-island	chr1:2063782-2064052	NA	NA				down
cg05437294	-0.255747	0.751202	-18.6536	1.11941e-55	5.00861e-54	115.791	0.860044	0.604297	-0.255747	7	157776346	R	II	PTPRN2	Body	opensea	Body-opensea		NA	NA				down
cg04822548	-0.208779	0.679786	-18.6515	1.14253e-55	5.09691e-54	115.771	0.76864	0.559861	-0.208779	6	161836946	R	II	PARK2	Body	opensea	Body-opensea		NA	TRUE				down
cg04669574	-0.313705	0.307006	-18.6369	1.31825e-55	5.83468e-54	115.628	0.440514	0.12681	-0.313705	12	50297945	R	I	FAIM2	TSS1500	island	TSS1500-island	chr12:50297580-50297988	TRUE	TRUE		rs297918		down
cg06351295	-0.236876	0.71159	-18.6355	1.33644e-55	5.90939e-54	115.614	0.812401	0.575525	-0.236876	18	77286052	R	II	NFATC1	Body	island	Body-island	chr18:77286051-77286277	TRUE	NA			rs5826666	down
cg04141008	-0.217446	0.648336	-18.6167	1.60559e-55	7.05117e-54	115.431	0.740878	0.523433	-0.217446	16	3843232	R	II	CREBBP	Body	opensea	Body-opensea		NA	NA				down
cg08288223	-0.205361	0.572627	-18.6163	1.61195e-55	7.06995e-54	115.427	0.660026	0.454665	-0.205361	11	70563131	R	II	SHANK2	Body	shore	Body-shore	chr11:70563664-70563886	NA	NA				down
cg21459816	-0.272698	0.701425	-18.6163	1.613e-55	7.06995e-54	115.426	0.817482	0.544784	-0.272698	7	157588756	F	II	PTPRN2	Body	shore	Body-shore	chr7:157586711-157587112	NA	NA				down
cg18179964	0.202236	0.8048	18.6117	1.68684e-55	7.38641e-54	115.382	0.718731	0.920967	0.202236	4	2933016	R	I	MFSD10	Body	shore	Body-shore	chr4:2933644-2933879	NA	NA				up
cg26453588	-0.209988	0.577332	-18.6037	1.82373e-55	7.94731e-54	115.304	0.6667	0.456712	-0.209988	22	43506021	F	II	BIK	TSS1500	island	TSS1500-island	chr22:43505951-43506167	NA	NA				down
cg19275133	-0.26692	0.667899	-18.6025	1.84493e-55	8.03195e-54	115.292	0.781497	0.514577	-0.26692	11	128812913	R	II	TP53AIP1	TSS200	opensea	TSS200-opensea		NA	NA				down
cg06036471	-0.229878	0.40127	-18.602	1.8555e-55	8.06672e-54	115.287	0.499103	0.269225	-0.229878	10	93861385	R	II	CPEB3	Body	opensea	Body-opensea		TRUE	TRUE				down
cg17764549	-0.266691	0.390432	-18.5899	2.08906e-55	9.04246e-54	115.168	0.503932	0.237241	-0.266691	7	158287907	F	II	PTPRN2	Body	opensea	Body-opensea		TRUE	TRUE				down
cg00025496	-0.267148	0.532848	-18.5826	2.24212e-55	9.67712e-54	115.098	0.646543	0.379394	-0.267148	17	1057343	F	I	ABR	Body	opensea	Body-opensea		TRUE	TRUE				down
cg21897034	-0.214159	0.716325	-18.5704	2.52767e-55	1.08577e-53	114.978	0.807468	0.593309	-0.214159	3	38567652	F	II	EXOG	3'UTR	opensea	3'UTR-opensea		NA	NA				down
cg13024368	-0.240039	0.276975	-18.5684	2.57753e-55	1.10508e-53	114.959	0.379132	0.139093	-0.240039	11	12030088	F	II	DKK3	1stExon	island	1stExon-island	chr11:12029737-12030841	TRUE	NA		rs11544815		down
cg12035325	0.274752	0.653195	18.5564	2.89902e-55	1.23939e-53	114.841	0.536264	0.811016	0.274752	4	151287731	F	II	LRBA	Body	opensea	Body-opensea		NA	TRUE			rs75787207	up
cg19217130	-0.206847	0.669861	-18.5514	3.04271e-55	1.29959e-53	114.793	0.757892	0.551045	-0.206847	2	88427581	R	I	FABP1	TSS200	opensea	TSS200-opensea		NA	NA	low-CpG:88208694-88208701			down
cg02046475	-0.249511	0.745458	-18.5503	3.07761e-55	1.31201e-53	114.782	0.851647	0.602136	-0.249511	8	28047708	F	II	ELP3	3'UTR	opensea	3'UTR-opensea		NA	TRUE				down
cg16617774	-0.218047	0.417865	-18.5467	3.18759e-55	1.35761e-53	114.747	0.510663	0.292616	-0.218047	5	146435656	R	II	PPP2R2B	5'UTR	opensea	5'UTR-opensea		NA	NA				down
cg08956138	-0.225334	0.329788	-18.5356	3.55225e-55	1.50441e-53	114.639	0.425688	0.200353	-0.225334	11	118175384	R	II	CD3E	5'UTR	opensea	5'UTR-opensea		NA	NA				down
cg20667796	-0.227297	0.59221	-18.5344	3.59535e-55	1.52123e-53	114.627	0.688945	0.461648	-0.227297	17	73720234	F	II	ITGB4	TSS1500	shelf	TSS1500-shelf	chr17:73717023-73717847	NA	NA				down
cg25363289	-0.256287	0.537254	-18.5178	4.22754e-55	1.78538e-53	114.465	0.646327	0.39004	-0.256287	5	1409773	R	II	SLC6A3	Body	opensea	Body-opensea		TRUE	NA				down
cg01202666	-0.223981	0.251623	-18.5032	4.88096e-55	2.05556e-53	114.322	0.346946	0.122965	-0.223981	7	19157650	F	II	TWIST1	TSS1500	island	TSS1500-island	chr7:19156050-19158042	TRUE	NA				down
cg19590532	-0.326434	0.314468	-18.499	5.08348e-55	2.13686e-53	114.281	0.453394	0.12696	-0.326434	1	25255920	R	I	RUNX3	Body	island	Body-island	chr1:25255527-25259005	NA	NA				down
cg16517172	-0.214459	0.444656	-18.4859	5.78211e-55	2.41927e-53	114.152	0.535927	0.321468	-0.214459	11	47400156	F	II	SPI1	TSS200	shore	TSS200-shore	chr11:47399788-47400006	NA	NA				down
cg22601496	0.241849	0.823761	18.472	6.61965e-55	2.76458e-53	114.017	0.720833	0.962682	0.241849	3	45004671	F	II	ZDHHC3	5'UTR	opensea	5'UTR-opensea		NA	TRUE				up
cg10508416	-0.215436	0.640732	-18.4588	7.53698e-55	3.12743e-53	113.888	0.73242	0.516983	-0.215436	12	324747	R	II	SLC6A12	TSS1500	opensea	TSS1500-opensea		NA	NA			rs34017229	down
cg20622019	-0.239485	0.424145	-18.4515	8.09387e-55	3.35235e-53	113.817	0.526067	0.286582	-0.239485	20	43279793	F	II	ADA	Body	shore	Body-shore	chr20:43280061-43280727	NA	NA		rs427483		down
cg17129576	0.277146	0.722912	18.4333	9.66996e-55	3.98321e-53	113.639	0.604962	0.882108	0.277146	17	27508027	F	II	MYO18A	TSS1500	shore	TSS1500-shore	chr17:27506889-27507607	NA	NA				up
cg13799919	-0.219784	0.755181	-18.4206	1.09522e-54	4.49906e-53	113.515	0.848718	0.628934	-0.219784	13	28212848	R	II	POLR1D	Body	opensea	Body-opensea		NA	TRUE				down
cg19877765	-0.227542	0.436795	-18.4179	1.12405e-54	4.60494e-53	113.489	0.533634	0.306092	-0.227542	3	11079349	F	II	SLC6A1	3'UTR	opensea	3'UTR-opensea		NA	NA				down
cg20705392	-0.229892	0.797939	-18.396	1.39288e-54	5.68048e-53	113.275	0.895778	0.665886	-0.229892	17	9066278	F	II	NTN1	Body	island	Body-island	chr17:9066152-9066388	NA	TRUE				down
cg13246468	-0.233522	0.411955	-18.3853	1.54747e-54	6.30522e-53	113.17	0.511339	0.277817	-0.233522	1	31205629	F	II	LAPTM5	3'UTR	opensea	3'UTR-opensea		TRUE	NA				down
cg24214471	-0.24983	0.664055	-18.3833	1.5774e-54	6.42139e-53	113.151	0.770379	0.52055	-0.24983	20	36154292	R	II	BLCAP	5'UTR	shore	5'UTR-shore	chr20:36156022-36156669	NA	TRUE				down
cg00973118	-0.201254	0.734771	-18.3825	1.58955e-54	6.46501e-53	113.143	0.820422	0.619168	-0.201254	16	374570	R	II	AXIN1	Body	shore	Body-shore	chr16:374732-375328	TRUE	TRUE				down
cg03905795	-0.291896	0.46523	-18.3659	1.86995e-54	7.55782e-53	112.981	0.589457	0.297562	-0.291896	11	70670880	R	II	SHANK2	Body	shore	Body-shore	chr11:70672834-70673055	NA	NA				down
cg25310676	-0.229388	0.363401	-18.3627	1.93048e-54	7.79548e-53	112.949	0.461026	0.231638	-0.229388	1	10575953	F	II	PEX14	Body	opensea	Body-opensea		NA	TRUE				down
cg26876701	-0.238506	0.811218	-18.36	1.98051e-54	7.99036e-53	112.924	0.912724	0.674218	-0.238506	15	67458665	R	II	SMAD3	Body	opensea	Body-opensea		NA	TRUE				down
cg26254193	-0.212597	0.849751	-18.3587	2.00723e-54	8.0765e-53	112.911	0.940229	0.727632	-0.212597	12	27536519	F	II	ARNTL2	Body	opensea	Body-opensea		NA	TRUE		rs77466585		down
cg26303870	-0.202208	0.631868	-18.3427	2.34635e-54	9.40747e-53	112.755	0.717925	0.515717	-0.202208	14	69443683	R	II	ACTN1	Body	shore	Body-shore	chr14:69444639-69446826	NA	NA				down
cg05095428	-0.202377	0.548109	-18.3387	2.44084e-54	9.77764e-53	112.715	0.634238	0.431861	-0.202377	2	69239676	F	II	ANTXR1	TSS1500	shore	TSS1500-shore	chr2:69240083-69241004	NA	NA		rs28365984		down
cg12485386	-0.201552	0.638761	-18.3373	2.47355e-54	9.8999e-53	112.702	0.724539	0.522987	-0.201552	19	55607746	F	II	PPP1R12C	Body	shore	Body-shore	chr19:55608327-55609048	TRUE	NA				down
cg00506299	0.232354	0.580017	18.3363	2.49869e-54	9.99165e-53	112.692	0.48113	0.713484	0.232354	3	16469127	R	II	RFTN1	Body	opensea	Body-opensea		TRUE	TRUE				up
cg26253898	-0.230127	0.676564	-18.334	2.55528e-54	1.02089e-52	112.67	0.774503	0.544376	-0.230127	2	163006202	R	II	GCG	5'UTR	opensea	5'UTR-opensea		NA	NA				down
cg26645082	-0.315187	0.512589	-18.3254	2.78068e-54	1.10703e-52	112.585	0.646728	0.331541	-0.315187	11	70563264	F	II	SHANK2	Body	shore	Body-shore	chr11:70563664-70563886	NA	NA		rs2440885		down
cg12056733	0.204682	0.7271	18.3186	2.97068e-54	1.17747e-52	112.519	0.639989	0.844672	0.204682	20	43535593	F	II	YWHAB	3'UTR	shelf	3'UTR-shelf	chr20:43538616-43539060	NA	NA				up
cg09458420	-0.204574	0.697085	-18.3179	2.99167e-54	1.18475e-52	112.512	0.784149	0.579576	-0.204574	2	231661317	F	II	CAB39	Body	opensea	Body-opensea		NA	TRUE				down
cg24933645	-0.32209	0.288878	-18.3156	3.05871e-54	1.20918e-52	112.49	0.425956	0.103866	-0.32209	1	220101728	R	I	SLC30A10	1stExon	island	1stExon-island	chr1:220101132-220102147	TRUE	NA	high-CpG:218168163-218168719			down
cg05926314	-0.365597	0.641695	-18.3106	3.21345e-54	1.26924e-52	112.441	0.797288	0.431691	-0.365597	7	157347105	R	II	PTPRN2	Body	shore	Body-shore	chr7:157346613-157347069	NA	NA			rs13309522	down
cg27046077	-0.248973	0.85351	-18.3102	3.22468e-54	1.27145e-52	112.437	0.95947	0.710497	-0.248973	5	14459323	F	II	TRIO	Body	shore	Body-shore	chr5:14461130-14461463	NA	TRUE				down
cg14297772	-0.237369	0.313352	-18.3098	3.23616e-54	1.27487e-52	112.434	0.414373	0.177004	-0.237369	2	119605210	R	II	EN1	1stExon	island	1stExon-island	chr2:119605200-119605620	NA	NA				down
cg20334079	-0.275109	0.494983	-18.3077	3.3049e-54	1.29968e-52	112.413	0.612066	0.336957	-0.275109	13	24144544	F	II	TNFRSF19	TSS200	opensea	TSS200-opensea		NA	TRUE				down
cg09263116	-0.201097	0.489575	-18.3075	3.31096e-54	1.30093e-52	112.411	0.575159	0.374062	-0.201097	22	43505892	R	II	BIK	TSS1500	shore	TSS1500-shore	chr22:43505951-43506167	NA	NA				down
cg08461840	-0.232269	0.298043	-18.3036	3.43844e-54	1.34867e-52	112.373	0.396894	0.164625	-0.232269	19	2620967	F	II	GNG7	5'UTR	shore	5'UTR-shore	chr19:2622522-2622859	NA	NA				down
cg16429735	-0.280412	0.594654	-18.2897	3.94222e-54	1.54225e-52	112.237	0.713994	0.433581	-0.280412	5	1268949	F	II	TERT	Body	shore	Body-shore	chr5:1270778-1271101	NA	NA				down
cg06778024	-0.201942	0.840847	-18.2721	4.68128e-54	1.82191e-52	112.066	0.92679	0.724849	-0.201942	16	89408567	F	II	ANKRD11	5'UTR	shore	5'UTR-shore	chr16:89408237-89408465	TRUE	NA		rs75540348		down
cg25706683	0.279673	0.53286	18.2711	4.72915e-54	1.83895e-52	112.055	0.413835	0.693508	0.279673	7	17346176	R	II	AHR	Body	opensea	Body-opensea		NA	TRUE				up
cg24452821	-0.2608	0.505225	-18.2694	4.8065e-54	1.86582e-52	112.039	0.616218	0.355418	-0.2608	11	113953812	R	I	ZBTB16	Body	island	Body-island	chr11:113953620-113953839	NA	NA				down
cg05075308	-0.239022	0.756312	-18.2589	5.32728e-54	2.06089e-52	111.937	0.858037	0.619015	-0.239022	4	185329364	R	II	IRF2	Body	opensea	Body-opensea		NA	TRUE				down
cg23838245	-0.281066	0.274989	-18.2575	5.39735e-54	2.08621e-52	111.924	0.394608	0.113542	-0.281066	7	81399458	R	II	HGF	TSS200	opensea	TSS200-opensea		NA	TRUE	low-CpG:81237300-81237398			down
cg27188703	-0.313555	0.367231	-18.2556	5.49859e-54	2.1217e-52	111.905	0.500677	0.187122	-0.313555	12	50297581	R	II	FAIM2	1stExon	island	1stExon-island	chr12:50297580-50297988	NA	TRUE				down
cg21005369	0.303708	0.685355	18.255	5.53237e-54	2.1311e-52	111.899	0.556101	0.859809	0.303708	13	111128054	F	II	COL4A2	Body	opensea	Body-opensea		NA	NA		rs4331226		up
cg05901279	-0.207068	0.577493	-18.2469	5.98716e-54	2.29648e-52	111.82	0.665619	0.458551	-0.207068	12	42979568	R	II	PRICKLE1	5'UTR	shelf	5'UTR-shelf	chr12:42982832-42983881	NA	NA				down
cg04499514	-0.306282	0.467842	-18.2399	6.41654e-54	2.45701e-52	111.751	0.598192	0.29191	-0.306282	12	8219020	R	II	C3AR1	TSS200	opensea	TSS200-opensea		NA	NA	low-CpG:8110197-8110299			down
cg03055671	-0.291174	0.327797	-18.2067	8.87194e-54	3.37433e-52	111.428	0.451717	0.160543	-0.291174	3	172231528	F	II	TNFSF10	Body	opensea	Body-opensea		NA	TRUE				down
cg12052789	0.248559	0.731283	18.2016	9.33271e-54	3.54026e-52	111.377	0.625499	0.874058	0.248559	1	155105676	F	II	EFNA1	Body	shelf	Body-shelf	chr1:155108007-155108611	NA	NA				up
cg19165946	-0.244016	0.787048	-18.2014	9.34743e-54	3.54026e-52	111.376	0.890898	0.646882	-0.244016	7	138719443	F	II	ZC3HAV1L	Body	shore	Body-shore	chr7:138720044-138721019	NA	NA		rs35861287		down
cg07033292	-0.215146	0.672807	-18.1908	1.03701e-53	3.91443e-52	111.272	0.76437	0.549224	-0.215146	15	78287690	R	II	TBC1D2B	3'UTR	opensea	3'UTR-opensea		NA	NA				down
cg03041109	-0.225971	0.629575	-18.188	1.06502e-53	4.01681e-52	111.245	0.725745	0.499774	-0.225971	4	109057004	R	II	LEF1	Body	opensea	Body-opensea		NA	TRUE				down
cg12680719	-0.248906	0.592889	-18.1676	1.30117e-53	4.87088e-52	111.046	0.698821	0.449915	-0.248906	3	29964869	F	II	RBMS3	Body	opensea	Body-opensea		NA	TRUE				down
cg26685195	-0.2555	0.322711	-18.1483	1.5715e-53	5.85369e-52	110.857	0.431449	0.175949	-0.2555	1	220101368	F	II	SLC30A10	1stExon	island	1stExon-island	chr1:220101132-220102147	TRUE	NA				down
cg12465678	-0.200136	0.693294	-18.1455	1.61423e-53	6.00793e-52	110.83	0.77847	0.578334	-0.200136	1	27953336	F	II	FGR	TSS1500	opensea	TSS1500-opensea		NA	NA		rs56854702		down
cg21765730	-0.23366	0.803671	-18.1408	1.6906e-53	6.26634e-52	110.784	0.903114	0.669454	-0.23366	6	155777175	R	II	NOX3	TSS200	opensea	TSS200-opensea		NA	NA				down
cg10570754	-0.228451	0.625541	-18.1301	1.8768e-53	6.93371e-52	110.68	0.722767	0.494315	-0.228451	12	5589444	F	II	NTF3	Body	opensea	Body-opensea		NA	TRUE				down
cg00481951	-0.227819	0.288544	-18.1136	2.20455e-53	8.11799e-52	110.519	0.385501	0.157682	-0.227819	3	187387650	R	II	SST	Body	shore	Body-shore	chr3:187387914-187388176	NA	TRUE				down
cg25696974	-0.222022	0.416349	-18.1073	2.34534e-53	8.62238e-52	110.458	0.510839	0.288817	-0.222022	6	33396405	R	II	SYNGAP1	Body	shore	Body-shore	chr6:33396050-33396296	NA	NA				down
cg14228788	-0.218957	0.76605	-18.0953	2.63622e-53	9.66814e-52	110.341	0.859235	0.640278	-0.218957	20	48598378	R	II	SNAI1	TSS1500	shore	TSS1500-shore	chr20:48598959-48599657	NA	TRUE				down
cg00895324	-0.226353	0.723347	-18.0876	2.84383e-53	1.04211e-51	110.265	0.81968	0.593327	-0.226353	21	41238517	R	II	PCP4	TSS1500	opensea	TSS1500-opensea		NA	NA				down
cg12626639	0.209393	0.828407	18.0744	3.23392e-53	1.18313e-51	110.137	0.739292	0.948685	0.209393	10	101181112	F	II	GOT1	Body	opensea	Body-opensea		NA	NA				up
cg13553455	-0.237802	0.532496	-18.0675	3.46223e-53	1.26359e-51	110.069	0.633701	0.395899	-0.237802	10	105846002	R	II	COL17A1	TSS1500	opensea	TSS1500-opensea		NA	NA				down
cg01859228	-0.200714	0.560332	-18.0574	3.81829e-53	1.39129e-51	109.971	0.645754	0.445039	-0.200714	15	64208452	F	II	DAPK2	Body	opensea	Body-opensea		TRUE	TRUE				down
cg11360860	0.271436	0.781508	18.0416	4.45682e-53	1.62003e-51	109.817	0.665988	0.937424	0.271436	3	32490499	F	II	CMTM7	Body	opensea	Body-opensea		NA	TRUE				up
cg07213780	-0.241898	0.361059	-18.0401	4.52398e-53	1.64312e-51	109.802	0.464008	0.22211	-0.241898	7	158342600	F	II	PTPRN2	Body	shore	Body-shore	chr7:158342660-158342964	NA	TRUE				down
cg24222580	-0.25369	0.565946	-18.0387	4.58356e-53	1.66342e-51	109.789	0.673914	0.420223	-0.25369	13	113639509	R	I	MCF2L	Body	shelf	Body-shelf	chr13:113635654-113635899	NA	NA				down
cg02688422	-0.243083	0.543374	-18.0161	5.71651e-53	2.06462e-51	109.569	0.646827	0.403744	-0.243083	5	1409937	R	II	SLC6A3	Body	opensea	Body-opensea		NA	NA				down
cg13518031	-0.282454	0.807764	-18.0093	6.11163e-53	2.20029e-51	109.502	0.927973	0.645519	-0.282454	3	189506825	F	II	TP63	Body	opensea	Body-opensea		NA	NA		rs9844460		down
cg16158027	-0.226013	0.81833	-17.9809	8.06325e-53	2.87766e-51	109.226	0.914519	0.688506	-0.226013	2	196520930	F	II	SLC39A10	TSS1500	shore	TSS1500-shore	chr2:196521555-196522950	NA	NA		rs34553587		down
cg21096399	-0.216569	0.27705	-17.9754	8.5143e-53	3.03383e-51	109.171	0.369219	0.15265	-0.216569	11	119188145	F	II	MCAM	TSS1500	shore	TSS1500-shore	chr11:119186947-119187894	NA	TRUE		rs79202612		down
cg22226821	-0.319334	0.448722	-17.9665	9.28751e-53	3.29893e-51	109.084	0.584626	0.265292	-0.319334	1	240587072	R	II	FMN2	Body	opensea	Body-opensea		NA	TRUE				down
cg25939350	-0.237329	0.611647	-17.9662	9.31174e-53	3.30234e-51	109.082	0.712651	0.475322	-0.237329	5	1269270	F	II	TERT	Body	shore	Body-shore	chr5:1270778-1271101	NA	NA		rs71593394	rs34020702	down
cg13329789	-0.201639	0.682515	-17.96	9.89646e-53	3.5042e-51	109.021	0.76833	0.566691	-0.201639	7	45757644	F	II	ADCY1	3'UTR	opensea	3'UTR-opensea		NA	TRUE				down
cg24396691	-0.219231	0.176118	-17.9595	9.938e-53	3.51615e-51	109.017	0.26942	0.0501896	-0.219231	1	220101725	F	I	SLC30A10	1stExon	island	1stExon-island	chr1:220101132-220102147	TRUE	NA	high-CpG:218168163-218168719			down
cg11594622	0.256143	0.704373	17.9574	1.015e-52	3.58553e-51	108.996	0.595362	0.851505	0.256143	X	100129181	F	II	NOX1	5'UTR	opensea	5'UTR-opensea		NA	NA				up
cg24425972	-0.222054	0.622782	-17.9556	1.03298e-52	3.64335e-51	108.978	0.717285	0.495231	-0.222054	13	20764859	R	II	GJB2	5'UTR	shore	5'UTR-shore	chr13:20766208-20767779	TRUE	TRUE			rs74035965	down
cg26086785	-0.220957	0.665926	-17.9498	1.09291e-52	3.8457e-51	108.922	0.759962	0.539006	-0.220957	6	167177302	F	II	RPS6KA2	Body	opensea	Body-opensea		NA	NA		rs522720		down
cg07414525	-0.211414	0.636313	-17.9266	1.37153e-52	4.79993e-51	108.696	0.726288	0.514874	-0.211414	3	390449	F	II	CHL1	Body	opensea	Body-opensea		NA	TRUE				down
cg21375506	-0.244363	0.759486	-17.922	1.43395e-52	5.0106e-51	108.651	0.863484	0.619121	-0.244363	17	64470354	F	II	PRKCA	Body	opensea	Body-opensea		NA	TRUE				down
cg22642777	-0.321492	0.369763	-17.9024	1.73652e-52	6.03984e-51	108.46	0.506586	0.185094	-0.321492	5	146256943	R	II	PPP2R2B	Body	shore	Body-shore	chr5:146257346-146258575	NA	NA				down
cg02105856	0.244822	0.518076	17.9018	1.74628e-52	6.06443e-51	108.455	0.413883	0.658704	0.244822	1	207119784	F	II	PIGR	5'UTR	opensea	5'UTR-opensea		NA	NA	low-CpG:205186392-205186483			up
cg15168995	-0.234079	0.490869	-17.8928	1.90682e-52	6.60669e-51	108.367	0.59049	0.356412	-0.234079	22	37914206	F	II	CARD10	Body	shore	Body-shore	chr22:37914768-37915883	TRUE	NA				down
cg20646491	-0.286774	0.675892	-17.8852	2.05462e-52	7.10243e-51	108.292	0.797939	0.511166	-0.286774	5	36608769	F	II	SLC1A3	Body	opensea	Body-opensea		NA	TRUE				down
cg07716832	-0.264805	0.735388	-17.8723	2.32933e-52	8.03977e-51	108.167	0.848086	0.583281	-0.264805	2	46077837	R	II	PRKCE	Body	opensea	Body-opensea		NA	TRUE				down
cg17372806	-0.253081	0.430675	-17.8532	2.8081e-52	9.64065e-51	107.981	0.538383	0.285302	-0.253081	11	63448356	F	II	RTN3	TSS1500	shore	TSS1500-shore	chr11:63448704-63449386	NA	NA			rs78400327	down
cg06947913	-0.348323	0.336025	-17.846	3.01228e-52	1.03259e-50	107.911	0.484267	0.135944	-0.348323	12	50297793	R	I	FAIM2	TSS200	island	TSS200-island	chr12:50297580-50297988	TRUE	TRUE				down
cg24018190	-0.248084	0.60848	-17.8415	3.14869e-52	1.07853e-50	107.866	0.714062	0.465978	-0.248084	4	74280794	F	II	ALB	Body	opensea	Body-opensea		NA	NA	low-CpG:74499621-74499708	rs76593094		down
cg09579281	0.259482	0.635465	17.8381	3.25464e-52	1.1123e-50	107.833	0.525032	0.784515	0.259482	7	30515286	F	II	NOD1	5'UTR	shelf	5'UTR-shelf	chr7:30517987-30518610	NA	NA				up
cg16505233	-0.31622	0.472556	-17.8373	3.28029e-52	1.12021e-50	107.826	0.607135	0.290915	-0.31622	3	5239311	F	II	EDEM1	Body	opensea	Body-opensea		NA	TRUE				down
cg13927769	-0.235974	0.299741	-17.833	3.42055e-52	1.16459e-50	107.784	0.400169	0.164195	-0.235974	9	101740711	R	II	COL15A1	Body	opensea	Body-opensea		NA	TRUE				down
cg27630311	-0.202869	0.215943	-17.8269	3.63027e-52	1.23413e-50	107.724	0.302282	0.0994123	-0.202869	12	115120847	R	I	TBX3	1stExon	island	1stExon-island	chr12:115120774-115122945	NA	NA				down
cg16383910	-0.201278	0.650502	-17.8128	4.16596e-52	1.41199e-50	107.587	0.736163	0.534885	-0.201278	15	78287672	R	II	TBC1D2B	3'UTR	opensea	3'UTR-opensea		NA	NA			rs11542334	down
cg05503433	0.210676	0.604574	17.7849	5.46776e-52	1.83803e-50	107.316	0.514913	0.725589	0.210676	19	42409117	F	II	ARHGEF1	Body	shore	Body-shore	chr19:42408315-42408535	TRUE	NA				up
cg12601933	-0.217317	0.784089	-17.7673	6.49338e-52	2.17794e-50	107.144	0.876576	0.659259	-0.217317	1	12248895	F	II	TNFRSF1B	Body	shelf	Body-shelf	chr1:12251777-12251985	NA	TRUE		rs945439		down
cg23238677	-0.270729	0.571535	-17.7639	6.71299e-52	2.24992e-50	107.111	0.686754	0.416025	-0.270729	2	170157334	F	II	LRP2	Body	opensea	Body-opensea		NA	TRUE				down
cg07268332	-0.26771	0.646053	-17.7436	8.18525e-52	2.72516e-50	106.913	0.759987	0.492277	-0.26771	11	10476494	F	II	AMPD3	TSS200	shelf	TSS200-shelf	chr11:10472000-10472857	TRUE	NA		rs10709823		down
cg26554505	-0.222491	0.249481	-17.705	1.19243e-51	3.93231e-50	106.538	0.34417	0.121679	-0.222491	3	55516711	F	I	WNT5A	Body	shore	Body-shore	chr3:55517658-55517939	TRUE	TRUE				down
cg16496024	-0.241468	0.281235	-17.7006	1.2448e-51	4.09604e-50	106.495	0.384001	0.142533	-0.241468	21	41239042	F	II	PCP4	TSS1500	opensea	TSS1500-opensea		NA	TRUE				down
cg20176388	-0.201589	0.731606	-17.6993	1.26108e-51	4.1466e-50	106.482	0.817399	0.615811	-0.201589	2	17724532	F	II	VSNL1	5'UTR	shelf	5'UTR-shelf	chr2:17721537-17722021	NA	TRUE				down
cg25880344	-0.227413	0.84009	-17.6927	1.34526e-51	4.42018e-50	106.418	0.936874	0.709461	-0.227413	7	11676034	R	II	THSD7A	Body	opensea	Body-opensea		NA	NA				down
cg01397507	-0.266791	0.853974	-17.691	1.36728e-51	4.48599e-50	106.401	0.967517	0.700726	-0.266791	11	70440395	F	II	SHANK2	Body	opensea	Body-opensea		NA	NA		rs7948772		down
cg23151051	0.25285	0.690648	17.6905	1.37429e-51	4.50572e-50	106.396	0.583038	0.835888	0.25285	2	75789908	F	II	FAM176A	5'UTR	shore	5'UTR-shore	chr2:75787717-75788312	NA	NA				up
cg02127209	-0.215697	0.4359	-17.6821	1.49226e-51	4.87832e-50	106.314	0.527698	0.312001	-0.215697	19	35786961	F	II	MAG	Body	island	Body-island	chr19:35786551-35786962	NA	NA				down
cg01914181	-0.20119	0.793878	-17.6773	1.5627e-51	5.1049e-50	106.268	0.879502	0.678312	-0.20119	11	114070210	F	II	ZBTB16	Body	shore	Body-shore	chr11:114069863-114070117	NA	NA		rs3782005		down
cg01235172	-0.209203	0.570523	-17.6509	2.02313e-51	6.55209e-50	106.01	0.659557	0.450354	-0.209203	7	157451618	F	II	PTPRN2	Body	shelf	Body-shelf	chr7:157453774-157454208	NA	NA				down
cg17678139	-0.21107	0.773835	-17.6495	2.04996e-51	6.63422e-50	105.997	0.863664	0.652593	-0.21107	8	12994802	F	II	DLC1	Body	shelf	Body-shelf	chr8:12990090-12990914	NA	NA				down
cg08711320	-0.219118	0.813693	-17.6412	2.2237e-51	7.16567e-50	105.916	0.906947	0.687829	-0.219118	1	3387932	R	II	ARHGEF16	Body	opensea	Body-opensea		NA	TRUE				down
cg14416311	-0.333096	0.356731	-17.6339	2.38784e-51	7.67818e-50	105.845	0.498493	0.165396	-0.333096	9	89560881	F	I	GAS1	1stExon	island	1stExon-island	chr9:89560584-89562647	NA	NA				down
cg22023826	0.293013	0.645878	17.6096	3.02567e-51	9.66837e-50	105.609	0.521176	0.814188	0.293013	6	55639442	R	II	BMP5	Body	opensea	Body-opensea		NA	TRUE				up
cg18567041	-0.212064	0.606298	-17.6051	3.16106e-51	1.00854e-49	105.565	0.69655	0.484485	-0.212064	19	2654246	R	I	GNG7	5'UTR	shelf	5'UTR-shelf	chr19:2650659-2650911	NA	TRUE				down
cg06103642	0.219223	0.159133	17.59	3.66197e-51	1.16179e-49	105.418	0.0658343	0.285057	0.219223	6	108496716	F	I	NR2E1	Body	island	Body-island	chr6:108496715-108497320	TRUE	TRUE				up
cg13407975	-0.245701	0.551783	-17.5863	3.79645e-51	1.20108e-49	105.382	0.65635	0.41065	-0.245701	19	18705946	F	I	CRLF1	Body	island	Body-island	chr19:18705929-18706147	NA	TRUE				down
cg24060527	-0.249746	0.769889	-17.5854	3.83219e-51	1.21154e-49	105.373	0.876178	0.626432	-0.249746	17	9066156	F	I	NTN1	Body	island	Body-island	chr17:9066152-9066388	NA	NA				down
cg10385101	-0.216539	0.574531	-17.5774	4.14194e-51	1.30764e-49	105.296	0.666688	0.450148	-0.216539	7	707728	R	II	PRKAR1B	Body	shelf	Body-shelf	chr7:710146-710630	TRUE	NA				down
cg00044665	-0.2069	0.573606	-17.5772	4.14845e-51	1.30878e-49	105.294	0.66166	0.45476	-0.2069	16	66400411	F	II	CDH5	TSS200	opensea	TSS200-opensea		NA	NA				down
cg15473186	-0.223792	0.352748	-17.5708	4.41625e-51	1.39229e-49	105.232	0.447991	0.224199	-0.223792	3	53530075	R	I	CACNA1D	Body	island	Body-island	chr3:53527927-53530106	TRUE	NA				down
cg00777079	-0.258483	0.667262	-17.5611	4.85455e-51	1.52834e-49	105.137	0.777269	0.518787	-0.258483	17	1666607	R	II	SERPINF1	5'UTR	opensea	5'UTR-opensea		TRUE	TRUE			rs74869119	down
cg04262428	-0.25406	0.372602	-17.5505	5.38087e-51	1.68581e-49	105.034	0.480727	0.226667	-0.25406	11	70673256	R	I	SHANK2	Body	shore	Body-shore	chr11:70672834-70673055	TRUE	NA	low-CpG:70350361-70350918			down
cg06100973	-0.223658	0.671345	-17.5488	5.47436e-51	1.71391e-49	105.017	0.766532	0.542873	-0.223658	19	852114	F	II	ELANE	TSS200	shore	TSS200-shore	chr19:852855-853495	NA	NA				down
cg11234429	-0.235155	0.594393	-17.5461	5.61852e-51	1.75604e-49	104.991	0.694472	0.459317	-0.235155	5	1417706	F	II	SLC6A3	Body	shore	Body-shore	chr5:1416792-1417004	NA	NA		rs76838441		down
cg20800039	0.203645	0.817411	17.5133	7.73582e-51	2.39534e-49	104.672	0.730742	0.934387	0.203645	15	58891233	F	I	ADAM10	Body	opensea	Body-opensea		NA	TRUE				up
cg22834542	-0.248202	0.756938	-17.4925	9.47439e-51	2.91966e-49	104.47	0.86257	0.614367	-0.248202	11	88288530	R	II	GRM5	Body	opensea	Body-opensea		TRUE	TRUE				down
cg10441070	-0.264027	0.492362	-17.4849	1.01995e-50	3.14099e-49	104.397	0.604729	0.340702	-0.264027	6	152126250	F	II	ESR1	5'UTR	shelf	5'UTR-shelf	chr6:152128822-152129771	NA	NA				down
cg12627901	-0.21498	0.760843	-17.4668	1.21664e-50	3.7365e-49	104.221	0.852336	0.637356	-0.21498	6	151244594	R	II	MTHFD1L	Body	opensea	Body-opensea		NA	TRUE				down
cg01363734	-0.225824	0.662448	-17.4624	1.27018e-50	3.89298e-49	104.178	0.758556	0.532732	-0.225824	12	117482953	R	II	TESC	Body	shore	Body-shore	chr12:117484305-117484627	NA	NA				down
cg24512973	0.30266	0.623343	17.4588	1.3157e-50	4.02977e-49	104.142	0.494534	0.797194	0.30266	1	155161784	R	II	MUC1	Body	shore	Body-shore	chr1:155163434-155163818	NA	NA				up
cg01532749	-0.219657	0.676759	-17.458	1.32659e-50	4.06035e-49	104.134	0.770242	0.550585	-0.219657	3	138085169	R	II	MRAS	5'UTR	opensea	5'UTR-opensea		NA	NA				down
cg24371954	0.291235	0.622099	17.4449	1.50676e-50	4.57768e-49	104.007	0.498153	0.789388	0.291235	13	111128102	F	II	COL4A2	Body	opensea	Body-opensea		NA	NA				up
cg15612947	-0.278196	0.715733	-17.4311	1.72324e-50	5.2143e-49	103.873	0.83413	0.555934	-0.278196	5	14464064	F	II	TRIO	Body	shelf	Body-shelf	chr5:14461130-14461463	TRUE	TRUE				down
cg09892121	-0.228919	0.611105	-17.4083	2.15113e-50	6.4873e-49	103.652	0.708531	0.479611	-0.228919	5	1407319	R	II	SLC6A3	Body	opensea	Body-opensea		NA	NA				down
cg23841288	-0.207767	0.548524	-17.4072	2.17434e-50	6.54855e-49	103.641	0.636947	0.42918	-0.207767	7	158342105	F	II	PTPRN2	Body	shore	Body-shore	chr7:158342660-158342964	TRUE	TRUE				down
cg01260070	-0.207349	0.781208	-17.3916	2.53201e-50	7.59534e-49	103.489	0.869453	0.662104	-0.207349	22	44602827	F	II	PARVG	3'UTR	opensea	3'UTR-opensea		NA	NA				down
cg11969602	-0.20939	0.882309	-17.3765	2.93219e-50	8.77829e-49	103.343	0.971423	0.762033	-0.20939	8	131244107	R	II	ASAP1	Body	opensea	Body-opensea		NA	TRUE				down
cg19132462	-0.281464	0.516658	-17.3397	4.19822e-50	1.24775e-48	102.985	0.636446	0.354982	-0.281464	11	10476608	R	II	AMPD3	TSS200	shelf	TSS200-shelf	chr11:10472000-10472857	TRUE	NA				down
cg22130673	-0.221399	0.791198	-17.3288	4.66648e-50	1.38146e-48	102.879	0.885423	0.664024	-0.221399	11	114031817	F	II	ZBTB16	Body	opensea	Body-opensea		NA	TRUE				down
cg02786056	0.241141	0.747685	17.3194	5.11438e-50	1.50813e-48	102.788	0.645058	0.8862	0.241141	8	70501310	R	II	SULF1	Body	opensea	Body-opensea		NA	NA				up
cg26161895	0.228006	0.708692	17.2992	6.22507e-50	1.82492e-48	102.592	0.611656	0.839661	0.228006	4	159697468	F	II	FNIP2	Body	opensea	Body-opensea		NA	TRUE		rs79349810		up
cg14060519	0.266416	0.297808	17.2411	1.09576e-49	3.18131e-48	102.028	0.184425	0.450841	0.266416	10	95222867	F	II	MYOF	Body	opensea	Body-opensea		NA	TRUE		rs58265467		up
cg11505113	-0.211719	0.563926	-17.2317	1.20108e-49	3.4826e-48	101.936	0.654031	0.442312	-0.211719	1	213125130	F	I	VASH2	Body	shore	Body-shore	chr1:213123647-213125092	NA	TRUE				down
cg11731606	-0.244354	0.763131	-17.2299	1.22243e-49	3.53996e-48	101.919	0.867125	0.622771	-0.244354	1	43770899	F	II	TIE1	Body	shore	Body-shore	chr1:43770522-43770880	NA	NA				down
cg12834378	-0.207107	0.688894	-17.2247	1.28544e-49	3.71527e-48	101.869	0.777036	0.569929	-0.207107	7	158067345	F	II	PTPRN2	Body	opensea	Body-opensea		NA	TRUE		rs78311638		down
cg04237288	0.230907	0.527563	17.2238	1.29698e-49	3.74622e-48	101.86	0.429292	0.660199	0.230907	8	70501407	R	II	SULF1	Body	opensea	Body-opensea		NA	NA				up
cg08641973	-0.259842	0.760372	-17.2198	1.34806e-49	3.88631e-48	101.821	0.870957	0.611115	-0.259842	1	240517881	F	II	FMN2	Body	opensea	Body-opensea		NA	TRUE				down
cg08180028	-0.209555	0.631464	-17.2142	1.42443e-49	4.10384e-48	101.766	0.720648	0.511093	-0.209555	15	41796044	F	II	LTK	3'UTR	shore	3'UTR-shore	chr15:41793562-41795305	TRUE	NA				down
cg17349352	-0.239873	0.535472	-17.1972	1.6803e-49	4.82561e-48	101.601	0.637559	0.397686	-0.239873	7	45066738	F	II	CCM2	Body	opensea	Body-opensea		NA	NA				down
cg23900712	-0.209941	0.737511	-17.1938	1.7371e-49	4.98559e-48	101.568	0.826859	0.616918	-0.209941	15	99344807	R	II	IGF1R	Body	opensea	Body-opensea		NA	TRUE				down
cg22888181	-0.246243	0.182076	-17.1907	1.78934e-49	5.12575e-48	101.539	0.286874	0.0406313	-0.246243	10	106089003	R	II	ITPRIP	5'UTR	opensea	5'UTR-opensea		TRUE	TRUE				down
cg06094238	-0.228732	0.753473	-17.1892	1.81501e-49	5.19598e-48	101.525	0.850819	0.622087	-0.228732	7	157568273	R	II	PTPRN2	Body	island	Body-island	chr7:157568163-157568404	NA	NA				down
cg06431514	-0.245254	0.71515	-17.1887	1.82534e-49	5.22223e-48	101.519	0.819527	0.574273	-0.245254	10	11299076	R	II	CUGBP2	Body	opensea	Body-opensea		NA	NA				down
cg04771433	-0.239997	0.26023	-17.1832	1.9257e-49	5.50239e-48	101.465	0.36237	0.122372	-0.239997	1	2064216	F	II	PRKCZ	5'UTR	shore	5'UTR-shore	chr1:2064628-2064855	NA	TRUE		rs58676911		down
cg08436756	-0.222752	0.800845	-17.1682	2.22795e-49	6.33794e-48	101.32	0.895646	0.672894	-0.222752	11	70781118	F	I	SHANK2	Body	opensea	Body-opensea		NA	TRUE				down
cg23774717	-0.245433	0.591289	-17.1651	2.29451e-49	6.52318e-48	101.291	0.695743	0.450309	-0.245433	10	26856095	F	I	APBB1IP	Body	island	Body-island	chr10:26855906-26856198	NA	NA				down
cg04006839	0.2637	0.689907	17.1557	2.51502e-49	7.1187e-48	101.199	0.577679	0.84138	0.2637	17	64225436	F	II	APOH	1stExon	opensea	1stExon-opensea		NA	NA		rs3826358		up
cg13662121	-0.232828	0.611778	-17.1455	2.77697e-49	7.84047e-48	101.1	0.710867	0.478039	-0.232828	6	36644997	R	II	CDKN1A	TSS1500	shore	TSS1500-shore	chr6:36646244-36648465	NA	TRUE				down
cg14932016	-0.315415	0.260828	-17.1425	2.86069e-49	8.06172e-48	101.071	0.395064	0.0796498	-0.315415	1	236849653	R	II	ACTN2	TSS200	island	TSS200-island	chr1:236849472-236850323	NA	NA				down
cg08696192	-0.24844	0.737586	-17.1351	3.07294e-49	8.62754e-48	100.999	0.843319	0.594879	-0.24844	17	38657310	R	II	TNS4	5'UTR	opensea	5'UTR-opensea		NA	NA				down
cg15277378	0.281621	0.757048	17.1332	3.13108e-49	8.78532e-48	100.981	0.637193	0.918814	0.281621	7	5272208	R	I	WIPI2	3'UTR	opensea	3'UTR-opensea		NA	NA				up
cg15006881	-0.28215	0.41609	-17.1069	4.04093e-49	1.12891e-47	100.726	0.53617	0.254019	-0.28215	8	97158052	F	II	GDF6	Body	shore	Body-shore	chr8:97156763-97158030	TRUE	TRUE				down
cg06118312	-0.289713	0.288909	-17.0875	4.88078e-49	1.35682e-47	100.538	0.412207	0.122494	-0.289713	5	54398555	R	II	GZMA	1stExon	opensea	1stExon-opensea		NA	NA				down
cg19485202	-0.271133	0.392378	-17.0853	4.98496e-49	1.38408e-47	100.517	0.507769	0.236636	-0.271133	19	18902081	R	I	COMP	1stExon	island	1stExon-island	chr19:18899037-18902284	NA	NA				down
cg18144247	0.242791	0.621748	17.0821	5.14428e-49	1.42656e-47	100.485	0.518419	0.76121	0.242791	6	151576127	R	II	AKAP12	Body	opensea	Body-opensea		NA	TRUE				up
cg03293976	-0.21719	0.764158	-17.0685	5.87078e-49	1.62304e-47	100.354	0.856591	0.639401	-0.21719	3	152554195	F	II	P2RY1	1stExon	shore	1stExon-shore	chr3:152552602-152553712	NA	NA				down
cg14848594	-0.239239	0.296791	-17.0605	6.3444e-49	1.75183e-47	100.276	0.398608	0.159369	-0.239239	1	220101371	F	II	SLC30A10	1stExon	island	1stExon-island	chr1:220101132-220102147	TRUE	NA				down
cg06474225	-0.280511	0.434312	-17.0556	6.65285e-49	1.83252e-47	100.229	0.553694	0.273183	-0.280511	10	124228770	R	I	HTRA1	Body	opensea	Body-opensea		TRUE	TRUE				down
cg20338030	-0.204143	0.74987	-17.0528	6.8365e-49	1.88195e-47	100.202	0.836751	0.632608	-0.204143	11	105010463	F	II	CARD18	TSS200	opensea	TSS200-opensea		NA	NA				down
cg00701951	-0.281483	0.675417	-17.04	7.7456e-49	2.12702e-47	100.077	0.795212	0.513729	-0.281483	10	124228478	R	II	HTRA1	Body	opensea	Body-opensea		TRUE	TRUE				down
cg07534267	0.256278	0.829114	17.0385	7.85475e-49	2.15569e-47	100.063	0.720045	0.976323	0.256278	16	14735180	F	II	BFAR	5'UTR	opensea	5'UTR-opensea		NA	TRUE				up
cg13292703	-0.239513	0.331917	-17.014	9.97084e-49	2.71662e-47	99.8252	0.43385	0.194337	-0.239513	20	61371808	R	II	NTSR1	Body	opensea	Body-opensea		NA	TRUE				down
cg13759676	0.210425	0.740134	17.0093	1.04386e-48	2.83551e-47	99.7795	0.65058	0.861005	0.210425	6	128799557	R	II	PTPRK	Body	opensea	Body-opensea		NA	NA				up
cg22377389	-0.248073	0.409923	-17.0079	1.05776e-48	2.87153e-47	99.7663	0.5155	0.267426	-0.248073	13	20805679	R	II	GJB6	5'UTR	shore	5'UTR-shore	chr13:20806016-20806867	NA	TRUE				down
cg04076774	-0.224684	0.652216	-17.0048	1.08991e-48	2.95172e-47	99.7364	0.747838	0.523154	-0.224684	12	107954581	F	II	BTBD11	Body	opensea	Body-opensea		NA	TRUE				down
cg08087268	-0.229644	0.824538	-16.99	1.25819e-48	3.39319e-47	99.5932	0.922271	0.692628	-0.229644	14	93406082	F	II	ITPK1	3'UTR	opensea	3'UTR-opensea		NA	NA		rs3211120		down
cg12816748	-0.231008	0.554622	-16.9839	1.33508e-48	3.58983e-47	99.534	0.652936	0.421928	-0.231008	7	752743	F	II	PRKAR1B	TSS200	shore	TSS200-shore	chr7:750788-751237	TRUE	NA				down
cg07392358	-0.258291	0.702894	-16.9726	1.49068e-48	3.99634e-47	99.4241	0.812819	0.554529	-0.258291	5	1410090	R	I	SLC6A3	Body	opensea	Body-opensea		NA	NA				down
cg04505435	-0.299859	0.511531	-16.9562	1.74736e-48	4.6568e-47	99.2656	0.639147	0.339289	-0.299859	11	70672511	F	II	SHANK2	Body	shore	Body-shore	chr11:70672834-70673055	TRUE	NA				down
cg11691093	-0.23064	0.201521	-16.9475	1.90206e-48	5.0661e-47	99.181	0.299679	0.0690385	-0.23064	22	36727373	F	II	MYH9	Body	opensea	Body-opensea		NA	NA		rs72249580		down
cg01045337	-0.230103	0.393954	-16.9454	1.94011e-48	5.16441e-47	99.1612	0.491883	0.26178	-0.230103	16	374988	F	I	AXIN1	Body	island	Body-island	chr16:374732-375328	TRUE	TRUE				down
cg00457403	-0.269716	0.343435	-16.9441	1.9655e-48	5.22583e-47	99.1482	0.458223	0.188507	-0.269716	3	187387734	R	II	SST	Body	shore	Body-shore	chr3:187387914-187388176	NA	TRUE				down
cg22266001	-0.243605	0.445179	-16.9309	2.23459e-48	5.92382e-47	99.0203	0.548854	0.305249	-0.243605	19	35786932	R	I	MAG	Body	island	Body-island	chr19:35786551-35786962	NA	NA				down
cg08489512	0.218092	0.787736	16.9097	2.74328e-48	7.21725e-47	98.8157	0.694919	0.913011	0.218092	3	71419727	F	II	FOXP1	5'UTR	opensea	5'UTR-opensea		NA	TRUE				up
cg04498801	0.234035	0.625342	16.9094	2.7519e-48	7.23572e-47	98.8125	0.525739	0.759774	0.234035	4	2932447	R	II	MFSD10	3'UTR	shore	3'UTR-shore	chr4:2933644-2933879	NA	NA			rs34769471	up
cg09077096	-0.341263	0.703225	-16.9018	2.96435e-48	7.78526e-47	98.7384	0.848463	0.5072	-0.341263	7	3033798	R	II	CARD11	5'UTR	opensea	5'UTR-opensea		NA	NA				down
cg27302614	-0.294648	0.718641	-16.8935	3.21112e-48	8.41378e-47	98.6586	0.844039	0.549392	-0.294648	2	109559734	R	II	EDAR	5'UTR	shore	5'UTR-shore	chr2:109558965-109559186	NA	NA				down
cg07475178	-0.257963	0.781	-16.8914	3.27757e-48	8.58289e-47	98.6382	0.890786	0.632823	-0.257963	16	75149110	F	I	LDHD	Body	shore	Body-shore	chr16:75148398-75148864	NA	NA				down
cg00295259	-0.211695	0.712057	-16.8858	3.46186e-48	9.04975e-47	98.5836	0.802151	0.590456	-0.211695	2	121691795	F	II	GLI2	Body	opensea	Body-opensea		TRUE	TRUE				down
cg07720188	-0.216137	0.20472	-16.8775	3.75187e-48	9.77955e-47	98.5034	0.296705	0.0805681	-0.216137	13	24144483	F	I	TNFRSF19	TSS1500	opensea	TSS1500-opensea		NA	TRUE				down
cg10817441	-0.260554	0.511959	-16.8733	3.90861e-48	1.01705e-46	98.4626	0.622848	0.362294	-0.260554	6	32823728	R	II	PSMB9	Body	shore	Body-shore	chr6:32820849-32822370	NA	NA				down
cg06223539	-0.253544	0.324001	-16.8556	4.64028e-48	1.20466e-46	98.2914	0.431906	0.178363	-0.253544	11	70517374	R	I	SHANK2	Body	opensea	Body-opensea		NA	TRUE				down
cg13720262	-0.218113	0.73787	-16.8512	4.84205e-48	1.25632e-46	98.2489	0.830696	0.612583	-0.218113	19	39278997	F	II	LGALS7B	TSS1500	shelf	TSS1500-shelf	chr19:39281367-39283662	NA	NA				down
cg17291423	-0.232815	0.64078	-16.8458	5.10181e-48	1.32144e-46	98.1968	0.739863	0.507047	-0.232815	7	158263204	R	II	PTPRN2	Body	opensea	Body-opensea		NA	NA				down
cg21157507	-0.206707	0.804964	-16.8383	5.48842e-48	1.4167e-46	98.124	0.892936	0.686229	-0.206707	11	70830058	F	II	SHANK2	Body	opensea	Body-opensea		NA	NA				down
cg07689260	-0.202687	0.686923	-16.8311	5.88456e-48	1.51635e-46	98.0545	0.773184	0.570497	-0.202687	7	157381098	F	II	PTPRN2	Body	opensea	Body-opensea		NA	NA				down
cg27378835	-0.271873	0.247868	-16.8242	6.28942e-48	1.6179e-46	97.9881	0.363574	0.0917009	-0.271873	2	172950626	F	II	DLX1	1stExon	shore	1stExon-shore	chr2:172951289-172952159	NA	NA				down
cg03473518	-0.252836	0.411684	-16.8157	6.82926e-48	1.75079e-46	97.9059	0.519288	0.266452	-0.252836	13	20805656	R	II	GJB6	5'UTR	shore	5'UTR-shore	chr13:20806016-20806867	NA	TRUE				down
cg26165146	-0.260678	0.46257	-16.8143	6.92353e-48	1.77395e-46	97.8923	0.573511	0.312834	-0.260678	12	27484656	F	II	ARNTL2	TSS1500	shore	TSS1500-shore	chr12:27485683-27486676	TRUE	NA				down
cg14962197	-0.217439	0.757889	-16.8021	7.79577e-48	1.99178e-46	97.7739	0.850428	0.632989	-0.217439	19	40195983	R	II	LGALS14	5'UTR	opensea	5'UTR-opensea		NA	NA			rs75822327	down
cg01604401	-0.233022	0.620207	-16.7948	8.36787e-48	2.13433e-46	97.7033	0.719379	0.486356	-0.233022	20	36153186	R	II	BLCAP	5'UTR	shore	5'UTR-shore	chr20:36150920-36151240	TRUE	NA				down
cg15567428	-0.278931	0.323157	-16.7884	8.90145e-48	2.26658e-46	97.6416	0.441867	0.162936	-0.278931	7	81399747	R	II	HGF	TSS1500	opensea	TSS1500-opensea		NA	TRUE				down
cg00220335	0.229092	0.475169	16.7858	9.13162e-48	2.32257e-46	97.6162	0.37767	0.606762	0.229092	5	1343783	R	II	CLPTM1L	Body	shore	Body-shore	chr5:1344545-1345469	NA	NA				up
cg11844965	-0.223773	0.691519	-16.7854	9.16231e-48	2.32906e-46	97.6128	0.786754	0.562981	-0.223773	19	42510093	R	II	GRIK5	Body	island	Body-island	chr19:42509859-42510094	NA	NA			rs1143143	down
cg19368016	-0.2792	0.426823	-16.7726	1.03802e-47	2.63272e-46	97.4883	0.545647	0.266447	-0.2792	10	11187764	F	II	CUGBP2	Body	opensea	Body-opensea		NA	TRUE				down
cg11939346	-0.207324	0.782566	-16.7546	1.23525e-47	3.12069e-46	97.3148	0.8708	0.663476	-0.207324	3	123813454	F	I	KALRN	TSS200	opensea	TSS200-opensea		NA	NA				down
cg14782672	-0.21518	0.227972	-16.7265	1.6223e-47	4.07343e-46	97.043	0.31955	0.10437	-0.21518	7	19157634	F	II	TWIST1	TSS1500	island	TSS1500-island	chr7:19156050-19158042	TRUE	NA				down
cg01395424	-0.212978	0.796041	-16.7065	1.96979e-47	4.92403e-46	96.8494	0.886681	0.673703	-0.212978	5	1277474	F	II	TERT	Body	island	Body-island	chr5:1277467-1277713	NA	NA		rs35072952		down
cg10035831	-0.245993	0.731444	-16.7031	2.035e-47	5.08423e-46	96.8169	0.836135	0.590142	-0.245993	17	78865087	R	I	RPTOR	Body	shore	Body-shore	chr17:78863569-78863813	NA	NA				down
cg18486102	-0.306374	0.279023	-16.703	2.03709e-47	5.08664e-46	96.8159	0.409412	0.103037	-0.306374	12	50297777	R	I	FAIM2	TSS200	island	TSS200-island	chr12:50297580-50297988	NA	TRUE				down
cg01364833	-0.210297	0.882142	-16.692	2.26591e-47	5.65175e-46	96.7097	0.971642	0.761345	-0.210297	3	121380236	F	II	HCLS1	TSS1500	opensea	TSS1500-opensea		NA	NA				down
cg05232496	-0.234707	0.797647	-16.6883	2.34912e-47	5.84639e-46	96.6737	0.897535	0.662828	-0.234707	5	1438225	R	II	SLC6A3	Body	opensea	Body-opensea		NA	NA				down
cg07577799	-0.217497	0.577314	-16.6778	2.59953e-47	6.45536e-46	96.5727	0.669878	0.452381	-0.217497	3	11079128	F	II	SLC6A1	3'UTR	opensea	3'UTR-opensea		NA	NA				down
cg23369529	-0.217432	0.259509	-16.6686	2.844e-47	7.05082e-46	96.4831	0.352045	0.134613	-0.217432	1	68149989	F	II	GADD45A	TSS1500	shore	TSS1500-shore	chr1:68150913-68152270	NA	NA				down
cg00012698	-0.221604	0.708203	-16.6404	3.73695e-47	9.19893e-46	96.2107	0.802515	0.580911	-0.221604	15	34158767	R	II	AVEN	3'UTR	opensea	3'UTR-opensea		NA	TRUE				down
cg18068637	0.23958	0.668978	16.6394	3.77266e-47	9.28178e-46	96.2012	0.567016	0.806596	0.23958	5	168245286	R	II	SLIT3	Body	opensea	Body-opensea		NA	TRUE				up
cg26818735	-0.278793	0.245291	-16.6234	4.40555e-47	1.07977e-45	96.0466	0.363941	0.0851485	-0.278793	7	19156621	F	I	TWIST1	1stExon	island	1stExon-island	chr7:19156050-19158042	TRUE	NA	high-CpG:19123139-19123254			down
cg20122645	-0.209341	0.856842	-16.6043	5.29918e-47	1.29038e-45	95.8624	0.945935	0.736593	-0.209341	10	128599008	R	I	DOCK1	Body	shelf	Body-shelf	chr10:128593609-128595048	NA	TRUE				down
cg07173760	-0.227429	0.667198	-16.5969	5.68993e-47	1.38329e-45	95.7914	0.763989	0.536561	-0.227429	19	40229266	R	II	CLC	TSS1500	opensea	TSS1500-opensea		NA	NA				down
cg13331691	-0.205969	0.847209	-16.5851	6.37781e-47	1.54803e-45	95.6776	0.934867	0.728898	-0.205969	15	67458370	R	II	SMAD3	Body	opensea	Body-opensea		NA	TRUE				down
cg07329251	-0.244071	0.40838	-16.5787	6.78546e-47	1.64344e-45	95.6158	0.512253	0.268183	-0.244071	11	10476662	R	II	AMPD3	TSS200	shelf	TSS200-shelf	chr11:10472000-10472857	TRUE	NA				down
cg21528927	-0.251895	0.628407	-16.5764	6.93916e-47	1.67886e-45	95.5935	0.735611	0.483716	-0.251895	12	308821	F	II	SLC6A12	Body	shelf	Body-shelf	chr12:312591-313331	TRUE	NA		rs75840477		down
cg05573767	-0.250122	0.381962	-16.5751	7.02775e-47	1.69938e-45	95.5808	0.488411	0.238289	-0.250122	6	167171394	F	II	RPS6KA2	Body	opensea	Body-opensea		TRUE	TRUE				down
cg00117172	-0.334321	0.264506	-16.5649	7.76117e-47	1.87172e-45	95.4818	0.406789	0.0724677	-0.334321	1	25255838	F	II	RUNX3	Body	island	Body-island	chr1:25255527-25259005	NA	NA		rs79784290		down
cg02186748	-0.205948	0.620628	-16.5346	1.03975e-46	2.49683e-45	95.1902	0.708276	0.502329	-0.205948	17	48280370	R	II	COL1A1	TSS1500	shore	TSS1500-shore	chr17:48276877-48279008	NA	NA				down
cg24479522	-0.26031	0.442284	-16.5225	1.16882e-46	2.80083e-45	95.0734	0.553069	0.292759	-0.26031	6	31549625	F	II	LTB	Body	shore	Body-shore	chr6:31548436-31549277	NA	NA		rs4647184		down
cg24908166	-0.217693	0.835327	-16.5117	1.29796e-46	3.10698e-45	94.9689	0.927975	0.710282	-0.217693	5	1268800	R	I	TERT	Body	shore	Body-shore	chr5:1270778-1271101	NA	NA				down
cg16269943	0.226853	0.748915	16.5011	1.43746e-46	3.43363e-45	94.8671	0.652369	0.879222	0.226853	1	110548562	R	II	AHCYL1	Body	opensea	Body-opensea		NA	TRUE		rs77148269		up
cg18244708	-0.2111	0.610883	-16.498	1.48206e-46	3.53455e-45	94.8366	0.700725	0.489625	-0.2111	20	36152923	R	II	BLCAP	5'UTR	shore	5'UTR-shore	chr20:36150920-36151240	TRUE	NA				down
cg19750321	0.260284	0.598054	16.492	1.57026e-46	3.73504e-45	94.779	0.48728	0.747564	0.260284	1	150808973	R	II	ARNT	Body	opensea	Body-opensea		NA	NA				up
cg26067250	-0.203559	0.206107	-16.4848	1.68418e-46	4.00179e-45	94.7091	0.292739	0.0891802	-0.203559	2	172950449	R	II	DLX1	1stExon	shore	1stExon-shore	chr2:172951289-172952159	NA	NA				down
cg08857063	-0.228761	0.316093	-16.4788	1.78429e-46	4.23297e-45	94.6516	0.413451	0.18469	-0.228761	6	50808667	F	I	TFAP2B	Body	shore	Body-shore	chr6:50810642-50810994	NA	NA				down
cg07364927	-0.203442	0.807618	-16.4771	1.81312e-46	4.29912e-45	94.6356	0.894201	0.690759	-0.203442	1	230307593	F	II	GALNT2	Body	opensea	Body-opensea		NA	TRUE		rs74143109		down
cg06740893	-0.256987	0.82818	-16.4682	1.97693e-46	4.66791e-45	94.5493	0.937551	0.680564	-0.256987	1	12251869	R	II	TNFRSF1B	Body	island	Body-island	chr1:12251777-12251985	NA	NA				down
cg13714749	-0.220096	0.530438	-16.4649	2.04149e-46	4.81531e-45	94.5173	0.624108	0.404012	-0.220096	22	40391489	F	II	FAM83F	1stExon	island	1stExon-island	chr22:40390484-40391490	TRUE	NA				down
cg16199280	-0.259975	0.550834	-16.4505	2.34468e-46	5.51318e-45	94.3792	0.661476	0.401501	-0.259975	6	10405499	R	II	TFAP2A	Body	shore	Body-shore	chr6:10404362-10405180	NA	NA				down
cg05060607	-0.214275	0.614208	-16.4345	2.73704e-46	6.41237e-45	94.2249	0.705401	0.491126	-0.214275	12	8211391	F	II	C3AR1	Body	opensea	Body-opensea		NA	NA				down
cg21193484	-0.2654	0.210828	-16.4333	2.76976e-46	6.48229e-45	94.213	0.323779	0.0583793	-0.2654	14	61938892	R	II	PRKCH	Body	opensea	Body-opensea		TRUE	TRUE				down
cg17721710	-0.340512	0.263574	-16.4199	3.15172e-46	7.35874e-45	94.0842	0.408492	0.0679798	-0.340512	1	220101698	R	I	SLC30A10	1stExon	island	1stExon-island	chr1:220101132-220102147	TRUE	NA	high-CpG:218168163-218168719			down
cg06389019	-0.267334	0.502397	-16.4142	3.332e-46	7.76595e-45	94.0287	0.616171	0.348837	-0.267334	17	72755647	F	II	SLC9A3R1	Body	opensea	Body-opensea		TRUE	TRUE				down
cg10565512	0.230794	0.617019	16.4113	3.42636e-46	7.98177e-45	94.0008	0.518795	0.74959	0.230794	14	75748252	F	II	FOS	3'UTR	shore	3'UTR-shore	chr14:75743683-75746798	NA	NA		rs1046283		up
cg17287605	-0.205278	0.678446	-16.4103	3.45941e-46	8.0463e-45	93.9913	0.765809	0.560532	-0.205278	7	158196894	R	II	PTPRN2	Body	shore	Body-shore	chr7:158198545-158198907	NA	NA				down
cg06055763	-0.252448	0.46682	-16.4081	3.53169e-46	8.21017e-45	93.9706	0.574259	0.321811	-0.252448	7	81399308	R	II	HGF	5'UTR	opensea	5'UTR-opensea		NA	TRUE				down
cg18145759	-0.241266	0.468748	-16.3874	4.31421e-46	9.98305e-45	93.7711	0.571428	0.330162	-0.241266	2	109901466	R	II	SH3RF3	Body	opensea	Body-opensea		NA	TRUE				down
cg00487989	-0.245717	0.824532	-16.3625	5.49069e-46	1.26342e-44	93.5306	0.929106	0.683389	-0.245717	16	89688244	R	I	DPEP1	5'UTR	opensea	5'UTR-opensea		NA	NA				down
cg15899738	-0.295426	0.733541	-16.3563	5.82652e-46	1.33796e-44	93.4714	0.859271	0.563845	-0.295426	7	3033579	F	II	CARD11	5'UTR	opensea	5'UTR-opensea		NA	NA		rs11275074		down
cg25992382	-0.230197	0.331669	-16.3515	6.10528e-46	1.39913e-44	93.4248	0.429638	0.199441	-0.230197	14	93066811	R	II	RIN3	Body	opensea	Body-opensea		TRUE	TRUE				down
cg09949775	-0.235413	0.353037	-16.3466	6.40087e-46	1.46464e-44	93.3776	0.453225	0.217812	-0.235413	19	18902107	R	I	COMP	1stExon	island	1stExon-island	chr19:18899037-18902284	NA	NA				down
cg02770534	-0.202494	0.25571	-16.3412	6.74009e-46	1.53992e-44	93.3261	0.341889	0.139395	-0.202494	10	102586454	R	I	PAX2	Body	island	Body-island	chr10:102586125-102588109	NA	NA				down
cg20029153	0.230325	0.574896	16.3214	8.16113e-46	1.85707e-44	93.1353	0.476872	0.707197	0.230325	17	27505257	F	II	MYO18A	5'UTR	shore	5'UTR-shore	chr17:27506889-27507607	NA	TRUE	low-CpG:24529070-24529449			up
cg26816636	-0.210927	0.675442	-16.3134	8.81565e-46	2.00096e-44	93.0584	0.76521	0.554283	-0.210927	5	179495386	R	II	RNF130	Body	shelf	Body-shelf	chr5:179498291-179499338	NA	NA				down
cg24933157	-0.21218	0.681564	-16.2959	1.04406e-45	2.36623e-44	92.8897	0.771865	0.559685	-0.21218	2	88427637	F	II	FABP1	TSS200	opensea	TSS200-opensea		NA	NA				down
cg18601426	-0.207772	0.402698	-16.287	1.13763e-45	2.57182e-44	92.8041	0.491123	0.283351	-0.207772	7	158381220	F	II	PTPRN2	TSS1500	island	TSS1500-island	chr7:158379328-158381221	NA	NA				down
cg01321962	-0.265573	0.775577	-16.2815	1.19913e-45	2.70138e-44	92.7516	0.888602	0.623029	-0.265573	6	152126441	R	II	ESR1	5'UTR	shelf	5'UTR-shelf	chr6:152128822-152129771	NA	NA				down
cg19507725	0.248299	0.635786	16.2648	1.40934e-45	3.15605e-44	92.5905	0.530113	0.778412	0.248299	7	75279630	F	II	HIP1	Body	opensea	Body-opensea		TRUE	TRUE				up
cg10586672	0.249247	0.613297	16.2561	1.53254e-45	3.42175e-44	92.5069	0.507221	0.756468	0.249247	3	14514657	R	II	SLC6A6	Body	opensea	Body-opensea		TRUE	TRUE				up
cg08832220	-0.246928	0.441594	-16.2491	1.64004e-45	3.65817e-44	92.4393	0.546684	0.299755	-0.246928	3	55516184	R	II	WNT5A	Body	island	Body-island	chr3:55516110-55516430	TRUE	TRUE				down
cg26529437	-0.231886	0.787614	-16.2245	2.07941e-45	4.61086e-44	92.2026	0.886301	0.654415	-0.231886	7	20381092	R	II	ITGB8	Body	opensea	Body-opensea		NA	TRUE				down
cg09269891	-0.242915	0.65827	-16.2173	2.22934e-45	4.94088e-44	92.1332	0.761652	0.518736	-0.242915	16	3843415	R	II	CREBBP	Body	opensea	Body-opensea		NA	NA				down
cg21637392	-0.256435	0.443318	-16.2164	2.24751e-45	4.97626e-44	92.1251	0.552453	0.296018	-0.256435	7	5735123	R	I	RNF216	Body	opensea	Body-opensea		NA	NA	low-CpG:5701562-5701704			down
cg16465129	0.204274	0.803792	16.2161	2.25416e-45	4.9861e-44	92.1222	0.716856	0.92113	0.204274	5	131408149	F	II	CSF2	TSS1500	opensea	TSS1500-opensea		NA	NA				up
cg09845785	-0.233231	0.188881	-16.2062	2.48013e-45	5.46985e-44	92.0269	0.288141	0.0549104	-0.233231	2	183387501	R	II	PDE1A	TSS200	opensea	TSS200-opensea		NA	NA				down
cg17602451	-0.236197	0.221408	-16.19	2.89846e-45	6.37068e-44	91.8715	0.321931	0.085734	-0.236197	18	60985645	R	II	BCL2	Body	island	Body-island	chr18:60985503-60985741	NA	NA				down
cg05166871	-0.214064	0.571469	-16.1878	2.96288e-45	6.50911e-44	91.8495	0.662572	0.448508	-0.214064	17	46233714	R	II	SKAP1	Body	opensea	Body-opensea		NA	NA				down
cg11534215	-0.218601	0.680218	-16.1849	3.04444e-45	6.68179e-44	91.8224	0.773252	0.554651	-0.218601	2	240200967	F	II	HDAC4	Body	shelf	Body-shelf	chr2:240196768-240196997	TRUE	TRUE				down
cg14593191	-0.215131	0.590034	-16.1779	3.25917e-45	7.13571e-44	91.7545	0.681591	0.46646	-0.215131	11	35201133	R	II	CD44	Body	opensea	Body-opensea		NA	TRUE				down
cg00377497	-0.214297	0.542197	-16.1657	3.6645e-45	8.0021e-44	91.6376	0.633399	0.419102	-0.214297	8	27167110	F	II	TRIM35	Body	shore	Body-shore	chr8:27168205-27169082	NA	NA				down
cg03015585	-0.209092	0.791999	-16.1621	3.79243e-45	8.27116e-44	91.6034	0.880987	0.671894	-0.209092	22	43523322	F	II	BIK	Body	opensea	Body-opensea		TRUE	TRUE				down
cg20883174	0.218718	0.770851	16.1376	4.80251e-45	1.04238e-43	91.3679	0.677767	0.896485	0.218718	2	145260010	F	II	ZEB2	Body	opensea	Body-opensea		NA	TRUE		rs34768464		up
cg17795059	-0.207572	0.312686	-16.1216	5.60298e-45	1.20856e-43	91.2142	0.401026	0.193454	-0.207572	22	45704902	F	II	FAM118A	TSS1500	shore	TSS1500-shore	chr22:45705511-45706616	NA	NA	low-CpG:44083485-44083617			down
cg04119852	-0.244483	0.655221	-16.1092	6.31265e-45	1.35516e-43	91.0953	0.75927	0.514787	-0.244483	3	182840603	R	II	LAMP3	3'UTR	opensea	3'UTR-opensea		NA	TRUE				down
cg12771777	-0.212591	0.598193	-16.0975	7.06871e-45	1.51315e-43	90.9825	0.688669	0.476078	-0.212591	11	70692038	R	II	SHANK2	Body	opensea	Body-opensea		NA	NA			rs73532098	down
cg27099497	-0.204443	0.74936	-16.0937	7.33065e-45	1.56774e-43	90.9462	0.836369	0.631926	-0.204443	7	158269297	F	II	PTPRN2	Body	opensea	Body-opensea		NA	NA				down
cg14889643	-0.207943	0.189071	-16.0839	8.05927e-45	1.71705e-43	90.8517	0.277569	0.0696264	-0.207943	18	60985636	R	I	BCL2	Body	island	Body-island	chr18:60985503-60985741	NA	NA				down
cg05233670	-0.250213	0.528326	-16.0725	8.99276e-45	1.91323e-43	90.7424	0.634814	0.384601	-0.250213	12	109058033	F	II	CORO1C	Body	opensea	Body-opensea		NA	TRUE			rs75326273	down
cg16492341	-0.223086	0.631463	-16.0661	9.56103e-45	2.02554e-43	90.6813	0.726406	0.50332	-0.223086	10	26856105	F	I	APBB1IP	Body	island	Body-island	chr10:26855906-26856198	NA	NA	high-CpG:26896108-26896269			down
cg11062158	-0.230493	0.849326	-16.05	1.11688e-44	2.3562e-43	90.5263	0.947421	0.716928	-0.230493	7	157890370	F	I	PTPRN2	Body	shore	Body-shore	chr7:157890656-157891557	NA	NA				down
cg08005849	-0.250319	0.372267	-16.0487	1.1303e-44	2.38228e-43	90.5144	0.478799	0.22848	-0.250319	7	81399399	F	II	HGF	5'UTR	opensea	5'UTR-opensea		NA	TRUE	low-CpG:81237300-81237398			down
cg05690644	-0.281562	0.417201	-16.0396	1.23409e-44	2.59741e-43	90.4268	0.53703	0.255469	-0.281562	8	97158015	R	I	GDF6	Body	island	Body-island	chr8:97156763-97158030	TRUE	TRUE				down
cg15958828	0.206984	0.798655	16.0306	1.3461e-44	2.82392e-43	90.3402	0.710566	0.91755	0.206984	3	71598380	R	II	FOXP1	5'UTR	opensea	5'UTR-opensea		NA	TRUE				up
cg10974980	0.234165	0.303515	16.0261	1.40485e-44	2.93899e-43	90.2976	0.203857	0.438022	0.234165	15	74243781	R	II	LOXL1	Body	opensea	Body-opensea		NA	TRUE				up
cg25601949	-0.203238	0.23223	-16.0068	1.69229e-44	3.52398e-43	90.112	0.318725	0.115487	-0.203238	X	3630407	R	II	PRKX	Body	island	Body-island	chrX:3630406-3630620	NA	NA				down
cg14219620	-0.211762	0.25082	-15.9801	2.18654e-44	4.53231e-43	89.8564	0.340943	0.129181	-0.211762	6	151561168	F	II	AKAP12	1stExon	shore	1stExon-shore	chr6:151561283-151562550	TRUE	NA	high-CpG:151602741-151603379			down
cg05389266	-0.207937	0.712152	-15.9761	2.27403e-44	4.70717e-43	89.8173	0.800648	0.592711	-0.207937	7	158277852	R	II	PTPRN2	Body	island	Body-island	chr7:158277603-158278027	NA	NA				down
cg05048976	-0.233078	0.378378	-15.9712	2.38284e-44	4.92563e-43	89.7707	0.477572	0.244495	-0.233078	3	55516243	F	II	WNT5A	Body	island	Body-island	chr3:55516110-55516430	TRUE	TRUE				down
cg01154527	-0.215599	0.660156	-15.9571	2.72988e-44	5.61472e-43	89.6352	0.751912	0.536313	-0.215599	6	151661849	F	II	AKAP12	Body	shore	Body-shore	chr6:151662605-151663056	NA	NA		rs34041188		down
cg23865980	-0.236029	0.614498	-15.9447	3.07545e-44	6.3025e-43	89.5163	0.714949	0.47892	-0.236029	10	80904376	F	II	ZMIZ1	5'UTR	opensea	5'UTR-opensea		NA	TRUE				down
cg03988700	-0.268116	0.669577	-15.9216	3.83801e-44	7.82615e-43	89.2954	0.783684	0.515567	-0.268116	5	1394296	R	II	SLC6A3	3'UTR	opensea	3'UTR-opensea		NA	NA				down
cg04651137	-0.27297	0.411337	-15.914	4.13042e-44	8.39964e-43	89.2222	0.52751	0.254539	-0.27297	7	23287222	R	II	GPNMB	Body	island	Body-island	chr7:23287221-23287508	TRUE	TRUE				down
cg06630241	-0.27166	0.483104	-15.8964	4.89143e-44	9.91152e-43	89.0536	0.598719	0.327059	-0.27166	12	93967711	R	II	SOCS2	Body	shore	Body-shore	chr12:93963963-93967395	NA	NA				down
cg17095279	0.213635	0.780663	15.8872	5.3418e-44	1.0795e-42	88.9658	0.689743	0.903378	0.213635	17	64225346	F	II	APOH	Body	opensea	Body-opensea		NA	NA				up
cg18136895	-0.210535	0.851818	-15.8791	5.77244e-44	1.1634e-42	88.8885	0.941419	0.730885	-0.210535	15	74290733	F	I	PML	Body	island	Body-island	chr15:74290344-74290760	NA	NA				down
cg23112745	-0.215087	0.634906	-15.8716	6.20462e-44	1.24828e-42	88.8165	0.726444	0.511357	-0.215087	7	157868346	R	II	PTPRN2	Body	opensea	Body-opensea		NA	NA				down
cg11598935	-0.243346	0.697633	-15.8673	6.46775e-44	1.29832e-42	88.7751	0.801198	0.557852	-0.243346	20	55837619	F	II	BMP7	Body	shore	Body-shore	chr20:55839287-55839766	NA	NA				down
cg08252585	-0.216308	0.781851	-15.8666	6.51247e-44	1.30672e-42	88.7682	0.873909	0.657601	-0.216308	2	24931616	R	II	NCOA1	Body	opensea	Body-opensea		NA	TRUE				down
cg14699932	-0.273323	0.812678	-15.8586	7.0324e-44	1.40916e-42	88.6916	0.929001	0.655678	-0.273323	13	114748340	F	I	RASA3	3'UTR	shore	3'UTR-shore	chr13:114748541-114748751	NA	NA		rs11552971		down
cg05312962	-0.201019	0.6822	-15.8415	8.2844e-44	1.6549e-42	88.5283	0.767751	0.566733	-0.201019	19	2576254	F	II	GNG7	5'UTR	shelf	5'UTR-shelf	chr19:2578956-2579746	TRUE	NA		rs1029753		down
cg09193751	-0.221581	0.646204	-15.8361	8.73005e-44	1.74161e-42	88.476	0.740506	0.518925	-0.221581	7	157691591	R	II	PTPRN2	Body	shore	Body-shore	chr7:157690559-157690770	NA	NA				down
cg03129172	-0.222491	0.861887	-15.8263	9.58643e-44	1.90824e-42	88.3827	0.956577	0.734086	-0.222491	1	12251934	R	I	TNFRSF1B	Body	island	Body-island	chr1:12251777-12251985	NA	NA				down
cg14204619	-0.200527	0.72114	-15.796	1.28221e-43	2.53444e-42	88.0927	0.806482	0.605955	-0.200527	11	1469370	R	I	BRSK2	Body	shore	Body-shore	chr11:1470033-1470388	NA	NA				down
cg02193580	-0.21582	0.455256	-15.7953	1.29051e-43	2.54861e-42	88.0863	0.547106	0.331287	-0.21582	X	135251444	F	II	FHL1	TSS200	opensea	TSS200-opensea		TRUE	TRUE				down
cg13956700	0.218232	0.753269	15.7863	1.40714e-43	2.77652e-42	88	0.660392	0.878624	0.218232	17	27452013	F	II	MYO18A	Body	opensea	Body-opensea		NA	TRUE				up
cg09269945	-0.211498	0.753496	-15.7804	1.48925e-43	2.93597e-42	87.9435	0.843507	0.63201	-0.211498	20	55837692	R	II	BMP7	Body	shore	Body-shore	chr20:55839287-55839766	NA	NA				down
cg15999077	-0.21241	0.462745	-15.7762	1.55031e-43	3.05367e-42	87.9034	0.553144	0.340734	-0.21241	5	1407523	F	II	SLC6A3	Body	opensea	Body-opensea		NA	NA				down
cg14003853	0.238401	0.235849	15.763	1.759e-43	3.4557e-42	87.7775	0.134388	0.37279	0.238401	15	86250370	R	II	AKAP13	Body	opensea	Body-opensea		NA	TRUE				up
cg14336011	-0.20346	0.263685	-15.7594	1.82095e-43	3.57273e-42	87.743	0.350275	0.146815	-0.20346	9	139096738	F	I	LHX3	Body	island	Body-island	chr9:139096665-139096993	NA	TRUE				down
cg13924834	0.213506	0.813483	15.754	1.91894e-43	3.75519e-42	87.6908	0.722617	0.936124	0.213506	2	118716205	R	II	CCDC93	Body	opensea	Body-opensea		NA	TRUE				up
cg08123528	0.223599	0.80023	15.7395	2.20337e-43	4.29505e-42	87.5529	0.705069	0.928668	0.223599	3	72438132	R	II	RYBP	Body	opensea	Body-opensea		NA	TRUE				up
cg11348293	-0.240069	0.306699	-15.7343	2.31634e-43	4.51137e-42	87.5031	0.408869	0.1688	-0.240069	2	219926334	F	II	IHH	TSS1500	shore	TSS1500-shore	chr2:219924819-219926130	NA	NA				down
cg04322486	-0.200689	0.295632	-15.7269	2.48767e-43	4.83462e-42	87.432	0.381043	0.180354	-0.200689	7	55601226	R	II	VOPP1	Body	opensea	Body-opensea		NA	TRUE				down
cg06745740	-0.224744	0.234083	-15.7235	2.56896e-43	4.98403e-42	87.3999	0.329731	0.104987	-0.224744	7	81399587	F	II	HGF	TSS200	opensea	TSS200-opensea		NA	TRUE				down
cg09968361	0.208103	0.563742	15.7147	2.79682e-43	5.41679e-42	87.3152	0.475176	0.683279	0.208103	14	94855344	R	II	SERPINA1	5'UTR	opensea	5'UTR-opensea		NA	TRUE				up
cg11559446	-0.250794	0.789042	-15.6916	3.4879e-43	6.71778e-42	87.095	0.895777	0.644983	-0.250794	8	141728568	F	II	PTK2	Body	opensea	Body-opensea		NA	TRUE				down
cg18770350	-0.299423	0.339905	-15.6894	3.56444e-43	6.86227e-42	87.0734	0.467335	0.167913	-0.299423	1	236849966	F	I	ACTN2	1stExon	island	1stExon-island	chr1:236849472-236850323	TRUE	TRUE	high-CpG:234916417-234916759			down
cg26469895	0.22965	0.758887	15.6875	3.62782e-43	6.97834e-42	87.0558	0.661151	0.890801	0.22965	2	240143798	R	II	HDAC4	Body	opensea	Body-opensea		TRUE	TRUE				up
cg06557644	0.248951	0.43857	15.6841	3.74903e-43	7.20535e-42	87.023	0.332619	0.581571	0.248951	7	30510463	F	II	NOD1	5'UTR	opensea	5'UTR-opensea		NA	TRUE				up
cg10331073	-0.220034	0.592511	-15.679	3.93444e-43	7.54884e-42	86.9749	0.686155	0.466121	-0.220034	10	26856128	F	I	APBB1IP	Body	island	Body-island	chr10:26855906-26856198	NA	NA	high-CpG:26896108-26896269			down
cg24611608	-0.257551	0.277426	-15.6642	4.53472e-43	8.67174e-42	86.8333	0.387037	0.129486	-0.257551	8	72274615	R	II	EYA1	TSS200	opensea	TSS200-opensea		NA	TRUE				down
cg07974833	-0.215741	0.689484	-15.6642	4.53506e-43	8.67174e-42	86.8333	0.7813	0.565559	-0.215741	4	73430160	R	II	ADAMTS3	Body	shelf	Body-shelf	chr4:73433783-73434289	NA	NA				down
cg14561934	-0.235827	0.433922	-15.6564	4.88823e-43	9.33126e-42	86.7585	0.534287	0.298461	-0.235827	10	15412027	F	II	FAM171A1	Body	shore	Body-shore	chr10:15412419-15413040	NA	NA		rs7896338		down
cg09164580	-0.226398	0.275078	-15.6559	4.91203e-43	9.36876e-42	86.7536	0.371431	0.145032	-0.226398	8	97157878	F	II	GDF6	Body	island	Body-island	chr8:97156763-97158030	NA	TRUE				down
cg18636739	-0.229532	0.537804	-15.6497	5.20935e-43	9.92326e-42	86.6951	0.635489	0.405958	-0.229532	12	10870175	F	II	CSDA	Body	opensea	Body-opensea		NA	TRUE				down
cg06644669	-0.241084	0.246687	-15.6376	5.85038e-43	1.11069e-41	86.5794	0.34929	0.108205	-0.241084	6	30653799	R	II	KIAA1949	5'UTR	shore	5'UTR-shore	chr6:30654392-30654934	NA	NA				down
cg26767614	0.237682	0.564091	15.6324	6.14972e-43	1.16653e-41	86.5296	0.462937	0.700619	0.237682	19	13136168	F	II	NFIX	Body	island	Body-island	chr19:13135317-13136169	NA	NA				up
cg10325600	-0.213513	0.212759	-15.6233	6.70851e-43	1.27146e-41	86.4429	0.303628	0.0901147	-0.213513	1	220101785	R	I	SLC30A10	5'UTR	island	5'UTR-island	chr1:220101132-220102147	TRUE	NA	high-CpG:218168163-218168719			down
cg15633035	-0.263448	0.58645	-15.614	7.33395e-43	1.38767e-41	86.354	0.69857	0.435123	-0.263448	1	154439516	F	II	IL6R	3'UTR	opensea	3'UTR-opensea		NA	NA				down
cg27139419	-0.289235	0.462361	-15.6129	7.40977e-43	1.40084e-41	86.3438	0.585456	0.29622	-0.289235	15	99212404	R	II	IGF1R	Body	opensea	Body-opensea		TRUE	TRUE				down
cg04098585	-0.251525	0.458642	-15.6091	7.68388e-43	1.45084e-41	86.3076	0.565688	0.314163	-0.251525	2	204571215	F	II	CD28	5'UTR	opensea	5'UTR-opensea		NA	NA				down
cg14765933	-0.224513	0.732016	-15.5864	9.55577e-43	1.79453e-41	86.0902	0.827566	0.603053	-0.224513	5	1414924	F	I	SLC6A3	Body	shore	Body-shore	chr5:1416792-1417004	NA	NA		rs8179028		down
cg18725867	0.272941	0.353065	15.585	9.67781e-43	1.81518e-41	86.0775	0.236904	0.509845	0.272941	5	37834958	F	I	GDNF	5'UTR	island	5'UTR-island	chr5:37834671-37835128	NA	NA				up
cg17222829	-0.219263	0.680712	-15.5641	1.18251e-42	2.20967e-41	85.8778	0.774028	0.554765	-0.219263	11	70433293	F	II	SHANK2	Body	opensea	Body-opensea		NA	NA				down
cg01446515	-0.210326	0.518576	-15.5603	1.22562e-42	2.28739e-41	85.8421	0.608088	0.397762	-0.210326	13	20805443	R	II	GJB6	5'UTR	shore	5'UTR-shore	chr13:20806016-20806867	NA	TRUE				down
cg09276531	-0.205777	0.772654	-15.5575	1.25953e-42	2.3497e-41	85.8149	0.86023	0.654453	-0.205777	19	36611273	R	II	TBCB	Body	shore	Body-shore	chr19:36612342-36612932	NA	NA	low-CpG:41303086-41303121	rs2239509		down
cg10525432	-0.244222	0.71499	-15.557	1.26578e-42	2.35941e-41	85.8099	0.818928	0.574706	-0.244222	5	9540960	R	II	SEMA5A	5'UTR	shelf	5'UTR-shelf	chr5:9544692-9546715	NA	NA				down
cg15114672	-0.2684	0.254318	-15.5569	1.26649e-42	2.35976e-41	85.8094	0.368546	0.100146	-0.2684	5	82766884	R	II	VCAN	TSS1500	shore	TSS1500-shore	chr5:82768387-82769268	NA	NA				down
cg11575295	-0.228993	0.288556	-15.5505	1.34679e-42	2.50731e-41	85.7481	0.386012	0.15702	-0.228993	7	158250911	F	II	PTPRN2	Body	shore	Body-shore	chr7:158247888-158249312	NA	NA				down
cg02388416	-0.209003	0.490632	-15.5487	1.37041e-42	2.55022e-41	85.7307	0.579581	0.370578	-0.209003	10	133796348	F	II	BNIP3	TSS1500	island	TSS1500-island	chr10:133794898-133796598	NA	NA				down
cg08939850	-0.241616	0.651453	-15.5141	1.9064e-42	3.52442e-41	85.4016	0.754282	0.512666	-0.241616	17	78800806	R	I	RPTOR	Body	shore	Body-shore	chr17:78798780-78799160	TRUE	TRUE				down
cg17397493	-0.250053	0.782446	-15.5123	1.93944e-42	3.58403e-41	85.3845	0.888865	0.638812	-0.250053	5	35231272	R	II	PRLR	TSS1500	opensea	TSS1500-opensea		NA	NA				down
cg09799658	-0.238696	0.186549	-15.5121	1.94402e-42	3.59103e-41	85.3822	0.288135	0.0494389	-0.238696	7	19157304	R	II	TWIST1	TSS200	island	TSS200-island	chr7:19156050-19158042	TRUE	NA				down
cg01117384	-0.238778	0.410613	-15.5079	2.02275e-42	3.73036e-41	85.3426	0.512234	0.273456	-0.238778	20	56274096	F	II	PMEPA1	5'UTR	opensea	5'UTR-opensea		TRUE	NA				down
cg01878960	-0.23505	0.652797	-15.4941	2.30923e-42	4.24481e-41	85.2105	0.752831	0.517781	-0.23505	7	158358294	F	II	PTPRN2	Body	shelf	Body-shelf	chr7:158361909-158362970	NA	NA				down
cg09523782	0.217114	0.613278	15.4833	2.55924e-42	4.69483e-41	85.1081	0.520877	0.737991	0.217114	7	5272064	F	II	WIPI2	3'UTR	shelf	3'UTR-shelf	chr7:5267748-5268110	NA	NA				up
cg11215976	-0.251201	0.377431	-15.4779	2.69425e-42	4.93648e-41	85.0568	0.484339	0.233138	-0.251201	1	236849942	F	I	ACTN2	1stExon	island	1stExon-island	chr1:236849472-236850323	TRUE	TRUE	high-CpG:234916417-234916759			down
cg17839237	-0.271339	0.200065	-15.4697	2.91582e-42	5.33161e-41	84.978	0.315543	0.0442043	-0.271339	7	19157193	F	I	TWIST1	1stExon	island	1stExon-island	chr7:19156050-19158042	TRUE	NA		rs76566707		down
cg04240109	0.20538	0.334625	15.4642	3.07062e-42	5.60559e-41	84.9265	0.247218	0.452598	0.20538	1	18972430	R	II	PAX7	Body	shore	Body-shore	chr1:18973028-18973304	NA	NA				up
cg00541718	-0.204073	0.692516	-15.4639	3.08135e-42	5.6229e-41	84.923	0.779366	0.575294	-0.204073	7	630823	F	II	PRKAR1B	Body	shore	Body-shore	chr7:631836-632135	TRUE	NA				down
cg22360028	0.23635	0.723487	15.4382	3.93928e-42	7.14802e-41	84.6781	0.6229	0.85925	0.23635	1	192548288	R	II	RGS1	Body	opensea	Body-opensea		NA	NA				up
cg11594811	-0.200028	0.556377	-15.4365	4.00205e-42	7.25609e-41	84.6623	0.641507	0.441478	-0.200028	11	115088660	F	II	CADM1	Body	opensea	Body-opensea		NA	NA	low-CpG:114593845-114593879			down
cg21055528	-0.217829	0.381161	-15.4346	4.0761e-42	7.38146e-41	84.6441	0.473866	0.256038	-0.217829	6	31549631	F	II	LTB	Body	shore	Body-shore	chr6:31548436-31549277	NA	NA		rs4647184		down
cg20099458	0.215055	0.686018	15.423	4.55481e-42	8.23845e-41	84.5334	0.594494	0.809549	0.215055	7	5272275	F	II	WIPI2	3'UTR	opensea	3'UTR-opensea		NA	NA				up
cg20482698	-0.245035	0.300388	-15.418	4.77738e-42	8.6203e-41	84.4858	0.404672	0.159637	-0.245035	1	236849994	F	I	ACTN2	1stExon	island	1stExon-island	chr1:236849472-236850323	TRUE	TRUE	high-CpG:234916417-234916759			down
cg10518475	-0.20744	0.741604	-15.4161	4.86425e-42	8.77354e-41	84.4678	0.829888	0.622447	-0.20744	3	124079183	F	II	KALRN	Body	opensea	Body-opensea		NA	TRUE				down
cg11784578	0.205291	0.658564	15.4149	4.91798e-42	8.8669e-41	84.4569	0.571195	0.776486	0.205291	4	185361148	R	II	IRF2	5'UTR	opensea	5'UTR-opensea		NA	TRUE				up
cg16910042	-0.20785	0.703294	-15.4078	5.26225e-42	9.46492e-41	84.3894	0.791753	0.583902	-0.20785	7	157867291	R	II	PTPRN2	Body	opensea	Body-opensea		NA	NA				down
cg26563814	0.217756	0.754091	15.4055	5.37868e-42	9.66386e-41	84.3676	0.661417	0.879172	0.217756	4	114595493	R	II	CAMK2D	Body	opensea	Body-opensea		NA	TRUE				up
cg03679394	-0.200956	0.688459	-15.3787	6.9498e-42	1.24161e-40	84.1122	0.773983	0.573027	-0.200956	11	70516997	F	II	SHANK2	Body	opensea	Body-opensea		NA	TRUE				down
cg01182863	-0.201001	0.787122	-15.372	7.40965e-42	1.32063e-40	84.0483	0.872666	0.671665	-0.201001	11	1464792	F	I	BRSK2	Body	island	Body-island	chr11:1464295-1464899	NA	NA				down
cg19797516	-0.247601	0.708341	-15.3649	7.92452e-42	1.40962e-40	83.9813	0.813718	0.566116	-0.247601	10	26856454	F	II	APBB1IP	3'UTR	shore	3'UTR-shore	chr10:26855906-26856198	NA	NA				down
cg01611777	-0.217241	0.430183	-15.3564	8.59052e-42	1.52388e-40	83.9009	0.522638	0.305397	-0.217241	2	102359027	F	II	MAP4K4	Body	opensea	Body-opensea		NA	TRUE				down
cg21038780	0.221109	0.672113	15.3497	9.15788e-42	1.62198e-40	83.8371	0.578012	0.799121	0.221109	5	167780864	R	II	WWC1	Body	opensea	Body-opensea		NA	TRUE				up
cg25318971	-0.22551	0.76954	-15.3309	1.09554e-41	1.9305e-40	83.6585	0.865515	0.640004	-0.22551	20	55837483	R	II	BMP7	Body	shore	Body-shore	chr20:55839287-55839766	NA	NA				down
cg07114544	0.213604	0.664896	15.3254	1.15519e-41	2.03243e-40	83.6056	0.573989	0.787593	0.213604	17	9110369	F	II	NTN1	Body	opensea	Body-opensea		NA	TRUE		rs17675247		up
cg05341781	-0.219497	0.704549	-15.309	1.35041e-41	2.36118e-40	83.45	0.797964	0.578467	-0.219497	1	164723567	F	II	PBX1	Body	opensea	Body-opensea		NA	TRUE				down
cg23174662	-0.274468	0.44423	-15.2918	1.59088e-41	2.76771e-40	83.2866	0.561041	0.286572	-0.274468	14	62166083	F	II	HIF1A	Body	shelf	Body-shelf	chr14:62161847-62163231	NA	NA				down
cg24667756	-0.249326	0.69061	-15.2836	1.71996e-41	2.98193e-40	83.2088	0.796719	0.547394	-0.249326	17	78698822	R	II	RPTOR	Body	shelf	Body-shelf	chr17:78700827-78701124	TRUE	TRUE				down
cg07828472	-0.229016	0.710008	-15.2798	1.78323e-41	3.08592e-40	83.1728	0.807475	0.578459	-0.229016	10	131323986	R	II	MGMT	Body	opensea	Body-opensea		TRUE	NA				down
cg00161225	-0.237789	0.53531	-15.2733	1.89808e-41	3.27939e-40	83.1106	0.63651	0.398721	-0.237789	17	3814785	F	II	P2RX1	Body	opensea	Body-opensea		NA	NA		rs9898098		down
cg17706972	-0.250749	0.697243	-15.2688	1.98009e-41	3.41456e-40	83.0684	0.803958	0.553209	-0.250749	6	152126337	R	II	ESR1	5'UTR	shelf	5'UTR-shelf	chr6:152128822-152129771	NA	NA				down
cg15392618	-0.219803	0.822249	-15.266	2.03458e-41	3.50584e-40	83.0414	0.915794	0.695991	-0.219803	1	240368441	F	II	FMN2	Body	shelf	Body-shelf	chr1:240370859-240371526	NA	NA				down
cg24550112	-0.30306	0.512996	-15.2606	2.14198e-41	3.68809e-40	82.9901	0.641975	0.338914	-0.30306	1	14027521	R	II	PRDM2	5'UTR	shore	5'UTR-shore	chr1:14026481-14027200	TRUE	NA				down
cg09875150	-0.215254	0.768776	-15.2573	2.20956e-41	3.80011e-40	82.9591	0.860385	0.645131	-0.215254	7	72849964	R	II	FZD9	1stExon	island	1stExon-island	chr7:72847933-72850032	NA	NA				down
cg01805282	-0.223674	0.323605	-15.2564	2.22856e-41	3.83133e-40	82.9506	0.418798	0.195124	-0.223674	6	133563764	F	II	EYA4	5'UTR	island	5'UTR-island	chr6:133563701-133563905	NA	TRUE				down
cg15941449	-0.248411	0.210187	-15.2527	2.30897e-41	3.96353e-40	82.9153	0.315908	0.0674966	-0.248411	2	172949738	R	II	DLX1	TSS1500	island	TSS1500-island	chr2:172949242-172950126	NA	NA				down
cg13446110	-0.220901	0.686154	-15.2448	2.48815e-41	4.263e-40	82.8408	0.780166	0.559266	-0.220901	12	20629927	F	II	PDE3A	Body	opensea	Body-opensea		NA	TRUE		rs73071166		down
cg14845020	-0.219048	0.618598	-15.2437	2.51419e-41	4.30598e-40	82.8304	0.711822	0.492774	-0.219048	20	55833416	F	II	BMP7	Body	opensea	Body-opensea		NA	TRUE				down
cg23735745	0.2392	0.581872	15.2094	3.48696e-41	5.92481e-40	82.5044	0.480072	0.719272	0.2392	1	230248121	R	II	GALNT2	Body	opensea	Body-opensea		NA	TRUE				up
cg24931138	-0.215115	0.74828	-15.1857	4.36854e-41	7.38659e-40	82.2797	0.83983	0.624715	-0.215115	5	1258916	F	I	TERT	Body	shore	Body-shore	chr5:1256968-1257222	NA	NA				down
cg20271511	-0.248626	0.386538	-15.1428	6.5705e-41	1.09782e-39	81.8729	0.49235	0.243724	-0.248626	22	17566989	F	II	IL17RA	Body	island	Body-island	chr22:17565517-17566990	NA	NA		rs2241041		down
cg02628016	-0.254094	0.81795	-15.1418	6.63117e-41	1.10755e-39	81.8637	0.92609	0.671996	-0.254094	3	183382726	F	II	KLHL24	Body	opensea	Body-opensea		TRUE	NA				down
cg16492510	-0.243933	0.522858	-15.1348	7.08748e-41	1.18027e-39	81.7974	0.626673	0.38274	-0.243933	7	157561684	F	II	PTPRN2	Body	shore	Body-shore	chr7:157560974-157561195	NA	NA				down
cg01518723	-0.213325	0.724025	-15.1339	7.14921e-41	1.18967e-39	81.7887	0.814814	0.601489	-0.213325	17	46131583	R	II	NFE2L1	Body	opensea	Body-opensea		TRUE	TRUE				down
cg14928510	-0.227836	0.429066	-15.1264	7.67271e-41	1.27538e-39	81.7183	0.52603	0.298194	-0.227836	19	55449439	F	II	NLRP7	Body	shore	Body-shore	chr19:55450822-55451128	NA	NA			rs77072552	down
cg12193943	-0.205899	0.797566	-15.126	7.70433e-41	1.28016e-39	81.7142	0.885194	0.679296	-0.205899	12	1885861	R	II	ADIPOR2	Body	opensea	Body-opensea		TRUE	TRUE				down
cg11690886	-0.207137	0.745599	-15.1222	7.98874e-41	1.32498e-39	81.678	0.833754	0.626617	-0.207137	5	1258955	F	II	TERT	Body	shore	Body-shore	chr5:1256968-1257222	NA	NA		rs35300412		down
cg01412762	-0.263489	0.390099	-15.1163	8.45116e-41	1.40065e-39	81.622	0.502237	0.238748	-0.263489	2	29751968	F	II	ALK	Body	opensea	Body-opensea		TRUE	TRUE				down
cg07198752	0.226717	0.682173	15.1013	9.74215e-41	1.60635e-39	81.4803	0.585685	0.812402	0.226717	2	172383228	F	II	CYBRD1	Body	shelf	Body-shelf	chr2:172378822-172380189	NA	NA		rs79954217		up
cg15408722	-0.219533	0.819621	-15.0791	1.20289e-40	1.97331e-39	81.2701	0.913051	0.693518	-0.219533	7	157866922	F	I	PTPRN2	Body	opensea	Body-opensea		NA	NA				down
cg17826518	-0.226779	0.608488	-15.0753	1.24695e-40	2.04411e-39	81.2342	0.705002	0.478223	-0.226779	1	13912116	R	II	PDPN	1stExon	shore	1stExon-shore	chr1:13910137-13910868	NA	NA				down
cg19660515	-0.210995	0.770909	-15.0612	1.42629e-40	2.33133e-39	81.1003	0.860706	0.649711	-0.210995	4	74285329	F	I	ALB	Body	opensea	Body-opensea		NA	NA	low-CpG:74504188-74504204	rs74674594	rs76587671	down
cg25368813	-0.232728	0.389941	-15.0566	1.48934e-40	2.43086e-39	81.0572	0.488987	0.256259	-0.232728	6	51848642	F	II	PKHD1	Body	opensea	Body-opensea		NA	TRUE				down
cg15894315	0.20421	0.68219	15.0154	2.20116e-40	3.5554e-39	80.6678	0.595281	0.799491	0.20421	1	55331361	F	II	DHCR24	Body	opensea	Body-opensea		NA	NA	low-CpG:55103782-55103970		rs57882605	up
cg01438090	-0.212335	0.674689	-15.01	2.31662e-40	3.73789e-39	80.6169	0.765056	0.552721	-0.212335	11	30502936	R	II	MPPED2	Body	opensea	Body-opensea		NA	TRUE				down
cg07687131	-0.251719	0.317983	-14.9995	2.56072e-40	4.12144e-39	80.517	0.425111	0.173392	-0.251719	12	93967580	R	I	SOCS2	Body	shore	Body-shore	chr12:93963963-93967395	NA	NA				down
cg07696842	-0.271241	0.393508	-14.9866	2.89188e-40	4.63954e-39	80.3958	0.508944	0.237704	-0.271241	12	105089508	R	II	CHST11	Body	opensea	Body-opensea		NA	TRUE				down
cg20954219	-0.202006	0.549172	-14.9666	3.4959e-40	5.58477e-39	80.2068	0.635144	0.433138	-0.202006	2	29745303	F	II	ALK	Body	opensea	Body-opensea		NA	TRUE		rs10171104		down
cg07757007	0.209689	0.710899	14.9584	3.77984e-40	6.02985e-39	80.1289	0.621658	0.831347	0.209689	2	138734074	F	II	HNMT	Body	opensea	Body-opensea		NA	TRUE		rs74590302		up
cg18182111	0.261285	0.383391	14.947	4.21184e-40	6.69771e-39	80.0211	0.272191	0.533476	0.261285	5	37835111	F	II	GDNF	5'UTR	island	5'UTR-island	chr5:37834671-37835128	TRUE	TRUE				up
cg06000610	-0.219571	0.684739	-14.9431	4.37007e-40	6.94198e-39	79.9843	0.778186	0.558614	-0.219571	7	157623118	R	II	PTPRN2	Body	shelf	Body-shelf	chr7:157618856-157619302	NA	NA			rs77070321	down
cg24995674	0.238361	0.618953	14.9347	4.73091e-40	7.50463e-39	79.9052	0.51751	0.755871	0.238361	13	111127505	R	II	COL4A2	Body	opensea	Body-opensea		NA	NA				up
cg21602520	-0.208937	0.450283	-14.9298	4.95479e-40	7.8515e-39	79.8592	0.539204	0.330267	-0.208937	18	60985380	F	II	BCL2	Body	shore	Body-shore	chr18:60985503-60985741	NA	NA				down
cg13507084	-0.26181	0.612148	-14.9283	5.02599e-40	7.95873e-39	79.8449	0.723571	0.461761	-0.26181	9	34555042	R	I	CNTFR	Body	opensea	Body-opensea		TRUE	NA				down
cg04954111	0.234883	0.660722	14.9021	6.44169e-40	1.01295e-38	79.5976	0.560759	0.795642	0.234883	11	34363786	F	II	ABTB2	Body	opensea	Body-opensea		NA	TRUE				up
cg11927233	-0.215255	0.298691	-14.9018	6.46046e-40	1.01554e-38	79.5947	0.390301	0.175046	-0.215255	5	170816542	F	II	NPM1	Body	shore	Body-shore	chr5:170814447-170815655	NA	NA				down
cg16526509	-0.213678	0.834373	-14.8978	6.7089e-40	1.0535e-38	79.5571	0.925312	0.711634	-0.213678	5	1439208	F	II	SLC6A3	Body	opensea	Body-opensea		NA	NA		rs2937642		down
cg06559575	-0.212182	0.556067	-14.8815	7.82962e-40	1.22352e-38	79.4031	0.646368	0.434187	-0.212182	12	53490352	R	II	IGFBP6	TSS1500	shore	TSS1500-shore	chr12:53491572-53491955	TRUE	NA				down
cg03131732	-0.228739	0.245083	-14.8763	8.22753e-40	1.28215e-38	79.3537	0.342431	0.113692	-0.228739	11	46317475	F	II	CREB3L1	Body	island	Body-island	chr11:46316875-46317485	NA	NA				down
cg18236477	-0.247688	0.377751	-14.8551	1.0049e-39	1.55847e-38	79.1544	0.483164	0.235476	-0.247688	13	26043066	F	II	ATP8A2	Body	island	Body-island	chr13:26042693-26043486	NA	NA				down
cg12013321	-0.216212	0.2794	-14.8539	1.0168e-39	1.5753e-38	79.1427	0.371418	0.155206	-0.216212	6	53410182	F	II	GCLC	TSS1500	shore	TSS1500-shore	chr6:53409120-53410099	NA	NA				down
cg08412699	0.213873	0.828656	14.8504	1.05045e-39	1.62633e-38	79.1102	0.737634	0.951507	0.213873	7	20449718	F	II	ITGB8	3'UTR	opensea	3'UTR-opensea		NA	NA				up
cg05514883	0.230084	0.687631	14.8361	1.20344e-39	1.85809e-38	78.9747	0.58971	0.819794	0.230084	2	1645301	F	II	PXDN	Body	opensea	Body-opensea		NA	NA		rs75838012		up
cg06744585	0.221894	0.393896	14.819	1.41398e-39	2.17498e-38	78.8141	0.299461	0.521355	0.221894	19	13135808	F	I	NFIX	Body	island	Body-island	chr19:13135317-13136169	NA	NA	low-CpG:12995149-12996848			up
cg05336056	-0.210838	0.634269	-14.8175	1.43485e-39	2.20632e-38	78.7995	0.723999	0.513161	-0.210838	2	170142388	F	II	LRP2	Body	opensea	Body-opensea		NA	TRUE				down
cg20498685	-0.261387	0.24316	-14.8153	1.46368e-39	2.24989e-38	78.7796	0.354403	0.0930158	-0.261387	7	19156086	F	II	TWIST1	3'UTR	island	3'UTR-island	chr7:19156050-19158042	TRUE	NA				down
cg09088437	-0.22036	0.803753	-14.8088	1.5575e-39	2.38923e-38	78.7177	0.897535	0.677175	-0.22036	2	109559012	F	II	EDAR	5'UTR	island	5'UTR-island	chr2:109558965-109559186	NA	NA				down
cg16652259	-0.218858	0.234468	-14.8006	1.6825e-39	2.57747e-38	78.6408	0.327611	0.108753	-0.218858	2	172949501	F	II	DLX1	TSS1500	island	TSS1500-island	chr2:172949242-172950126	NA	NA	high-CpG:172657672-172657761			down
cg07160602	-0.206521	0.808274	-14.7959	1.75911e-39	2.68846e-38	78.5964	0.896167	0.689645	-0.206521	15	99196841	F	II	IGF1R	Body	shelf	Body-shelf	chr15:99190446-99194559	NA	NA				down
cg24557048	-0.21336	0.554331	-14.7927	1.81319e-39	2.76923e-38	78.5662	0.645135	0.431774	-0.21336	1	2063799	R	II	PRKCZ	5'UTR	island	5'UTR-island	chr1:2063782-2064052	NA	NA			rs3107158	down
cg21325485	-0.229387	0.575189	-14.7851	1.94707e-39	2.96567e-38	78.4952	0.672813	0.443426	-0.229387	7	158364932	R	II	PTPRN2	Body	shore	Body-shore	chr7:158361909-158362970	TRUE	NA				down
cg00024967	0.277068	0.527028	14.7765	2.11365e-39	3.2118e-38	78.4134	0.409111	0.686179	0.277068	3	169377818	R	II	MECOM	Body	shore	Body-shore	chr3:169379437-169381056	NA	NA				up
cg12016746	0.225467	0.500891	14.7669	2.31407e-39	3.50945e-38	78.3231	0.404935	0.630402	0.225467	11	68084453	R	II	LRP5	Body	shelf	Body-shelf	chr11:68080365-68080931	TRUE	NA				up
cg00212521	-0.222427	0.610107	-14.7647	2.36283e-39	3.57841e-38	78.3024	0.704769	0.482342	-0.222427	1	240370408	F	II	FMN2	Body	shore	Body-shore	chr1:240370859-240371526	NA	NA				down
cg10573143	-0.20122	0.796284	-14.7442	2.86532e-39	4.31912e-38	78.1102	0.88192	0.680701	-0.20122	11	70628992	F	II	SHANK2	Body	opensea	Body-opensea		NA	NA				down
cg04198091	-0.203617	0.275472	-14.7432	2.89407e-39	4.35664e-38	78.1002	0.362128	0.158512	-0.203617	5	139283351	R	II	NRG2	Body	island	Body-island	chr5:139283350-139284282	TRUE	NA				down
cg26608693	-0.257236	0.388403	-14.7413	2.94656e-39	4.42975e-38	78.0823	0.49788	0.240644	-0.257236	1	14027581	F	II	PRDM2	5'UTR	shore	5'UTR-shore	chr1:14026481-14027200	TRUE	NA				down
cg24975342	-0.201411	0.660069	-14.7284	3.32667e-39	4.98294e-38	77.9614	0.745787	0.544376	-0.201411	5	55193659	F	II	IL31RA	Body	opensea	Body-opensea		TRUE	TRUE		rs75472038		down
cg08204023	0.263867	0.392245	14.7143	3.79927e-39	5.66827e-38	77.829	0.279946	0.543813	0.263867	5	37835109	F	II	GDNF	5'UTR	island	5'UTR-island	chr5:37834671-37835128	TRUE	TRUE				up
cg14750551	0.21869	0.677763	14.711	3.92191e-39	5.84737e-38	77.7974	0.584691	0.803381	0.21869	3	122401343	R	II	PARP14	Body	shore	Body-shore	chr3:122399655-122400190	NA	NA				up
cg10009968	-0.241815	0.76068	-14.6982	4.4254e-39	6.58067e-38	77.677	0.863593	0.621779	-0.241815	7	3033408	R	I	CARD11	5'UTR	opensea	5'UTR-opensea		NA	NA				down
cg12355180	-0.25455	0.237998	-14.6883	4.85612e-39	7.19745e-38	77.5845	0.346332	0.0917814	-0.25455	1	220102013	R	II	SLC30A10	TSS200	island	TSS200-island	chr1:220101132-220102147	NA	NA	high-CpG:218168163-218168719			down
cg07489869	-0.216501	0.225297	-14.6818	5.16542e-39	7.64835e-38	77.5229	0.317437	0.100937	-0.216501	13	20806730	R	II	GJB6	TSS200	island	TSS200-island	chr13:20806016-20806867	NA	TRUE				down
cg26837708	-0.258899	0.569557	-14.6732	5.60228e-39	8.28161e-38	77.442	0.679741	0.420842	-0.258899	1	43149980	R	II	YBX1	Body	shore	Body-shore	chr1:43147500-43149016	NA	NA				down
cg02768721	-0.233321	0.526487	-14.6702	5.7631e-39	8.51099e-38	77.4138	0.625785	0.392464	-0.233321	7	158221370	R	I	PTPRN2	Body	shore	Body-shore	chr7:158217851-158220709	NA	NA				down
cg05414135	-0.227286	0.5532	-14.6635	6.13561e-39	9.03746e-38	77.3514	0.64993	0.422645	-0.227286	8	56238612	F	II	XKR4	Body	opensea	Body-opensea		NA	TRUE		rs80166264		down
cg13588800	-0.224486	0.207685	-14.6428	7.45879e-39	1.09472e-37	77.1568	0.303223	0.078737	-0.224486	7	19155785	F	II	TWIST1	3'UTR	shore	3'UTR-shore	chr7:19156050-19158042	TRUE	NA				down
cg26651148	-0.208163	0.635391	-14.6377	7.82892e-39	1.14643e-37	77.1085	0.723983	0.51582	-0.208163	7	157867300	R	I	PTPRN2	Body	opensea	Body-opensea		NA	NA				down
cg21579399	-0.218468	0.320023	-14.6311	8.32786e-39	1.21712e-37	77.047	0.413001	0.194533	-0.218468	2	11890700	F	II	LPIN1	5'UTR	shelf	5'UTR-shelf	chr2:11886249-11887207	NA	NA				down
cg25005374	0.232458	0.662716	14.603	1.08517e-38	1.57326e-37	76.7832	0.563785	0.796243	0.232458	1	25132363	R	II	CLIC4	Body	opensea	Body-opensea		TRUE	TRUE				up
cg26960322	-0.240118	0.514366	-14.5781	1.37143e-38	1.97495e-37	76.5499	0.616558	0.37644	-0.240118	2	237479015	F	II	CXCR7	5'UTR	shore	5'UTR-shore	chr2:237476311-237477263	NA	TRUE		rs78441342		down
cg16890121	0.201615	0.823201	14.5628	1.58404e-38	2.27386e-37	76.4063	0.737396	0.939011	0.201615	13	28198579	R	II	POLR1D	Body	shelf	Body-shelf	chr13:28194183-28196249	NA	NA				up
cg05298458	-0.250094	0.513195	-14.5526	1.74308e-38	2.4982e-37	76.3109	0.619631	0.369538	-0.250094	22	19749188	F	II	TBX1	Body	island	Body-island	chr22:19748650-19749189	NA	NA				down
cg22636722	-0.215103	0.600379	-14.5459	1.85717e-38	2.65665e-37	76.2478	0.691924	0.476821	-0.215103	17	78865263	F	II	RPTOR	Body	shore	Body-shore	chr17:78863569-78863813	NA	TRUE				down
cg01334831	-0.21924	0.460954	-14.5407	1.9504e-38	2.78648e-37	76.199	0.55426	0.33502	-0.21924	13	114832833	R	II	RASA3	Body	shelf	Body-shelf	chr13:114836066-114836520	NA	TRUE				down
cg00712280	0.239459	0.713113	14.5261	2.2379e-38	3.18713e-37	76.0619	0.611203	0.850661	0.239459	16	14761386	F	II	BFAR	Body	opensea	Body-opensea		NA	NA				up
cg00065215	0.23853	0.177626	14.5118	2.55939e-38	3.62669e-37	75.9282	0.0761103	0.31464	0.23853	1	18959268	R	I	PAX7	Body	island	Body-island	chr1:18956895-18959829	NA	NA				up
cg02642565	-0.211143	0.700788	-14.5001	2.85611e-38	4.03449e-37	75.8189	0.790648	0.579505	-0.211143	16	4579402	F	II	C16orf5	5'UTR	opensea	5'UTR-opensea		NA	TRUE		rs80120056		down
cg03202804	-0.255746	0.271859	-14.4858	3.2683e-38	4.60521e-37	75.6846	0.380702	0.124955	-0.255746	4	154710353	R	II	SFRP2	TSS200	island	TSS200-island	chr4:154709512-154710827	NA	NA				down
cg03335938	-0.228665	0.622896	-14.4841	3.32075e-38	4.67764e-37	75.6687	0.720213	0.491548	-0.228665	22	17955976	R	II	CECR2	TSS1500	opensea	TSS1500-opensea		NA	NA				down
cg16642281	-0.264899	0.378217	-14.4775	3.53155e-38	4.96374e-37	75.6074	0.490955	0.226055	-0.264899	4	109034555	F	II	LEF1	Body	opensea	Body-opensea		NA	TRUE				down
cg06201393	0.231911	0.289721	14.4264	5.70588e-38	7.92852e-37	75.1293	0.191023	0.422934	0.231911	3	169378835	R	II	MECOM	Body	shore	Body-shore	chr3:169379437-169381056	NA	NA				up
cg15551096	-0.241617	0.402271	-14.3998	7.32857e-38	1.00963e-36	74.88	0.5051	0.263483	-0.241617	6	166901788	F	II	RPS6KA2	Body	opensea	Body-opensea		NA	NA		rs9366021		down
cg08900316	-0.250774	0.63996	-14.3845	8.45386e-38	1.16041e-36	74.7376	0.746686	0.495912	-0.250774	2	46301083	F	II	PRKCE	Body	opensea	Body-opensea		TRUE	TRUE				down
cg18444875	-0.225759	0.754658	-14.3795	8.86601e-38	1.21513e-36	74.6902	0.850739	0.624979	-0.225759	8	107460168	F	II	OXR1	Body	opensea	Body-opensea		NA	TRUE		rs28459991	rs73309233	down
cg26090940	-0.209099	0.636422	-14.352	1.14658e-37	1.56054e-36	74.434	0.725411	0.516313	-0.209099	12	60130454	R	II	SLC16A7	Body	opensea	Body-opensea		TRUE	TRUE				down
cg06290070	-0.243752	0.251633	-14.3414	1.266e-37	1.71533e-36	74.3353	0.355371	0.111619	-0.243752	8	72274548	F	II	EYA1	TSS200	opensea	TSS200-opensea		NA	TRUE				down
cg18010131	-0.213564	0.668382	-14.33	1.40978e-37	1.90614e-36	74.2281	0.759273	0.545708	-0.213564	11	10476620	F	II	AMPD3	TSS200	shelf	TSS200-shelf	chr11:10472000-10472857	TRUE	NA				down
cg20705893	-0.224807	0.506621	-14.3282	1.43295e-37	1.93457e-36	74.2119	0.602296	0.377489	-0.224807	7	157869970	F	II	PTPRN2	Body	opensea	Body-opensea		NA	NA				down
cg10168009	0.219485	0.685721	14.3243	1.48664e-37	2.00525e-36	74.1752	0.592311	0.811795	0.219485	12	120108699	F	II	PRKAB1	Body	shelf	Body-shelf	chr12:120105502-120106232	NA	NA				up
cg22519571	-0.202741	0.780836	-14.3226	1.51036e-37	2.03603e-36	74.1595	0.86712	0.664379	-0.202741	7	158255029	F	II	PTPRN2	Body	opensea	Body-opensea		NA	NA				down
cg04864441	-0.210191	0.703672	-14.3126	1.65839e-37	2.22826e-36	74.0663	0.793127	0.582936	-0.210191	7	157670677	R	II	PTPRN2	Body	shore	Body-shore	chr7:157669879-157670095	NA	NA		rs75495282		down
cg20332503	0.204895	0.526453	14.2816	2.21593e-37	2.95453e-36	73.7776	0.439252	0.644147	0.204895	7	143081287	R	II	ZYX	Body	shelf	Body-shelf	chr7:143077469-143079169	NA	NA				up
cg22256027	-0.210293	0.300141	-14.2778	2.29615e-37	3.05968e-36	73.7421	0.389639	0.179347	-0.210293	4	4863016	R	I	MSX1	Body	shore	Body-shore	chr4:4864456-4864834	NA	TRUE				down
cg05852008	-0.223625	0.244219	-14.2719	2.42672e-37	3.22605e-36	73.687	0.339391	0.115766	-0.223625	20	45523541	R	I	EYA2	5'UTR	island	5'UTR-island	chr20:45523250-45524020	NA	NA				down
cg18570800	0.236362	0.771097	14.257	2.7898e-37	3.6935e-36	73.5481	0.670504	0.906866	0.236362	10	294353	F	II	ZMYND11	Body	opensea	Body-opensea		NA	NA				up
cg11111139	-0.208832	0.609426	-14.2567	2.79781e-37	3.70193e-36	73.5452	0.698302	0.48947	-0.208832	7	157620685	R	II	PTPRN2	Body	shore	Body-shore	chr7:157618856-157619302	NA	NA				down
cg13432682	-0.201392	0.530033	-14.2467	3.0739e-37	4.05772e-36	73.4515	0.615744	0.414351	-0.201392	1	226865321	F	II	ITPKB	Body	opensea	Body-opensea		TRUE	TRUE			rs3768387	down
cg18326022	-0.204315	0.736206	-14.2122	4.24256e-37	5.5453e-36	73.1305	0.823159	0.618845	-0.204315	17	73719885	F	I	ITGB4	TSS1500	shelf	TSS1500-shelf	chr17:73717023-73717847	TRUE	NA				down
cg08120210	-0.231889	0.529797	-14.211	4.29002e-37	5.60571e-36	73.1194	0.628486	0.396597	-0.231889	15	66682733	F	II	MAP2K1	Body	shelf	Body-shelf	chr15:66678895-66679963	NA	NA				down
cg11274172	-0.243101	0.534756	-14.2022	4.65816e-37	6.0762e-36	73.0374	0.638217	0.395116	-0.243101	11	75736215	F	II	UVRAG	Body	opensea	Body-opensea		NA	TRUE				down
cg20427486	-0.246699	0.403938	-14.1692	6.33602e-37	8.19146e-36	72.7309	0.50893	0.262231	-0.246699	2	162849137	R	II	DPP4	3'UTR	opensea	3'UTR-opensea		NA	TRUE				down
cg27096172	-0.220403	0.62092	-14.1594	6.94337e-37	8.94849e-36	72.6397	0.714721	0.494318	-0.220403	7	158350433	R	II	PTPRN2	Body	shore	Body-shore	chr7:158349387-158350091	NA	NA				down
cg14126601	-0.217649	0.512821	-14.1587	6.9902e-37	9.00627e-36	72.633	0.60545	0.3878	-0.217649	2	37384708	F	II	EIF2AK2	TSS1500	shore	TSS1500-shore	chr2:37383901-37384402	NA	NA				down
cg15474407	-0.211775	0.71641	-14.1428	8.1115e-37	1.04005e-35	72.4848	0.806538	0.594764	-0.211775	12	27500572	F	II	ARNTL2	Body	opensea	Body-opensea		NA	TRUE				down
cg07516307	0.208489	0.781749	14.1258	9.499e-37	1.21108e-35	72.3275	0.693018	0.901507	0.208489	6	33165658	F	II	RXRB	Body	shelf	Body-shelf	chr6:33167885-33168715	NA	NA				up
cg17820365	-0.234207	0.282666	-14.1074	1.12754e-36	1.43109e-35	72.1567	0.382342	0.148135	-0.234207	8	97157856	F	I	GDF6	Body	island	Body-island	chr8:97156763-97158030	TRUE	TRUE				down
cg21913528	-0.225854	0.600967	-14.1047	1.15649e-36	1.46577e-35	72.1314	0.697088	0.471234	-0.225854	1	185283071	R	II	IVNS1ABP	5'UTR	shelf	5'UTR-shelf	chr1:185285329-185286735	NA	NA				down
cg26842802	0.244105	0.369543	14.0849	1.39176e-36	1.75558e-35	71.947	0.265655	0.509759	0.244105	2	202125212	R	II	CASP8	5'UTR	opensea	5'UTR-opensea		NA	NA				up
cg14778267	-0.204084	0.778899	-14.0525	1.88136e-36	2.35671e-35	71.6467	0.865754	0.66167	-0.204084	1	240506799	R	II	FMN2	Body	opensea	Body-opensea		NA	TRUE				down
cg07418387	-0.249652	0.525121	-14.046	1.99856e-36	2.49936e-35	71.5865	0.631369	0.381718	-0.249652	1	240375464	F	II	FMN2	Body	shelf	Body-shelf	chr1:240370859-240371526	NA	TRUE				down
cg12144803	-0.205161	0.8591	-14.0459	2.0005e-36	2.50109e-35	71.5855	0.946414	0.741253	-0.205161	3	123813383	R	II	KALRN	TSS200	opensea	TSS200-opensea		NA	NA				down
cg12961080	-0.26627	0.365907	-14.033	2.25569e-36	2.81003e-35	71.4659	0.479228	0.212958	-0.26627	14	99736143	F	II	BCL11B	Body	island	Body-island	chr14:99736040-99737584	NA	NA				down
cg15341575	0.21331	0.658207	14.0227	2.48268e-36	3.08769e-35	71.3704	0.567425	0.780735	0.21331	10	93883989	F	II	CPEB3	Body	opensea	Body-opensea		NA	TRUE				up
cg23385492	-0.217404	0.391253	-14.0181	2.59119e-36	3.22175e-35	71.3278	0.483777	0.266374	-0.217404	7	158325118	F	II	PTPRN2	Body	opensea	Body-opensea		NA	NA				down
cg09049251	-0.20769	0.462862	-14.0158	2.64815e-36	3.29076e-35	71.3062	0.551252	0.343563	-0.20769	12	50297477	R	I	FAIM2	Body	shore	Body-shore	chr12:50297580-50297988	TRUE	TRUE				down
cg04043591	-0.215638	0.176173	-14.0147	2.67374e-36	3.32074e-35	71.2966	0.267946	0.0523081	-0.215638	7	19155806	F	II	TWIST1	3'UTR	shore	3'UTR-shore	chr7:19156050-19158042	NA	NA				down
cg23815582	-0.219201	0.179722	-14.0135	2.70569e-36	3.3595e-35	71.2847	0.273011	0.0538104	-0.219201	1	220101945	F	I	SLC30A10	5'UTR	island	5'UTR-island	chr1:220101132-220102147	TRUE	NA	high-CpG:218168163-218168719			down
cg05148373	-0.21056	0.299164	-13.9941	3.23951e-36	4.00139e-35	71.1054	0.388775	0.178215	-0.21056	2	183387516	R	I	PDE1A	TSS200	opensea	TSS200-opensea		NA	NA				down
cg11199810	-0.21734	0.171794	-13.9866	3.47265e-36	4.2835e-35	71.0361	0.264291	0.0469509	-0.21734	1	150123146	R	I	PLEKHO1	Body	shore	Body-shore	chr1:150121695-150123078	TRUE	NA				down
cg16727201	-0.223621	0.260224	-13.961	4.40544e-36	5.38992e-35	70.7992	0.355394	0.131774	-0.223621	18	12254556	F	I	CIDEA	Body	island	Body-island	chr18:12254147-12255089	TRUE	TRUE		rs71172063	rs71369912	down
cg24258705	0.21242	0.756085	13.9451	5.10985e-36	6.22307e-35	70.6514	0.665682	0.878102	0.21242	7	116314916	R	II	MET	5'UTR	shelf	5'UTR-shelf	chr7:116311824-116312598	NA	NA			rs73469167	up
cg01655356	-0.206688	0.494359	-13.9397	5.37254e-36	6.53242e-35	70.6015	0.582323	0.375635	-0.206688	11	70672841	R	II	SHANK2	Body	island	Body-island	chr11:70672834-70673055	TRUE	NA	low-CpG:70350361-70350918			down
cg26421310	-0.232399	0.214756	-13.9391	5.40042e-36	6.56455e-35	70.5963	0.313662	0.0812632	-0.232399	1	25257058	R	I	RUNX3	TSS1500	island	TSS1500-island	chr1:25255527-25259005	NA	NA				down
cg18031596	-0.240836	0.526084	-13.9387	5.42283e-36	6.58825e-35	70.5922	0.628581	0.387745	-0.240836	8	108510292	R	II	ANGPT1	TSS200	opensea	TSS200-opensea		NA	NA				down
cg25296103	-0.241219	0.485126	-13.9284	5.96311e-36	7.22325e-35	70.4976	0.587786	0.346567	-0.241219	2	145268533	R	II	ZEB2	Body	opensea	Body-opensea		NA	TRUE				down
cg03588998	-0.245832	0.536189	-13.9131	6.87778e-36	8.31114e-35	70.3554	0.640812	0.39498	-0.245832	3	55517101	F	II	WNT5A	Body	shore	Body-shore	chr3:55517658-55517939	TRUE	NA				down
cg23207990	-0.2146	0.310674	-13.9068	7.2925e-36	8.79111e-35	70.2971	0.402005	0.187406	-0.2146	4	154710535	R	I	SFRP2	TSS1500	island	TSS1500-island	chr4:154709512-154710827	NA	NA				down
cg05355067	0.224803	0.720581	13.9006	7.71785e-36	9.28404e-35	70.2407	0.624907	0.849711	0.224803	20	56243503	F	II	PMEPA1	5'UTR	shelf	5'UTR-shelf	chr20:56247249-56247651	NA	NA				up
cg26557756	-0.205414	0.709778	-13.8966	8.01483e-36	9.63358e-35	70.203	0.7972	0.591786	-0.205414	7	42278096	F	II	GLI3	TSS1500	shore	TSS1500-shore	chr7:42276003-42277850	NA	NA		rs7778889		down
cg09517019	-0.252027	0.447602	-13.8907	8.46461e-36	1.01634e-34	70.1487	0.554861	0.302834	-0.252027	X	135863323	R	II	ARHGEF6	5'UTR	opensea	5'UTR-opensea		NA	NA				down
cg19563525	0.214397	0.416497	13.8887	8.61898e-36	1.03377e-34	70.1307	0.325252	0.539649	0.214397	12	69909397	F	II	FRS2	5'UTR	opensea	5'UTR-opensea		NA	TRUE				up
cg25399541	-0.228161	0.443016	-13.8626	1.09865e-35	1.308e-34	69.8889	0.540118	0.311957	-0.228161	7	45622395	R	II	ADCY1	Body	opensea	Body-opensea		NA	TRUE				down
cg24235518	-0.214355	0.336586	-13.8391	1.36616e-35	1.61839e-34	69.6719	0.427812	0.213457	-0.214355	20	61371425	R	II	NTSR1	Body	opensea	Body-opensea		NA	TRUE				down
cg21245981	-0.253214	0.204026	-13.8313	1.46834e-35	1.73624e-34	69.6	0.311791	0.0585767	-0.253214	5	36607390	F	II	SLC1A3	TSS1500	opensea	TSS1500-opensea		NA	NA				down
cg00679763	-0.240868	0.539049	-13.8218	1.60376e-35	1.8929e-34	69.5121	0.64156	0.400692	-0.240868	17	46993161	R	II	UBE2Z	Body	opensea	Body-opensea		TRUE	TRUE				down
cg09662034	-0.240834	0.473671	-13.8136	1.72955e-35	2.0387e-34	69.4369	0.576167	0.335333	-0.240834	20	55206467	F	II	TFAP2C	Body	island	Body-island	chr20:55200279-55206789	NA	NA				down
cg03306374	-0.329207	0.301078	-13.806	1.85519e-35	2.18338e-34	69.3671	0.441184	0.111977	-0.329207	16	23847325	R	I	PRKCB	1stExon	island	1stExon-island	chr16:23846941-23848102	TRUE	NA	high-CpG:23754772-23755017			down
cg16409259	0.22611	0.748082	13.7948	2.05888e-35	2.41617e-34	69.2633	0.651853	0.877962	0.22611	11	68117110	R	II	LRP5	Body	shore	Body-shore	chr11:68115317-68115726	NA	NA				up
cg20449659	-0.203167	0.684466	-13.758	2.89441e-35	3.36954e-34	68.9241	0.770931	0.567765	-0.203167	11	32421752	R	II	WT1	Body	opensea	Body-opensea		NA	NA				down
cg00302587	0.203432	0.803732	13.7523	3.05122e-35	3.54387e-34	68.8715	0.717154	0.920586	0.203432	10	51576241	F	II	NCOA4	TSS200	shelf	TSS200-shelf	chr10:51572198-51572620	NA	TRUE				up
cg01277372	0.247719	0.285181	13.7359	3.55015e-35	4.11278e-34	68.7207	0.179755	0.427474	0.247719	3	169378764	F	II	MECOM	Body	shore	Body-shore	chr3:169379437-169381056	NA	NA		rs78536931		up
cg01510696	-0.24605	0.78445	-13.7342	3.60724e-35	4.17571e-34	68.7048	0.889166	0.643116	-0.24605	16	89688145	R	I	DPEP1	5'UTR	opensea	5'UTR-opensea		NA	NA				down
cg22878627	0.247123	0.198932	13.7069	4.64074e-35	5.3433e-34	68.4539	0.0937591	0.340882	0.247123	3	169379010	F	II	MECOM	Body	shore	Body-shore	chr3:169379437-169381056	NA	NA				up
cg18801567	-0.207803	0.670088	-13.7024	4.83713e-35	5.56375e-34	68.4126	0.758526	0.550723	-0.207803	3	167450363	R	II	PDCD10	5'UTR	shelf	5'UTR-shelf	chr3:167452376-167452830	NA	TRUE				down
cg05121480	-0.206141	0.260148	-13.6903	5.41049e-35	6.19639e-34	68.3011	0.347879	0.141738	-0.206141	3	187387601	F	II	SST	Body	shore	Body-shore	chr3:187387914-187388176	NA	TRUE				down
cg08256691	0.223421	0.723581	13.6865	5.60333e-35	6.414e-34	68.2662	0.628496	0.851917	0.223421	1	155881846	F	II	RIT1	TSS1500	opensea	TSS1500-opensea		NA	NA				up
cg01413582	-0.249215	0.348219	-13.6775	6.08735e-35	6.96098e-34	68.1837	0.454282	0.205067	-0.249215	6	30652688	F	II	KIAA1949	Body	shore	Body-shore	chr6:30654392-30654934	NA	NA		rs2213944		down
cg27606396	-0.210796	0.379342	-13.6768	6.12918e-35	7.00703e-34	68.1769	0.469055	0.258259	-0.210796	2	113542117	R	II	IL1A	1stExon	opensea	1stExon-opensea		NA	TRUE				down
cg27637738	0.208631	0.571259	13.6681	6.64149e-35	7.57354e-34	68.0969	0.482468	0.691099	0.208631	7	55148644	R	II	EGFR	Body	opensea	Body-opensea		NA	TRUE				up
cg23378941	-0.214376	0.713926	-13.6649	6.8375e-35	7.78723e-34	68.0679	0.805162	0.590786	-0.214376	17	64361956	R	II	PRKCA	Body	opensea	Body-opensea		NA	TRUE				down
cg03217795	-0.236435	0.216146	-13.6645	6.86354e-35	7.81491e-34	68.0642	0.31677	0.080335	-0.236435	16	23847556	F	I	PRKCB	1stExon	island	1stExon-island	chr16:23846941-23848102	TRUE	NA		rs75964872		down
cg22816343	0.214938	0.750801	13.6452	8.20205e-35	9.30844e-34	67.8867	0.659326	0.874264	0.214938	8	26243601	F	II	BNIP3L	Body	shelf	Body-shelf	chr8:26240290-26241017	NA	NA				up
cg11079635	0.222285	0.671116	13.6438	8.30625e-35	9.4196e-34	67.8741	0.576514	0.7988	0.222285	10	114133900	R	II	ACSL5	TSS1500	opensea	TSS1500-opensea		NA	NA	low-CpG:114123768-114123959			up
cg19377250	-0.207774	0.545655	-13.628	9.61315e-35	1.08635e-33	67.7286	0.634081	0.426308	-0.207774	7	100463206	F	II	SLC12A9	Body	shore	Body-shore	chr7:100463758-100464146	NA	NA				down
cg21463368	-0.209583	0.715947	-13.6264	9.74922e-35	1.10102e-33	67.7146	0.805142	0.59556	-0.209583	6	167263025	F	I	RPS6KA2	Body	opensea	Body-opensea		NA	NA			rs80331942	down
cg16375820	0.213626	0.684901	13.6242	9.94909e-35	1.1229e-33	67.6944	0.593985	0.807611	0.213626	5	55289001	F	II	IL6ST	5'UTR	shore	5'UTR-shore	chr5:55290335-55291389	NA	NA			rs75581552	up
cg05944877	-0.201371	0.804559	-13.6132	1.10171e-34	1.23911e-33	67.5929	0.89026	0.688889	-0.201371	16	24197863	R	II	PRKCB	Body	opensea	Body-opensea		NA	TRUE				down
cg07423205	0.208929	0.385605	13.6114	1.11979e-34	1.2585e-33	67.5767	0.296687	0.505616	0.208929	5	37834672	R	II	GDNF	Body	island	Body-island	chr5:37834671-37835128	NA	NA				up
cg21612334	-0.231274	0.187287	-13.6062	1.17541e-34	1.31774e-33	67.5284	0.285714	0.05444	-0.231274	5	36606446	R	II	SLC1A3	TSS200	opensea	TSS200-opensea		NA	NA				down
cg09157813	-0.232618	0.332403	-13.6041	1.19742e-34	1.34207e-33	67.5099	0.431402	0.198784	-0.232618	11	104769087	R	II	CASP12	Body	opensea	Body-opensea		NA	TRUE				down
cg23348014	-0.216476	0.261313	-13.58	1.49569e-34	1.66726e-33	67.2884	0.353443	0.136967	-0.216476	7	94023483	F	I	COL1A2	TSS1500	opensea	TSS1500-opensea		NA	NA				down
cg22381068	-0.21182	0.538804	-13.5754	1.56048e-34	1.73734e-33	67.2462	0.628951	0.417132	-0.21182	1	906363	F	II	PLEKHN1	Body	island	Body-island	chr1:906296-906538	NA	NA				down
cg16600934	0.207163	0.702523	13.561	1.78138e-34	1.97744e-33	67.1143	0.614357	0.821519	0.207163	14	105258761	F	II	AKT1	Body	shelf	Body-shelf	chr14:105261334-105261624	NA	NA			rs61757058	up
cg08004073	0.269358	0.594552	13.5437	2.08956e-34	2.31044e-33	66.9554	0.479916	0.749275	0.269358	3	169377725	R	II	MECOM	Body	shore	Body-shore	chr3:169379437-169381056	NA	NA			rs34082453	up
cg20096204	0.206998	0.272557	13.5336	2.2935e-34	2.53159e-33	66.8627	0.184462	0.39146	0.206998	3	169378675	F	II	MECOM	Body	shore	Body-shore	chr3:169379437-169381056	NA	NA				up
cg23208271	0.223839	0.760455	13.5035	3.02317e-34	3.3079e-33	66.5876	0.665192	0.889031	0.223839	7	37148793	F	II	ELMO1	Body	opensea	Body-opensea		NA	TRUE				up
cg23740652	-0.210484	0.670321	-13.4995	3.13761e-34	3.42813e-33	66.5506	0.7599	0.549417	-0.210484	7	157561925	F	I	PTPRN2	Body	shore	Body-shore	chr7:157560974-157561195	NA	NA				down
cg12041848	-0.259033	0.204829	-13.4649	4.30822e-34	4.66201e-33	66.2349	0.31507	0.0560368	-0.259033	20	45523294	R	I	EYA2	5'UTR	island	5'UTR-island	chr20:45523250-45524020	NA	NA	high-CpG:44956654-44956934			down
cg01282269	-0.202222	0.663022	-13.4475	5.05887e-34	5.44299e-33	66.075	0.749085	0.546863	-0.202222	21	41515306	F	II	DSCAM	Body	shore	Body-shore	chr21:41516237-41516472	NA	NA				down
cg25775322	-0.226159	0.306272	-13.4267	6.12108e-34	6.54684e-33	65.8852	0.402522	0.176363	-0.226159	4	154710373	R	II	SFRP2	TSS200	island	TSS200-island	chr4:154709512-154710827	NA	NA				down
cg00988247	0.22002	0.286888	13.4187	6.58787e-34	7.02447e-33	65.812	0.19325	0.41327	0.22002	3	169378758	F	II	MECOM	Body	shore	Body-shore	chr3:169379437-169381056	NA	NA		rs78536931		up
cg21920221	-0.202379	0.571334	-13.4177	6.64687e-34	7.08069e-33	65.8031	0.657464	0.455085	-0.202379	5	171612889	F	I	STK10	Body	shore	Body-shore	chr5:171614430-171615939	NA	NA				down
cg00317837	-0.221669	0.667828	-13.4139	6.87949e-34	7.32331e-33	65.7689	0.762168	0.540499	-0.221669	8	121048603	R	II	DEPDC6	Body	opensea	Body-opensea		NA	TRUE				down
cg25495650	-0.201677	0.627331	-13.4076	7.29015e-34	7.74403e-33	65.7112	0.713162	0.511485	-0.201677	7	633202	R	I	PRKAR1B	Body	shore	Body-shore	chr7:631836-632135	NA	NA				down
cg15752885	-0.218296	0.707005	-13.4043	7.51685e-34	7.98108e-33	65.6807	0.799909	0.581614	-0.218296	7	158255389	F	II	PTPRN2	Body	opensea	Body-opensea		NA	NA				down
cg08977931	-0.215439	0.613868	-13.3894	8.61894e-34	9.11694e-33	65.5444	0.705556	0.490117	-0.215439	2	183321813	R	II	PDE1A	Body	opensea	Body-opensea		NA	TRUE				down
cg06909503	-0.200103	0.713101	-13.3661	1.06654e-33	1.12343e-32	65.3323	0.798262	0.598159	-0.200103	1	164725227	R	II	PBX1	Body	opensea	Body-opensea		NA	TRUE				down
cg05802386	-0.210397	0.528189	-13.3485	1.25288e-33	1.31327e-32	65.172	0.617732	0.407334	-0.210397	1	43422920	F	II	SLC2A1	Body	shore	Body-shore	chr1:43423467-43424768	NA	NA				down
cg11123595	0.230974	0.29018	13.348	1.25855e-33	1.31891e-32	65.1675	0.191881	0.422854	0.230974	3	169376618	R	II	MECOM	Body	shelf	Body-shelf	chr3:169379437-169381056	NA	TRUE				up
cg10938393	0.235593	0.63006	13.3303	1.47951e-33	1.54188e-32	65.0064	0.529795	0.765387	0.235593	5	32171158	R	II	GOLPH3	Body	shelf	Body-shelf	chr5:32173598-32174837	NA	NA				up
cg14959425	0.205284	0.511224	13.3232	1.57977e-33	1.64257e-32	64.9411	0.423858	0.629142	0.205284	7	20447707	F	II	ITGB8	Body	opensea	Body-opensea		NA	TRUE				up
cg10160276	-0.237034	0.457745	-13.3182	1.65366e-33	1.71623e-32	64.8956	0.558624	0.32159	-0.237034	16	52583062	F	II	TOX3	TSS1500	shore	TSS1500-shore	chr16:52581293-52581610	NA	NA				down
cg22187354	-0.21365	0.24163	-13.3164	1.68108e-33	1.74349e-32	64.8793	0.332557	0.118907	-0.21365	11	64480312	F	II	NRXN2	Body	island	Body-island	chr11:64480199-64481344	NA	NA		rs71579900		down
cg20785674	-0.211875	0.203136	-13.316	1.68701e-33	1.74924e-32	64.8757	0.293307	0.0814321	-0.211875	1	150123490	F	II	PLEKHO1	Body	shore	Body-shore	chr1:150121695-150123078	NA	NA				down
cg09512236	-0.206371	0.249578	-13.2946	2.05212e-33	2.1147e-32	64.6807	0.337407	0.131036	-0.206371	10	79398415	F	II	KCNMA1	TSS1500	island	TSS1500-island	chr10:79396095-79398495	NA	NA				down
cg07204280	-0.219274	0.288025	-13.2842	2.25568e-33	2.32076e-32	64.5865	0.381345	0.162071	-0.219274	18	12254551	F	I	CIDEA	Body	island	Body-island	chr18:12254147-12255089	TRUE	TRUE		rs71369912		down
cg08106279	0.216222	0.623623	13.2814	2.3152e-33	2.38091e-32	64.5606	0.531602	0.747824	0.216222	1	2060014	R	II	PRKCZ	5'UTR	shelf	5'UTR-shelf	chr1:2063782-2064052	NA	NA				up
cg10433327	-0.205576	0.543734	-13.2755	2.44351e-33	2.50829e-32	64.5069	0.631225	0.425649	-0.205576	15	56209506	R	II	NEDD4	TSS200	opensea	TSS200-opensea		NA	NA				down
cg18159323	-0.222927	0.829672	-13.2669	2.64241e-33	2.70754e-32	64.429	0.924547	0.70162	-0.222927	7	158349441	F	I	PTPRN2	Body	island	Body-island	chr7:158349387-158350091	NA	NA				down
cg07992044	-0.225211	0.27632	-13.2557	2.92687e-33	2.9929e-32	64.3272	0.372167	0.146956	-0.225211	11	68096049	F	I	LRP5	Body	opensea	Body-opensea		TRUE	TRUE				down
cg22231902	-0.241575	0.254708	-13.2117	4.37155e-33	4.41813e-32	63.9278	0.35752	0.115944	-0.241575	2	119604901	F	II	EN1	1stExon	shore	1stExon-shore	chr2:119605200-119605620	NA	NA				down
cg10800346	-0.216978	0.567824	-13.208	4.52476e-33	4.56888e-32	63.8935	0.660167	0.44319	-0.216978	13	114829496	R	II	RASA3	Body	opensea	Body-opensea		NA	NA				down
cg19542346	-0.214907	0.485114	-13.2078	4.53026e-33	4.57342e-32	63.8923	0.576576	0.361669	-0.214907	12	58145283	F	II	CDK4	Body	shore	Body-shore	chr12:58145853-58146360	NA	NA				down
cg09682051	-0.214535	0.764189	-13.2075	4.5455e-33	4.58777e-32	63.8889	0.855493	0.640958	-0.214535	11	128813008	R	I	TP53AIP1	TSS200	opensea	TSS200-opensea		NA	NA				down
cg17811446	-0.223129	0.286162	-13.147	7.88844e-33	7.83223e-32	63.3401	0.381123	0.157994	-0.223129	X	6145096	F	II	NLGN4X	5'UTR	island	5'UTR-island	chrX:6144120-6145906	NA	NA				down
cg04279973	-0.231669	0.24633	-13.1343	8.84859e-33	8.75384e-32	63.2258	0.344925	0.113257	-0.231669	16	23846968	R	II	PRKCB	TSS1500	island	TSS1500-island	chr16:23846941-23848102	TRUE	NA				down
cg15553628	-0.207728	0.788607	-13.1166	1.04029e-32	1.02633e-31	63.0647	0.877013	0.669285	-0.207728	3	123942259	R	II	KALRN	Body	opensea	Body-opensea		NA	TRUE				down
cg08310400	0.227289	0.780661	13.099	1.22028e-32	1.19762e-31	62.9058	0.68393	0.911219	0.227289	7	5262452	F	II	WIPI2	Body	opensea	Body-opensea		NA	NA				up
cg18260397	-0.215729	0.311508	-13.0737	1.53599e-32	1.499e-31	62.6767	0.40332	0.187591	-0.215729	5	154230438	R	II	C5orf4	TSS1500	opensea	TSS1500-opensea		TRUE	TRUE				down
cg10100887	-0.200636	0.489693	-13.0327	2.22929e-32	2.15234e-31	62.3059	0.575081	0.374445	-0.200636	20	56273259	F	II	PMEPA1	5'UTR	opensea	5'UTR-opensea		TRUE	TRUE				down
cg24740531	-0.204238	0.153814	-13.0293	2.29774e-32	2.21559e-31	62.2758	0.240735	0.0364969	-0.204238	18	60985732	R	I	BCL2	Body	island	Body-island	chr18:60985503-60985741	NA	NA				down
cg20683765	0.210407	0.293278	13.0265	2.35739e-32	2.27117e-31	62.2503	0.203731	0.414138	0.210407	5	37835168	F	II	GDNF	5'UTR	shore	5'UTR-shore	chr5:37836747-37840726	TRUE	TRUE				up
cg17133734	0.203878	0.686159	12.9955	3.12249e-32	2.99043e-31	61.9705	0.599391	0.803269	0.203878	15	86042851	R	II	AKAP13	Body	opensea	Body-opensea		NA	TRUE				up
cg24812143	0.209871	0.687605	12.9567	4.43764e-32	4.21418e-31	61.6207	0.598287	0.808158	0.209871	10	72312093	R	I	KIAA1274	Body	opensea	Body-opensea		TRUE	TRUE				up
cg14274357	0.20184	0.684557	12.9547	4.51868e-32	4.28842e-31	61.6026	0.598657	0.800497	0.20184	14	105251402	F	I	AKT1	Body	island	Body-island	chr14:105251401-105251617	NA	TRUE		rs36214916	rs61759789	up
cg14595786	-0.200907	0.583654	-12.9302	5.64396e-32	5.32057e-31	61.3813	0.669158	0.468251	-0.200907	19	51626986	R	II	SIGLEC9	TSS1500	opensea	TSS1500-opensea		NA	NA				down
cg13810673	-0.221257	0.552583	-12.9037	7.16761e-32	6.72183e-31	61.1434	0.646747	0.42549	-0.221257	14	88473038	F	II	GPR65	5'UTR	opensea	5'UTR-opensea		NA	NA				down
cg21370522	-0.214283	0.434609	-12.9008	7.35996e-32	6.89935e-31	61.1171	0.525806	0.311523	-0.214283	6	31543219	F	II	TNF	TSS200	opensea	TSS200-opensea		NA	NA		rs41297589		down
cg24908198	-0.206062	0.732846	-12.8969	7.6277e-32	7.14589e-31	61.0815	0.820543	0.614481	-0.206062	11	128812992	R	I	TP53AIP1	TSS200	opensea	TSS200-opensea		NA	NA				down
cg08907436	-0.205675	0.742226	-12.8237	1.47603e-31	1.36244e-30	60.4245	0.829758	0.624083	-0.205675	6	152125965	R	II	ESR1	5'UTR	shelf	5'UTR-shelf	chr6:152128822-152129771	NA	NA				down
cg03679456	0.202486	0.439287	12.8172	1.56637e-31	1.44258e-30	60.3653	0.353111	0.555597	0.202486	3	169377946	F	II	MECOM	Body	shore	Body-shore	chr3:169379437-169381056	NA	NA				up
cg24337215	0.242283	0.724807	12.8017	1.80104e-31	1.65163e-30	60.2264	0.621694	0.863977	0.242283	1	155881944	R	I	RIT1	TSS1500	opensea	TSS1500-opensea		NA	NA				up
cg25588740	-0.206613	0.604667	-12.7903	1.99523e-31	1.82342e-30	60.1245	0.692599	0.485986	-0.206613	3	178781898	R	II	ZMAT3	Body	opensea	Body-opensea		NA	TRUE				down
cg13704531	-0.20749	0.322079	-12.7742	2.30684e-31	2.09631e-30	59.9801	0.410384	0.202894	-0.20749	2	106406742	R	II	NCK2	5'UTR	opensea	5'UTR-opensea		TRUE	TRUE				down
cg26426690	-0.201502	0.447512	-12.7712	2.37092e-31	2.15324e-30	59.9528	0.533268	0.331766	-0.201502	10	93861824	R	II	CPEB3	Body	opensea	Body-opensea		NA	TRUE				down
cg22434923	0.218704	0.475403	12.7382	3.19004e-31	2.88035e-30	59.6575	0.382326	0.60103	0.218704	21	46289921	F	II	PTTG1IP	Body	shelf	Body-shelf	chr21:46292709-46294744	TRUE	NA		rs2282114		up
cg22077197	0.227018	0.527146	12.6921	4.82793e-31	4.30443e-30	59.2451	0.430529	0.657548	0.227018	2	240143833	F	I	HDAC4	Body	opensea	Body-opensea		TRUE	TRUE		rs3791610		up
cg03120555	-0.217818	0.564139	-12.679	5.42863e-31	4.82348e-30	59.1284	0.656839	0.439021	-0.217818	7	630473	F	I	PRKAR1B	Body	shore	Body-shore	chr7:631836-632135	TRUE	NA		rs12720011		down
cg20995564	-0.20541	0.691207	-12.6671	6.0445e-31	5.35804e-30	59.0214	0.778627	0.573216	-0.20541	2	145172035	R	II	ZEB2	Body	opensea	Body-opensea		NA	TRUE				down
cg00479718	-0.227538	0.64384	-12.6605	6.41362e-31	5.67855e-30	58.9625	0.740677	0.51314	-0.227538	7	691761	F	II	PRKAR1B	Body	opensea	Body-opensea		NA	NA				down
cg06704122	-0.20724	0.293166	-12.623	8.97012e-31	7.85577e-30	58.6286	0.381365	0.174125	-0.20724	2	119604702	F	I	EN1	1stExon	shore	1stExon-shore	chr2:119605200-119605620	NA	NA				down
cg23732629	-0.21814	0.630717	-12.6088	1.01955e-30	8.90995e-30	58.5012	0.723555	0.505414	-0.21814	6	32409386	F	II	HLA-DRA	Body	opensea	Body-opensea		NA	NA		rs79347036		down
cg18876728	-0.201616	0.809595	-12.6009	1.094e-30	9.54761e-30	58.4311	0.8954	0.693785	-0.201616	1	218557095	F	II	TGFB2	Body	opensea	Body-opensea		NA	TRUE				down
cg19239041	-0.256589	0.480983	-12.5988	1.11472e-30	9.72464e-30	58.4124	0.590184	0.333595	-0.256589	20	4795444	F	II	RASSF2	5'UTR	opensea	5'UTR-opensea		NA	TRUE		rs76621072		down
cg08729686	-0.209325	0.331202	-12.5837	1.27625e-30	1.10846e-29	58.2777	0.420288	0.210963	-0.209325	15	99194624	R	II	IGF1R	Body	shore	Body-shore	chr15:99190446-99194559	NA	NA				down
cg01244270	0.235414	0.505602	12.5818	1.29747e-30	1.12645e-29	58.2613	0.405413	0.640827	0.235414	2	172953630	R	II	DLX1	3'UTR	shore	3'UTR-shore	chr2:172951289-172952159	NA	NA				up
cg19896198	-0.213778	0.233204	-12.5712	1.42764e-30	1.2359e-29	58.1662	0.324185	0.110407	-0.213778	1	12123262	F	II	TNFRSF8	TSS200	shore	TSS200-shore	chr1:12123488-12124148	NA	NA				down
cg16104076	-0.262465	0.503987	-12.5662	1.49187e-30	1.28953e-29	58.1224	0.615689	0.353224	-0.262465	5	40682069	F	II	PTGER4	Body	island	Body-island	chr5:40679502-40682081	NA	NA				down
cg20570458	-0.200072	0.589839	-12.5547	1.65391e-30	1.42549e-29	58.0198	0.674988	0.474915	-0.200072	3	124069933	R	II	KALRN	Body	opensea	Body-opensea		NA	TRUE				down
cg00203568	-0.215391	0.413226	-12.5452	1.80015e-30	1.54681e-29	57.9355	0.504894	0.289503	-0.215391	X	135850876	R	II	ARHGEF6	Body	shore	Body-shore	chrX:135849030-135850178	TRUE	NA				down
cg15381313	-0.202728	0.645062	-12.4954	2.80868e-30	2.38392e-29	57.4929	0.731341	0.528613	-0.202728	12	100867509	R	II	NR1H4	TSS200	opensea	TSS200-opensea		NA	TRUE				down
cg09896120	-0.215702	0.173014	-12.4676	3.60054e-30	3.03945e-29	57.2458	0.264814	0.0491114	-0.215702	11	46317577	F	II	CREB3L1	Body	shore	Body-shore	chr11:46316875-46317485	NA	NA				down
cg06930722	-0.212144	0.426438	-12.4618	3.79138e-30	3.19577e-29	57.1944	0.516723	0.30458	-0.212144	12	105114327	F	I	CHST11	Body	opensea	Body-opensea		NA	NA				down
cg14178043	0.244637	0.653661	12.4546	4.04312e-30	3.39655e-29	57.1304	0.549547	0.794184	0.244637	1	223921358	F	II	CAPN2	Body	opensea	Body-opensea		NA	TRUE				up
cg18397450	-0.223539	0.239025	-12.4493	4.24058e-30	3.55979e-29	57.083	0.33416	0.110621	-0.223539	14	105830631	R	I	PACS2	Body	island	Body-island	chr14:105830605-105830846	TRUE	NA				down
cg03502601	-0.210765	0.477093	-12.4447	4.41767e-30	3.70225e-29	57.0423	0.566792	0.356027	-0.210765	17	78865373	F	II	RPTOR	Body	shore	Body-shore	chr17:78863569-78863813	NA	TRUE	low-CpG:76479950-76479969			down
cg14210632	-0.201991	0.714587	-12.4024	6.43606e-30	5.32068e-29	56.6679	0.800552	0.598561	-0.201991	14	93155030	F	II	RIN3	3'UTR	shore	3'UTR-shore	chr14:93153278-93154759	NA	NA				down
cg12307787	-0.203987	0.206025	-12.401	6.51972e-30	5.38885e-29	56.655	0.29284	0.0888528	-0.203987	20	48099359	R	I	KCNB1	TSS200	island	TSS200-island	chr20:48098512-48099560	NA	NA				down
cg17063929	-0.205934	0.489861	-12.3892	7.24121e-30	5.96554e-29	56.5506	0.577503	0.37157	-0.205934	11	89224799	R	II	NOX4	5'UTR	shore	5'UTR-shore	chr11:89224416-89224718	NA	NA				down
cg24446548	-0.212841	0.162587	-12.3829	7.65544e-30	6.3022e-29	56.4953	0.253169	0.0403282	-0.212841	7	19157263	R	I	TWIST1	1stExon	island	1stExon-island	chr7:19156050-19158042	TRUE	NA	high-CpG:19123778-19123789			down
cg26888222	0.200164	0.750864	12.3358	1.16359e-29	9.46682e-29	56.0788	0.665677	0.865841	0.200164	2	119991327	R	II	STEAP3	Body	opensea	Body-opensea		TRUE	TRUE				up
cg15435730	-0.204731	0.171278	-12.3177	1.36636e-29	1.10826e-28	55.919	0.258409	0.0536774	-0.204731	6	50680222	R	II	TFAP2D	TSS1500	shelf	TSS1500-shelf	chr6:50682334-50683214	NA	NA				down
cg12391964	0.217048	0.772336	12.2897	1.75197e-29	1.40787e-28	55.6717	0.679963	0.897011	0.217048	1	1986275	R	I	PRKCZ	Body	shelf	Body-shelf	chr1:1981251-1983212	NA	NA				up
cg17737409	0.255146	0.566612	12.2627	2.22541e-29	1.77632e-28	55.4337	0.458025	0.713171	0.255146	1	230250010	R	I	GALNT2	Body	opensea	Body-opensea		TRUE	NA				up
cg14295696	-0.210069	0.504341	-12.2435	2.63698e-29	2.09556e-28	55.2649	0.593744	0.383674	-0.210069	X	135230717	F	II	FHL1	Body	shore	Body-shore	chrX:135228947-135230049	NA	NA				down
cg15200711	0.202285	0.668441	12.2411	2.69342e-29	2.13854e-28	55.2438	0.582351	0.784636	0.202285	5	1507775	F	I	LPCAT1	Body	opensea	Body-opensea		NA	NA				up
cg08555594	-0.223899	0.832171	-12.2385	2.75567e-29	2.18604e-28	55.2211	0.92746	0.703561	-0.223899	4	154216535	F	II	TRIM2	Body	shore	Body-shore	chr4:154216592-154217215	NA	TRUE		rs35333794		down
cg12392473	-0.223819	0.264825	-12.2378	2.77394e-29	2.19944e-28	55.2145	0.360079	0.136261	-0.223819	20	48099331	R	I	KCNB1	TSS200	island	TSS200-island	chr20:48098512-48099560	NA	NA				down
cg14479567	-0.205691	0.198806	-12.2325	2.90741e-29	2.30237e-28	55.1678	0.286346	0.0806549	-0.205691	18	911318	R	II	ADCYAP1	3'UTR	shore	3'UTR-shore	chr18:904578-909574	NA	NA				down
cg18599069	-0.226632	0.293611	-12.208	3.61125e-29	2.84179e-28	54.9522	0.390063	0.163431	-0.226632	10	8096991	F	II	GATA3	5'UTR	island	5'UTR-island	chr10:8091374-8098329	NA	NA				down
cg02407342	0.209232	0.184258	12.1889	4.27535e-29	3.35445e-28	54.7842	0.0952114	0.304444	0.209232	17	42988784	F	I	GFAP	Body	island	Body-island	chr17:42988741-42989148	TRUE	TRUE	high-CpG:40344273-40344333			up
cg13074532	0.213578	0.783022	12.1707	5.01939e-29	3.92254e-28	54.6246	0.692126	0.905704	0.213578	12	120156359	R	II	CIT	Body	opensea	Body-opensea		NA	NA				up
cg16677112	0.207836	0.66288	12.1701	5.04473e-29	3.94098e-28	54.6196	0.574428	0.782264	0.207836	1	155103905	R	II	EFNA1	Body	shelf	Body-shelf	chr1:155098434-155100451	NA	NA				up
cg18480129	-0.202288	0.290283	-12.1163	8.11224e-29	6.26043e-28	54.1472	0.376374	0.174086	-0.202288	X	110187465	F	II	PAK3	TSS200	opensea	TSS200-opensea		NA	NA				down
cg11354906	-0.200992	0.234792	-12.1041	9.03549e-29	6.94917e-28	54.04	0.320331	0.119339	-0.200992	4	154710371	R	II	SFRP2	TSS200	island	TSS200-island	chr4:154709512-154710827	NA	NA				down
cg23296791	-0.208533	0.375448	-12.0366	1.63609e-28	1.24056e-27	53.4494	0.464197	0.255665	-0.208533	19	40229766	F	II	CLC	TSS1500	opensea	TSS1500-opensea		NA	NA				down
cg22760338	-0.230315	0.562292	-12.0204	1.88539e-28	1.42337e-27	53.3084	0.660312	0.429996	-0.230315	5	35092023	R	II	PRLR	5'UTR	opensea	5'UTR-opensea		NA	TRUE				down
cg25209842	-0.204573	0.307132	-11.9873	2.5217e-28	1.88734e-27	53.0192	0.394196	0.189623	-0.204573	10	103536342	F	I	FGF8	TSS1500	island	TSS1500-island	chr10:103535636-103536505	NA	NA				down
cg03787603	0.208679	0.496832	11.9678	2.99124e-28	2.22989e-27	52.8494	0.408021	0.6167	0.208679	7	101768610	F	II	CUX1	Body	opensea	Body-opensea		TRUE	NA				up
cg02983451	0.22771	0.227055	11.958	3.26106e-28	2.42624e-27	52.7635	0.130144	0.357854	0.22771	2	10183013	F	II	KLF11	TSS1500	island	TSS1500-island	chr2:10182635-10184702	NA	NA				up
cg11116429	-0.202866	0.150686	-11.9378	3.88914e-28	2.88024e-27	52.5884	0.237023	0.0341571	-0.202866	5	36607417	F	II	SLC1A3	TSS1500	opensea	TSS1500-opensea		NA	NA				down
cg25208291	0.200271	0.700892	11.9216	4.4833e-28	3.30616e-27	52.447	0.61566	0.815931	0.200271	3	168986579	R	II	MECOM	Body	opensea	Body-opensea		NA	TRUE				up
cg20670679	-0.2311	0.596427	-11.8934	5.73642e-28	4.21168e-27	52.2019	0.69478	0.46368	-0.2311	7	157561786	F	I	PTPRN2	Body	shore	Body-shore	chr7:157560974-157561195	NA	NA				down
cg25135018	-0.228771	0.569852	-11.7906	1.4064e-27	1.00834e-26	51.3102	0.667214	0.438443	-0.228771	1	154435948	R	II	IL6R	Body	opensea	Body-opensea		TRUE	TRUE				down
cg22735222	0.206754	0.297794	11.7839	1.49127e-27	1.06797e-26	51.2519	0.209802	0.416556	0.206754	10	101295724	R	I	NKX2-3	3'UTR	island	3'UTR-island	chr10:101294443-101297263	NA	TRUE				up
cg26934362	0.210538	0.661473	11.7757	1.60084e-27	1.14426e-26	51.1814	0.571871	0.782409	0.210538	5	1519265	F	II	LPCAT1	Body	shelf	Body-shelf	chr5:1523025-1524588	NA	NA				up
cg08527124	-0.238717	0.527986	-11.7704	1.67697e-27	1.19621e-26	51.1353	0.629581	0.390864	-0.238717	16	89382891	F	II	ANKRD11	Body	opensea	Body-opensea		TRUE	TRUE		rs35131755		down
cg22014112	-0.227295	0.639104	-11.7609	1.82221e-27	1.29572e-26	51.0527	0.735838	0.508544	-0.227295	6	138192658	R	I	TNFAIP3	Body	shelf	Body-shelf	chr6:138187825-138189141	NA	NA				down
cg25383503	-0.21897	0.397271	-11.7484	2.03083e-27	1.44134e-26	50.9449	0.490462	0.271492	-0.21897	19	18714552	R	I	CRLF1	Body	shore	Body-shore	chr19:18716229-18718743	NA	NA				down
cg14371731	-0.240691	0.302811	-11.7216	2.56227e-27	1.80971e-26	50.7138	0.405246	0.164555	-0.240691	10	81003175	R	I	ZMIZ1	Body	island	Body-island	chr10:81002109-81003687	NA	NA	high-CpG:80671837-80673385			down
cg17239876	0.210178	0.639494	11.7068	2.91526e-27	2.05067e-26	50.5855	0.550045	0.760223	0.210178	10	72311914	R	I	KIAA1274	Body	opensea	Body-opensea		TRUE	TRUE				up
cg01714284	-0.220005	0.301836	-11.643	5.06532e-27	3.51273e-26	50.0363	0.395467	0.175462	-0.220005	4	185714524	F	II	ACSL1	Body	opensea	Body-opensea		TRUE	TRUE				down
cg23591302	0.232791	0.576477	11.6406	5.17346e-27	3.58608e-26	50.0153	0.477404	0.710195	0.232791	12	42876090	F	I	PRICKLE1	5'UTR	shore	5'UTR-shore	chr12:42876654-42878193	NA	NA		rs935893		up
cg10786876	-0.216256	0.773696	-11.6063	6.95673e-27	4.78107e-26	49.7209	0.865732	0.649476	-0.216256	20	62121918	F	I	EEF1A2	Body	island	Body-island	chr20:62121858-62122079	NA	NA				down
cg12389461	-0.205756	0.379464	-11.5543	1.09034e-26	7.39997e-26	49.2742	0.467032	0.261275	-0.205756	20	4795836	F	II	RASSF2	5'UTR	opensea	5'UTR-opensea		NA	TRUE				down
cg06633978	-0.218984	0.46482	-11.5419	1.2129e-26	8.20463e-26	49.1683	0.558016	0.339032	-0.218984	16	75353806	R	II	CFDP1	Body	opensea	Body-opensea		NA	TRUE			rs56363001	down
cg20746482	-0.203055	0.546456	-11.5381	1.25398e-26	8.47232e-26	49.1352	0.632873	0.429818	-0.203055	3	55517496	F	II	WNT5A	Body	shore	Body-shore	chr3:55517658-55517939	NA	NA				down
cg18175779	-0.200081	0.724991	-11.4771	2.11908e-26	1.40999e-25	48.6137	0.810143	0.610062	-0.200081	1	43770851	R	I	TIE1	Body	island	Body-island	chr1:43770522-43770880	NA	NA				down
cg06293983	-0.207081	0.524491	-11.4261	3.28586e-26	2.16023e-25	48.1778	0.612622	0.40554	-0.207081	X	135863104	R	I	ARHGEF6	5'UTR	opensea	5'UTR-opensea		NA	NA	low-CpG:135690706-135690781			down
cg08862890	-0.267896	0.249904	-11.4059	3.90767e-26	2.55712e-25	48.0055	0.363918	0.0960215	-0.267896	5	169064451	R	I	DOCK2	Body	island	Body-island	chr5:169064270-169064702	NA	NA				down
cg10914789	-0.211311	0.311981	-11.3577	5.90143e-26	3.81699e-25	47.5958	0.401913	0.190601	-0.211311	X	152909097	R	I	DUSP9	5'UTR	island	5'UTR-island	chrX:152909013-152909214	NA	NA				down
cg05590294	-0.215813	0.521991	-11.3571	5.93364e-26	3.83728e-25	47.5904	0.613838	0.398025	-0.215813	12	9913395	R	II	CD69	1stExon	opensea	1stExon-opensea		NA	NA				down
cg26298737	-0.216774	0.457285	-11.3358	7.12015e-26	4.58685e-25	47.4093	0.549541	0.332767	-0.216774	1	225964937	F	II	SRP9	TSS1500	shore	TSS1500-shore	chr1:225965330-225965734	NA	NA				down
cg23168425	-0.201589	0.588293	-11.2938	1.01891e-25	6.49805e-25	47.0531	0.674087	0.472498	-0.201589	7	157561848	F	I	PTPRN2	Body	shore	Body-shore	chr7:157560974-157561195	NA	NA		rs75511357		down
cg22369786	0.216239	0.461522	11.2563	1.40304e-25	8.8826e-25	46.7352	0.369493	0.585733	0.216239	13	80911626	R	I	SPRY2	Body	shore	Body-shore	chr13:80913157-80913461	NA	NA				up
cg00010853	-0.216359	0.564939	-11.2374	1.6482e-25	1.0391e-24	46.5752	0.657019	0.44066	-0.216359	6	30653167	F	II	KIAA1949	Body	shore	Body-shore	chr6:30654392-30654934	NA	NA				down
cg17066349	0.217633	0.696178	11.1941	2.3826e-25	1.48591e-24	46.2091	0.603556	0.82119	0.217633	12	120130646	F	II	CIT	Body	shelf	Body-shelf	chr12:120127973-120128291	TRUE	TRUE				up
cg20722088	0.204413	0.680114	11.1798	2.68805e-25	1.67245e-24	46.0893	0.593119	0.797532	0.204413	12	89742886	F	II	DUSP6	3'UTR	shelf	3'UTR-shelf	chr12:89745168-89748144	NA	TRUE				up
cg05226008	-0.209391	0.340666	-11.1662	3.01895e-25	1.87422e-24	45.9739	0.42978	0.220389	-0.209391	8	13372132	F	II	DLC1	1stExon	opensea	1stExon-opensea		NA	NA				down
cg20415809	-0.220244	0.246576	-11.1591	3.20505e-25	1.98566e-24	45.9145	0.340309	0.120065	-0.220244	2	182321855	F	II	ITGA4	5'UTR	island	5'UTR-island	chr2:182321761-182323029	TRUE	TRUE				down
cg21370856	-0.20777	0.268768	-11.1523	3.39673e-25	2.10211e-24	45.8568	0.357192	0.149422	-0.20777	16	23848003	R	II	PRKCB	Body	island	Body-island	chr16:23846941-23848102	NA	NA				down
cg01667892	-0.211932	0.618489	-10.844	4.55538e-24	2.62855e-23	43.2781	0.708685	0.496753	-0.211932	5	23507656	F	II	PRDM9	TSS200	opensea	TSS200-opensea		NA	NA				down
cg08528486	-0.209307	0.743416	-10.8437	4.56681e-24	2.6348e-23	43.2756	0.832495	0.623188	-0.209307	13	113648767	R	II	MCF2L	Body	island	Body-island	chr13:113648343-113649601	NA	NA				down
cg14306956	-0.205445	0.218787	-10.8072	6.19334e-24	3.54289e-23	42.9731	0.306222	0.100777	-0.205445	9	37027384	F	I	PAX5	Body	island	Body-island	chr9:37026222-37028014	NA	TRUE				down
cg19794163	-0.205486	0.600907	-10.8022	6.46097e-24	3.6899e-23	42.9311	0.68836	0.482873	-0.205486	X	152157977	F	II	PNMA5	3'UTR	opensea	3'UTR-opensea		NA	NA				down
cg05164933	-0.206819	0.333258	-10.7844	7.49555e-24	4.26297e-23	42.7836	0.421278	0.214458	-0.206819	4	154710418	F	I	SFRP2	TSS200	island	TSS200-island	chr4:154709512-154710827	NA	NA		rs74549610		down
cg27071460	-0.224118	0.43536	-10.7411	1.07474e-23	6.05139e-23	42.4258	0.530741	0.306624	-0.224118	5	40681893	F	II	PTGER4	Body	island	Body-island	chr5:40679502-40682081	NA	NA				down
cg03245734	-0.213644	0.278648	-10.7308	1.17124e-23	6.57672e-23	42.3404	0.369572	0.155928	-0.213644	8	108510096	R	II	ANGPT1	5'UTR	opensea	5'UTR-opensea		NA	NA				down
cg12707233	-0.20981	0.325471	-10.7103	1.38865e-23	7.75219e-23	42.1714	0.414763	0.204954	-0.20981	X	54384964	F	II	WNK3	TSS1500	island	TSS1500-island	chrX:54383872-54385477	TRUE	NA				down
cg18390610	-0.202268	0.314434	-10.7056	1.44409e-23	8.0537e-23	42.1325	0.400517	0.198248	-0.202268	17	48278927	F	I	COL1A1	1stExon	island	1stExon-island	chr17:48276877-48279008	NA	NA			rs2734278	down
cg04092800	-0.216358	0.561678	-10.6135	3.09764e-23	1.68998e-22	41.3748	0.653757	0.437399	-0.216358	5	40681444	F	II	PTGER4	Body	island	Body-island	chr5:40679502-40682081	NA	NA				down
cg09163457	-0.208714	0.260539	-10.4693	1.01555e-22	5.35858e-22	40.1962	0.349365	0.140652	-0.208714	X	152909014	R	II	DUSP9	5'UTR	island	5'UTR-island	chrX:152909013-152909214	NA	NA				down
cg07342016	-0.212577	0.348169	-10.4617	1.08116e-22	5.69613e-22	40.1341	0.438639	0.226062	-0.212577	X	129306129	F	II	RAB33A	1stExon	island	1stExon-island	chrX:129304946-129306427	NA	NA				down
cg11947981	-0.200626	0.250279	-10.2724	5.07317e-22	2.56304e-21	38.6	0.335663	0.135037	-0.200626	2	182322749	R	II	ITGA4	Body	island	Body-island	chr2:182321761-182323029	NA	NA				down
cg09983301	-0.221024	0.481497	-10.218	7.88689e-22	3.93699e-21	38.1622	0.575562	0.354538	-0.221024	2	69404831	F	II	ANTXR1	Body	opensea	Body-opensea		TRUE	TRUE				down
cg05849149	-0.201826	0.270716	-10.1861	1.02089e-21	5.0614e-21	37.9062	0.356611	0.154785	-0.201826	X	68048224	R	I	EFNB1	TSS1500	shore	TSS1500-shore	chrX:68048659-68050252	NA	NA				down
cg04820593	-0.202896	0.369197	-10.0741	2.51823e-21	1.21435e-20	37.0106	0.455546	0.252651	-0.202896	X	54383906	F	I	WNK3	5'UTR	island	5'UTR-island	chrX:54383872-54385477	TRUE	NA				down
cg13877315	0.206329	0.197898	9.84519	1.56646e-20	7.16653e-20	35.1981	0.110087	0.316416	0.206329	9	140172089	F	II	C9orf167	TSS200	shore	TSS200-shore	chr9:140172613-140176105	NA	TRUE		rs34041500		up
cg05947699	-0.206991	0.181492	-9.84514	1.56699e-20	7.16823e-20	35.1978	0.269585	0.0625936	-0.206991	5	173345670	R	II	CPEB4	Body	opensea	Body-opensea		NA	TRUE			rs13158748	down
cg11906997	-0.226746	0.315889	-9.82862	1.78638e-20	8.14296e-20	35.0678	0.41239	0.185643	-0.226746	X	135230024	F	II	FHL1	Body	island	Body-island	chrX:135228947-135230049	NA	NA				down
cg11764747	-0.207949	0.378518	-9.07102	6.29742e-18	2.42704e-17	29.2579	0.467019	0.259069	-0.207949	X	68050216	F	II	EFNB1	Body	island	Body-island	chrX:68048659-68050252	NA	NA				down
cg05911704	-0.200672	0.342195	-9.06849	6.41916e-18	2.47185e-17	29.2389	0.427599	0.226927	-0.200672	X	129304869	R	II	RAB33A	TSS1500	shore	TSS1500-shore	chrX:129304946-129306427	NA	NA				down
cg18470455	-0.200304	0.315713	-8.92783	1.84707e-17	6.89325e-17	28.1931	0.40096	0.200655	-0.200304	X	102001134	R	II	BHLHB9	5'UTR	island	5'UTR-island	chrX:102000689-102001558	TRUE	NA				down
cg04039555	-0.223153	0.358048	-8.84903	3.3239e-17	1.2204e-16	27.6119	0.453019	0.229866	-0.223153	X	102000746	R	I	BHLHB9	TSS200	island	TSS200-island	chrX:102000689-102001558	TRUE	NA				down
cg01697719	0.210647	0.434348	8.77413	5.79262e-17	2.08943e-16	27.0625	0.344699	0.555346	0.210647	22	19754125	F	I	TBX1	Body	island	Body-island	chr22:19753312-19755013	NA	TRUE				up
cg10991108	-0.206412	0.323171	-7.99865	1.51537e-14	4.61937e-14	21.5634	0.411017	0.204606	-0.206412	X	48958414	R	I	WDR45	TSS1500	island	TSS1500-island	chrX:48957764-48958595	NA	NA				down
cg04010032	-0.207042	0.325698	-7.93935	2.28652e-14	6.88595e-14	21.1576	0.413813	0.206771	-0.207042	X	129244631	F	II	ELF4	TSS200	island	TSS200-island	chrX:129243674-129245575	NA	NA	high-CpG:129072103-129072607			down
cg08855111	-0.222228	0.331394	-7.7212	1.01978e-13	2.93168e-13	19.6834	0.425971	0.203744	-0.222228	X	108976340	R	II	ACSL4	5'UTR	island	5'UTR-island	chrX:108976162-108976894	TRUE	NA				down
cg04907664	-0.218127	0.32922	-7.70938	1.10493e-13	3.17042e-13	19.6044	0.422052	0.203926	-0.218127	X	68049805	R	II	EFNB1	Body	island	Body-island	chrX:68048659-68050252	NA	NA				down
cg01742836	-0.230984	0.351167	-7.65724	1.57223e-13	4.46666e-13	19.2568	0.44947	0.218487	-0.230984	X	135229755	F	I	FHL1	1stExon	island	1stExon-island	chrX:135228947-135230049	TRUE	NA	high-CpG:135057379-135057553			down
cg11152253	-0.205921	0.322419	-7.50843	4.26183e-13	1.17521e-12	18.2746	0.410057	0.204136	-0.205921	X	48958091	R	I	WDR45	TSS200	island	TSS200-island	chrX:48957764-48958595	NA	NA	high-CpG:48844929-48845143		rs41298464	down
cg12576145	-0.230886	0.360846	-7.49322	4.71558e-13	1.29574e-12	18.175	0.459108	0.228222	-0.230886	X	109560751	F	II	AMMECR1	Body	island	Body-island	chrX:109560703-109561534	NA	NA				down
cg13023833	-0.21453	0.333875	-7.41005	8.17738e-13	2.21289e-12	17.633	0.425176	0.210646	-0.21453	X	47510183	F	I	ELK1	TSS200	island	TSS200-island	chrX:47509592-47510508	NA	NA				down
cg18998000	-0.203514	0.309139	-7.30345	1.64526e-12	4.35283e-12	16.9451	0.395752	0.192238	-0.203514	X	153284959	R	I	IRAK1	Body	island	Body-island	chrX:153284685-153285655	NA	NA				down
cg10950297	-0.202304	0.314053	-7.24134	2.46423e-12	6.45227e-12	16.5477	0.400151	0.197847	-0.202304	X	68049085	R	II	EFNB1	5'UTR	island	5'UTR-island	chrX:68048659-68050252	NA	NA				down
cg26023405	-0.210013	0.325918	-7.20918	3.03472e-12	7.89749e-12	16.343	0.415297	0.205283	-0.210013	X	117629911	F	I	DOCK11	5'UTR	island	5'UTR-island	chrX:117629624-117630776	TRUE	NA				down

## Sheet: dmp15
	logFC	AveExpr	t	P.Value	adj.P.Val	B	cluster1_AVG	cluster5_AVG	deltaBeta	CHR	MAPINFO	Strand	Type	gene	feature	cgi	feat.cgi	UCSC_CpG_Islands_Name	DHS	Enhancer	Phantom	Probe_SNPs	Probe_SNPs_10	group
cg25115460	-0.555425	0.668277	-50.9852	7.27508e-176	3.28441e-171	391.769	0.915133	0.359708	-0.555425	1	3607110	R	I	TP73	Body	island	Body-island	chr1:3607096-3607553	NA	NA				down
cg18873878	-0.497047	0.705122	-48.6367	6.98324e-169	1.05089e-164	375.777	0.926032	0.428985	-0.497047	1	3607116	R	I	TP73	Body	island	Body-island	chr1:3607096-3607553	NA	NA				down
cg14520214	-0.461351	0.590631	-47.9522	8.4082e-167	9.48991e-163	371.01	0.795676	0.334325	-0.461351	7	1491831	F	I	MICALL2	Body	island	Body-island	chr7:1491773-1491975	NA	NA				down
cg22867729	-0.525365	0.691847	-46.5594	1.67422e-162	1.51169e-158	361.158	0.925342	0.399977	-0.525365	12	121622315	F	II	P2RX7	Body	opensea	Body-opensea		NA	NA	low-CpG:120106698-120106699			down
cg20628743	-0.393253	0.764315	-46.3213	9.28181e-162	6.98394e-158	359.453	0.939093	0.545841	-0.393253	1	3615715	F	I	TP73	Body	opensea	Body-opensea		NA	NA				down
cg04493946	-0.394508	0.743107	-45.6886	9.06268e-160	5.84491e-156	354.892	0.918444	0.523936	-0.394508	1	3607097	R	II	TP73	Body	island	Body-island	chr1:3607096-3607553	NA	NA				down
cg12467435	-0.526824	0.642522	-45.0812	7.67865e-158	4.33326e-154	350.471	0.876666	0.349842	-0.526824	17	64651126	R	II	PRKCA	Body	opensea	Body-opensea		NA	TRUE				down
cg17319788	-0.485644	0.71666	-44.7868	6.69416e-157	3.35794e-153	348.315	0.932501	0.446857	-0.485644	7	55121401	R	II	EGFR	Body	opensea	Body-opensea		NA	TRUE				down
cg27652459	-0.444263	0.514554	-44.656	1.75814e-156	7.93729e-153	347.354	0.712004	0.267741	-0.444263	11	46709238	R	II	ARHGAP1	Body	opensea	Body-opensea		TRUE	TRUE			rs56164188	down
cg23601374	-0.464345	0.604033	-44.5283	4.52295e-156	1.8563e-152	346.413	0.810409	0.346064	-0.464345	2	240213173	F	II	HDAC4	Body	opensea	Body-opensea		NA	TRUE				down
cg05242402	-0.393978	0.744819	-44.1252	9.01614e-155	3.39202e-151	343.432	0.91992	0.525943	-0.393978	7	1491921	R	I	MICALL2	Body	island	Body-island	chr7:1491773-1491975	NA	NA				down
cg25588935	-0.471145	0.708118	-43.6086	4.29137e-153	1.49029e-149	339.585	0.917516	0.446371	-0.471145	7	158117695	R	II	PTPRN2	Body	opensea	Body-opensea		NA	TRUE				down
cg02236679	-0.489204	0.711267	-43.0059	4.03769e-151	1.30204e-147	335.058	0.928691	0.439486	-0.489204	16	78782477	F	II	WWOX	Body	opensea	Body-opensea		NA	TRUE				down
cg10720966	-0.469029	0.736111	-42.6499	6.0298e-150	1.81481e-146	332.365	0.944568	0.475539	-0.469029	7	101863862	R	II	CUX1	Body	opensea	Body-opensea		NA	TRUE				down
cg04488647	-0.37751	0.676028	-42.508	1.77825e-149	5.01755e-146	331.288	0.84381	0.4663	-0.37751	1	3389969	R	II	ARHGEF16	Body	opensea	Body-opensea		NA	NA				down
cg03043665	-0.494075	0.71081	-41.9797	1.01857e-147	2.70496e-144	327.255	0.930399	0.436324	-0.494075	1	3615762	R	I	TP73	Body	opensea	Body-opensea		NA	NA				down
cg02052410	-0.442881	0.757375	-41.6163	1.67994e-146	4.21347e-143	324.462	0.95421	0.51133	-0.442881	16	23084490	R	II	USP31	Body	opensea	Body-opensea		NA	NA				down
cg23000806	-0.455099	0.746827	-40.7947	1.00577e-143	2.38981e-140	318.089	0.949093	0.493994	-0.455099	8	48854968	F	II	PRKDC	Body	opensea	Body-opensea		NA	TRUE				down
cg11319403	0.41745	0.582089	40.679	2.49013e-143	5.48262e-140	317.186	0.396556	0.814006	0.41745	7	116377467	F	II	MET	Body	opensea	Body-opensea		NA	TRUE				up
cg02771299	-0.409603	0.760901	-40.6708	2.65533e-143	5.48262e-140	317.122	0.942947	0.533344	-0.409603	6	33609240	R	II	ITPR3	Body	opensea	Body-opensea		NA	TRUE				down
cg05581460	-0.471489	0.648347	-40.6701	2.67172e-143	5.48262e-140	317.115	0.857898	0.386409	-0.471489	7	157584183	R	I	PTPRN2	Body	shelf	Body-shelf	chr7:157586711-157587112	NA	NA				down
cg00156230	-0.536344	0.645262	-40.3387	3.62162e-142	7.10876e-139	314.517	0.883637	0.347293	-0.536344	7	45073692	F	II	CCM2	Body	opensea	Body-opensea		NA	TRUE				down
cg09287359	-0.362188	0.499836	-39.7638	3.43715e-140	6.46557e-137	309.979	0.660809	0.298621	-0.362188	19	39279408	F	II	LGALS7B	TSS1500	shore	TSS1500-shore	chr19:39281367-39283662	NA	NA		rs76230661		down
cg03899737	-0.446374	0.75368	-39.6855	6.41066e-140	1.15766e-136	309.358	0.952068	0.505695	-0.446374	1	3615390	R	II	TP73	Body	opensea	Body-opensea		NA	NA				down
cg00101457	-0.413727	0.572341	-39.5322	2.17592e-139	3.77823e-136	308.14	0.75622	0.342492	-0.413727	10	11246612	F	II	CUGBP2	Body	opensea	Body-opensea		NA	NA				down
cg24029994	-0.462264	0.707804	-39.5259	2.2892e-139	3.82772e-136	308.089	0.913255	0.450991	-0.462264	11	1471410	F	I	BRSK2	Body	island	Body-island	chr11:1471339-1471595	NA	NA				down
cg04249706	-0.574981	0.434991	-39.3516	9.21851e-139	1.4351e-135	306.701	0.690539	0.115557	-0.574981	10	11206772	F	II	CUGBP2	Body	shore	Body-shore	chr10:11207178-11207980	TRUE	NA				down
cg16518986	-0.346718	0.566426	-39.215	2.754e-138	4.1444e-135	305.61	0.720523	0.373806	-0.346718	7	157511420	F	II	PTPRN2	Body	opensea	Body-opensea		NA	NA		rs10251534		down
cg23234149	-0.464828	0.694798	-38.9837	1.76648e-137	2.57256e-134	303.757	0.901388	0.43656	-0.464828	1	3615561	R	I	TP73	Body	opensea	Body-opensea		NA	NA				down
cg22715764	-0.540602	0.685377	-38.9172	3.01784e-137	4.25761e-134	303.223	0.925645	0.385043	-0.540602	1	10556294	R	II	PEX14	Body	opensea	Body-opensea		NA	NA				down
cg26208930	-0.344729	0.665479	-38.6898	1.89122e-136	2.5873e-133	301.393	0.818692	0.473963	-0.344729	1	3607425	F	II	TP73	1stExon	island	1stExon-island	chr1:3607096-3607553	NA	NA				down
cg10713002	-0.42414	0.689157	-38.3092	4.13975e-135	5.49686e-132	298.317	0.877664	0.453524	-0.42414	8	144905047	F	II	PUF60	Body	opensea	Body-opensea		TRUE	TRUE				down
cg14611152	-0.345229	0.322409	-38.2519	6.60251e-135	8.51648e-132	297.851	0.475844	0.130616	-0.345229	9	124463026	R	II	DAB2IP	Body	shore	Body-shore	chr9:124460967-124461361	TRUE	TRUE				down
cg11223735	-0.276513	0.498251	-38.2381	7.3856e-135	9.26196e-132	297.74	0.621145	0.344632	-0.276513	10	131517396	R	II	MGMT	Body	opensea	Body-opensea		NA	NA				down
cg13707005	-0.47232	0.669412	-38.1836	1.15108e-134	1.40451e-131	297.297	0.879332	0.407012	-0.47232	10	11246628	F	II	CUGBP2	Body	opensea	Body-opensea		NA	NA				down
cg23163013	-0.360054	0.770481	-37.9697	6.59232e-134	7.83202e-131	295.557	0.930505	0.570451	-0.360054	1	3606892	R	I	TP73	TSS1500	shore	TSS1500-shore	chr1:3607096-3607553	NA	NA				down
cg06520450	-0.571402	0.69561	-37.8786	1.38919e-133	1.60811e-130	294.814	0.949567	0.378165	-0.571402	3	189507396	F	II	TP63	TSS200	opensea	TSS200-opensea		NA	NA				down
cg03455713	-0.445718	0.600599	-37.6055	1.30394e-132	1.47169e-129	292.581	0.798695	0.352978	-0.445718	2	75781140	F	II	FAM176A	5'UTR	opensea	5'UTR-opensea		NA	TRUE				down
cg18736431	-0.388887	0.775671	-37.5785	1.62908e-132	1.7511e-129	292.359	0.94851	0.559623	-0.388887	2	240253264	R	II	HDAC4	Body	opensea	Body-opensea		NA	NA				down
cg03846767	-0.433595	0.544146	-37.4667	4.08578e-132	4.28969e-129	291.442	0.736854	0.30326	-0.433595	1	3607292	F	II	TP73	1stExon	island	1stExon-island	chr1:3607096-3607553	NA	NA				down
cg21625570	-0.386252	0.573715	-37.4149	6.26089e-132	6.42396e-129	291.017	0.745383	0.359131	-0.386252	12	50268448	R	II	FAIM2	Body	opensea	Body-opensea		NA	TRUE				down
cg08336287	-0.381234	0.295663	-37.3448	1.11608e-131	1.1197e-128	290.44	0.465101	0.0838669	-0.381234	10	11206892	R	II	CUGBP2	TSS200	shore	TSS200-shore	chr10:11207178-11207980	TRUE	NA				down
cg12178980	-0.499166	0.392403	-37.3082	1.51008e-131	1.48205e-128	290.139	0.614254	0.115089	-0.499166	10	11206870	R	II	CUGBP2	TSS200	shore	TSS200-shore	chr10:11207178-11207980	TRUE	NA				down
cg25288675	-0.52846	0.703281	-37.2447	2.55021e-131	2.44961e-128	289.616	0.938152	0.409693	-0.52846	17	76797750	F	II	USP36	Body	shore	Body-shore	chr17:76798154-76798461	NA	NA				down
cg12339920	-0.404165	0.476419	-37.163	5.00905e-131	4.71122e-128	288.943	0.656048	0.251883	-0.404165	5	135370288	F	II	TGFBI	Body	opensea	Body-opensea		NA	TRUE				down
cg25754195	-0.40526	0.684108	-37.1168	7.34505e-131	6.76734e-128	288.561	0.864223	0.458964	-0.40526	2	69027039	F	I	ARHGAP25	Body	opensea	Body-opensea		NA	TRUE		rs17602973		down
cg06333725	0.423768	0.676797	37.0289	1.52143e-130	1.37373e-127	287.835	0.488456	0.912224	0.423768	10	52156632	F	II	SGMS1	5'UTR	opensea	5'UTR-opensea		NA	TRUE		rs4312019		up
cg10583473	-0.31987	0.758249	-36.9479	2.97883e-130	2.6369e-127	287.165	0.900413	0.580543	-0.31987	7	1491787	R	II	MICALL2	Body	island	Body-island	chr7:1491773-1491975	NA	NA				down
cg10243459	-0.546952	0.699588	-36.9278	3.51956e-130	3.05565e-127	286.999	0.942678	0.395726	-0.546952	7	157584081	R	I	PTPRN2	Body	shelf	Body-shelf	chr7:157586711-157587112	NA	NA				down
cg11585071	-0.429855	0.731352	-36.79	1.10602e-129	9.42124e-127	285.857	0.922399	0.492544	-0.429855	1	3615457	R	I	TP73	Body	opensea	Body-opensea		NA	NA				down
cg05128003	-0.42582	0.675715	-36.6829	2.69852e-129	2.25606e-126	284.967	0.864968	0.439148	-0.42582	1	6548963	R	I	PLEKHG5	5'UTR	shore	5'UTR-shore	chr1:6550083-6551115	NA	NA				down
cg18367631	-0.520741	0.608001	-36.6409	3.82836e-129	3.14246e-126	284.618	0.839441	0.318701	-0.520741	7	653309	F	I	PRKAR1B	Body	opensea	Body-opensea		NA	NA				down
cg04703476	-0.492242	0.752981	-36.5989	5.43272e-129	4.37974e-126	284.269	0.971755	0.479513	-0.492242	17	35330323	F	II	AATF	Body	opensea	Body-opensea		NA	TRUE				down
cg04390004	-0.434288	0.652534	-36.5822	6.2482e-129	4.9488e-126	284.13	0.84555	0.411262	-0.434288	19	39279324	F	II	LGALS7B	TSS1500	shelf	TSS1500-shelf	chr19:39281367-39283662	NA	NA				down
cg27168632	-0.408932	0.762991	-36.4914	1.33336e-128	1.03786e-125	283.374	0.944738	0.535806	-0.408932	2	240212763	F	II	HDAC4	Body	opensea	Body-opensea		TRUE	TRUE				down
cg17775621	-0.400731	0.281134	-36.4046	2.75443e-128	2.10765e-125	282.65	0.459236	0.0585059	-0.400731	10	11206838	R	II	CUGBP2	TSS200	shore	TSS200-shore	chr10:11207178-11207980	TRUE	NA				down
cg22153407	-0.472792	0.64254	-36.2788	7.90256e-128	5.94615e-125	281.599	0.85267	0.379878	-0.472792	1	230290089	F	II	GALNT2	Body	opensea	Body-opensea		NA	TRUE		rs7551742		down
cg25186332	-0.464306	0.632841	-36.1237	2.90538e-127	2.15026e-124	280.301	0.839199	0.374893	-0.464306	12	53776149	R	II	SP1	Body	shore	Body-shore	chr12:53774336-53774603	NA	TRUE				down
cg02759751	-0.407333	0.729266	-36.0611	4.91706e-127	3.58042e-124	279.776	0.910303	0.50297	-0.407333	7	1491889	R	I	MICALL2	Body	island	Body-island	chr7:1491773-1491975	NA	NA				down
cg06858263	-0.352505	0.49367	-36.0553	5.16198e-127	3.69909e-124	279.727	0.650339	0.297834	-0.352505	7	157148509	F	II	DNAJB6	5'UTR	opensea	5'UTR-opensea		NA	TRUE				down
cg17356036	-0.409889	0.600685	-35.9947	8.59588e-127	6.06359e-124	279.219	0.782858	0.372968	-0.409889	2	240213057	R	II	HDAC4	Body	opensea	Body-opensea		TRUE	TRUE				down
cg22958315	-0.443585	0.755231	-35.9257	1.53656e-126	1.06722e-123	278.64	0.95238	0.508795	-0.443585	2	39295686	R	II	SOS1	Body	opensea	Body-opensea		NA	TRUE				down
cg17126622	-0.338266	0.465036	-35.8853	2.15919e-126	1.47695e-123	278.3	0.615376	0.27711	-0.338266	7	1492018	R	II	MICALL2	Body	shore	Body-shore	chr7:1491773-1491975	NA	NA				down
cg05800082	-0.509047	0.714042	-35.8689	2.4797e-126	1.67087e-123	278.162	0.940285	0.431238	-0.509047	6	56508429	R	II	DST	TSS1500	opensea	TSS1500-opensea		NA	NA				down
cg09999348	-0.394998	0.458575	-35.8607	2.65721e-126	1.76415e-123	278.093	0.63413	0.239132	-0.394998	2	46398848	F	II	PRKCE	Body	opensea	Body-opensea		TRUE	TRUE				down
cg25215834	-0.4298	0.406303	-35.8072	4.17496e-126	2.73163e-123	277.643	0.597326	0.167526	-0.4298	17	78166267	F	II	CARD14	Body	shore	Body-shore	chr17:78165077-78165293	NA	NA				down
cg04453792	-0.363482	0.668789	-35.7743	5.51032e-126	3.55384e-123	277.366	0.830337	0.466854	-0.363482	16	23158863	R	II	USP31	Body	shore	Body-shore	chr16:23159966-23160966	NA	NA				down
cg13569342	-0.488148	0.626644	-35.7324	7.85022e-126	4.99163e-123	277.013	0.843598	0.35545	-0.488148	12	44255515	F	II	TMEM117	Body	opensea	Body-opensea		NA	TRUE				down
cg09109383	-0.4664	0.579489	-35.5981	2.4464e-125	1.53396e-122	275.879	0.786778	0.320378	-0.4664	16	16083164	R	II	ABCC1	Body	opensea	Body-opensea		NA	TRUE				down
cg20120939	-0.477942	0.700918	-35.5473	3.75964e-125	2.32511e-122	275.45	0.913336	0.435394	-0.477942	11	105010531	R	II	CARD18	TSS200	opensea	TSS200-opensea		NA	NA				down
cg19858151	-0.331943	0.68221	-35.4382	9.48862e-125	5.78882e-122	274.527	0.829741	0.497797	-0.331943	7	157200669	F	II	DNAJB6	Body	shore	Body-shore	chr7:157202370-157203125	NA	NA		rs758929		down
cg14840351	-0.343299	0.276348	-35.3859	1.47951e-124	8.90587e-122	274.084	0.428925	0.0856261	-0.343299	2	29537776	R	I	ALK	Body	opensea	Body-opensea		NA	NA				down
cg05113898	-0.463951	0.710437	-35.288	3.39956e-124	2.01943e-121	273.254	0.916638	0.452686	-0.463951	17	78801969	R	II	RPTOR	Body	shelf	Body-shelf	chr17:78798780-78799160	TRUE	NA				down
cg08239282	-0.502138	0.704348	-35.1601	1.0102e-123	5.92293e-121	272.168	0.927521	0.425383	-0.502138	2	106026162	F	II	FHL2	5'UTR	opensea	5'UTR-opensea		TRUE	TRUE			rs72945061	down
cg07428907	-0.378434	0.437622	-35.1495	1.10567e-123	6.39957e-121	272.078	0.605815	0.227381	-0.378434	17	78165917	F	II	CARD14	Body	shore	Body-shore	chr17:78165077-78165293	NA	NA				down
cg15538809	-0.41861	0.528566	-34.9493	6.10508e-123	3.48886e-120	270.373	0.714614	0.296005	-0.41861	18	28658043	F	II	DSC2	Body	opensea	Body-opensea		NA	NA				down
cg26924480	-0.350153	0.673667	-34.8788	1.11609e-122	6.29836e-120	269.771	0.82929	0.479137	-0.350153	1	22463884	R	II	WNT4	Body	opensea	Body-opensea		NA	TRUE				down
cg07716832	-0.508544	0.622066	-34.8757	1.14566e-122	6.38543e-120	269.745	0.848086	0.339541	-0.508544	2	46077837	R	II	PRKCE	Body	opensea	Body-opensea		NA	TRUE				down
cg12221970	-0.508566	0.724925	-34.8557	1.3597e-122	7.48596e-120	269.575	0.950954	0.442388	-0.508566	1	226884832	F	II	ITPKB	Body	opensea	Body-opensea		TRUE	TRUE				down
cg08674885	-0.323029	0.458218	-34.8467	1.46828e-122	7.98637e-120	269.498	0.601786	0.278757	-0.323029	8	49832881	F	II	SNAI2	Body	shelf	Body-shelf	chr8:49835987-49836231	NA	NA				down
cg05217983	-0.532781	0.563522	-34.5999	1.21971e-121	6.55538e-119	267.386	0.800314	0.267533	-0.532781	6	45406867	R	II	RUNX2	Body	opensea	Body-opensea		NA	TRUE			rs34781069	down
cg02565132	-0.490568	0.641073	-34.561	1.70402e-121	9.05056e-119	267.052	0.859104	0.368536	-0.490568	2	109559473	R	I	EDAR	5'UTR	shore	5'UTR-shore	chr2:109558965-109559186	NA	NA				down
cg00997378	-0.441866	0.663978	-34.5523	1.83684e-121	9.64257e-119	266.978	0.860363	0.418497	-0.441866	5	1444260	R	II	SLC6A3	5'UTR	island	5'UTR-island	chr5:1444259-1444463	NA	NA				down
cg09669754	-0.523096	0.587891	-34.5445	1.96405e-121	1.01918e-118	266.911	0.820378	0.297283	-0.523096	17	78166148	R	II	CARD14	Body	shore	Body-shore	chr17:78165077-78165293	NA	NA				down
cg20002381	-0.39401	0.64871	-34.5377	2.08275e-121	1.0685e-118	266.852	0.823825	0.429815	-0.39401	19	39279703	F	II	LGALS7B	TSS200	shore	TSS200-shore	chr19:39281367-39283662	NA	NA		rs4802853		down
cg13197078	-0.316074	0.759691	-34.4322	5.16428e-121	2.59052e-118	265.946	0.900169	0.584094	-0.316074	6	31963919	R	II	C4B	Body	opensea	Body-opensea		NA	NA				down
cg10178498	-0.335528	0.395525	-34.4306	5.23597e-121	2.59762e-118	265.933	0.544649	0.20912	-0.335528	3	124103021	F	II	KALRN	Body	opensea	Body-opensea		NA	NA				down
cg04136113	-0.300283	0.54068	-34.2968	1.65935e-120	8.14273e-118	264.782	0.674139	0.373856	-0.300283	17	78668022	F	II	RPTOR	Body	opensea	Body-opensea		NA	NA				down
cg23836163	-0.402583	0.656561	-34.2444	2.60872e-120	1.26638e-117	264.33	0.835487	0.432904	-0.402583	2	157393600	F	II	GPD2	Body	opensea	Body-opensea		NA	TRUE				down
cg03513643	-0.335358	0.765364	-34.2331	2.87704e-120	1.38177e-117	264.233	0.914412	0.579055	-0.335358	8	145536188	F	I	HSF1	Body	opensea	Body-opensea		NA	NA				down
cg12141052	-0.453166	0.626482	-34.2088	3.54963e-120	1.68686e-117	264.023	0.827889	0.374723	-0.453166	12	66349603	R	II	HMGA2	Body	opensea	Body-opensea		NA	TRUE				down
cg21871038	-0.493889	0.555253	-34.1152	7.96784e-120	3.74704e-117	263.217	0.774759	0.28087	-0.493889	6	50697940	F	II	TFAP2D	Body	opensea	Body-opensea		NA	TRUE				down
cg05116756	-0.283278	0.656466	-33.9754	2.67513e-119	1.24507e-116	262.008	0.782368	0.49909	-0.283278	1	3606702	R	II	TP73	TSS1500	shore	TSS1500-shore	chr1:3607096-3607553	TRUE	NA				down
cg15868367	-0.400874	0.748423	-33.9716	2.76522e-119	1.26175e-116	261.975	0.926589	0.525715	-0.400874	11	1471425	F	I	BRSK2	Body	island	Body-island	chr11:1471339-1471595	NA	NA				down
cg26150462	-0.443382	0.365368	-33.9715	2.76687e-119	1.26175e-116	261.975	0.562426	0.119045	-0.443382	10	11206868	R	II	CUGBP2	TSS200	shore	TSS200-shore	chr10:11207178-11207980	TRUE	NA				down
cg16765487	-0.436244	0.749513	-33.9184	4.3876e-119	1.98083e-116	261.515	0.9434	0.507156	-0.436244	16	89548175	R	II	ANKRD11	5'UTR	opensea	5'UTR-opensea		NA	TRUE				down
cg26053840	0.457763	0.644812	33.5671	9.32313e-118	4.16735e-115	258.465	0.441361	0.899124	0.457763	6	38644662	R	II	GLO1	3'UTR	opensea	3'UTR-opensea		NA	NA				up
cg26641275	-0.369375	0.775794	-33.5025	1.63893e-117	7.25402e-115	257.903	0.939961	0.570585	-0.369375	2	239971554	R	I	HDAC4	3'UTR	shelf	3'UTR-shelf	chr2:239974439-239974724	NA	NA				down
cg25747017	-0.473552	0.707201	-33.4911	1.80943e-117	7.93091e-115	257.804	0.917668	0.444117	-0.473552	18	8786992	R	II	KIAA0802	Body	shore	Body-shore	chr18:8785433-8785644	NA	TRUE				down
cg16278329	-0.308982	0.302344	-33.4813	1.97153e-117	8.55832e-115	257.718	0.43967	0.130688	-0.308982	6	33397594	F	II	SYNGAP1	Body	shore	Body-shore	chr6:33396050-33396296	NA	TRUE				down
cg23149881	-0.467235	0.470367	-33.4139	3.55162e-117	1.52706e-114	257.131	0.678027	0.210792	-0.467235	2	113594654	R	II	IL1B	TSS1500	opensea	TSS1500-opensea		NA	NA				down
cg24119990	-0.429082	0.463095	-33.2712	1.2382e-116	5.27356e-114	255.885	0.653799	0.224716	-0.429082	3	187386810	F	II	SST	3'UTR	shore	3'UTR-shore	chr3:187387914-187388176	NA	NA		rs4988514		down
cg21375506	-0.463158	0.657636	-33.1491	3.61055e-116	1.52338e-113	254.817	0.863484	0.400326	-0.463158	17	64470354	F	II	PRKCA	Body	opensea	Body-opensea		NA	TRUE				down
cg00142933	-0.438062	0.687413	-32.9185	2.74203e-115	1.14622e-112	252.794	0.882107	0.444045	-0.438062	2	128420784	F	II	LIMS2	Body	shore	Body-shore	chr2:128421719-128422182	NA	NA				down
cg18809076	-0.443829	0.67081	-32.8186	6.61116e-115	2.73823e-112	251.916	0.868067	0.424238	-0.443829	7	55177623	R	II	EGFR	Body	opensea	Body-opensea		NA	TRUE				down
cg20482658	-0.449218	0.731217	-32.7828	9.06472e-115	3.72032e-112	251.601	0.930869	0.481652	-0.449218	1	10539492	F	II	PEX14	Body	opensea	Body-opensea		NA	NA		rs11121578		down
cg11482422	-0.420821	0.346466	-32.6576	2.73808e-114	1.11363e-111	250.498	0.533498	0.112677	-0.420821	10	11206813	R	II	CUGBP2	TSS200	shore	TSS200-shore	chr10:11207178-11207980	TRUE	NA				down
cg05794931	-0.401935	0.458565	-32.5285	8.57121e-114	3.45496e-111	249.36	0.637202	0.235267	-0.401935	11	70493931	R	II	SHANK2	Body	opensea	Body-opensea		NA	TRUE			rs559493	down
cg03458229	-0.376335	0.579163	-32.4814	1.30164e-113	5.20033e-111	248.943	0.746422	0.370088	-0.376335	16	31286562	R	II	ITGAM	Body	opensea	Body-opensea		NA	NA				down
cg08875503	-0.457711	0.729607	-32.4036	2.5937e-113	1.02715e-110	248.255	0.933034	0.475324	-0.457711	21	18980308	F	II	BTG3	Body	shelf	Body-shelf	chr21:18984005-18984298	NA	NA				down
cg02556071	-0.38765	0.568879	-32.3238	5.2661e-113	2.04951e-110	247.548	0.741168	0.353518	-0.38765	11	105010284	R	II	CARD18	Body	opensea	Body-opensea		NA	NA				down
cg08371852	-0.429736	0.530333	-32.2179	1.34909e-112	5.20565e-110	246.609	0.721327	0.291591	-0.429736	15	80878744	R	II	ARNT2	Body	opensea	Body-opensea		NA	TRUE				down
cg09993814	-0.394446	0.607054	-32.2001	1.58059e-112	6.04722e-110	246.451	0.782363	0.387918	-0.394446	20	36154222	R	II	BLCAP	5'UTR	shore	5'UTR-shore	chr20:36156022-36156669	NA	TRUE				down
cg11256445	-0.412764	0.702851	-32.1817	1.86071e-112	7.05912e-110	246.289	0.886302	0.473538	-0.412764	3	121380233	F	II	HCLS1	TSS1500	opensea	TSS1500-opensea		NA	NA				down
cg27366532	-0.393997	0.538854	-32.0973	3.94578e-112	1.48447e-109	245.538	0.713964	0.319967	-0.393997	16	3843012	R	II	CREBBP	Body	opensea	Body-opensea		NA	TRUE				down
cg26534468	-0.459514	0.753499	-32.0644	5.2892e-112	1.97344e-109	245.246	0.957727	0.498213	-0.459514	17	35537229	F	II	ACACA	Body	opensea	Body-opensea		NA	TRUE		rs7221195		down
cg10019329	-0.389972	0.764609	-32.0532	5.84358e-112	2.16241e-109	245.147	0.93793	0.547958	-0.389972	21	42692748	R	II	FAM3B	Body	shelf	Body-shelf	chr21:42688746-42689085	NA	NA				down
cg21733794	-0.352309	0.560941	-32.0419	6.46132e-112	2.37157e-109	245.046	0.717523	0.365214	-0.352309	20	36154388	F	II	BLCAP	5'UTR	shore	5'UTR-shore	chr20:36156022-36156669	NA	TRUE			rs77587605	down
cg12535476	-0.489817	0.653932	-32.0328	7.009e-112	2.55184e-109	244.965	0.871628	0.381811	-0.489817	6	55691833	R	II	BMP5	Body	opensea	Body-opensea		NA	TRUE				down
cg18544740	-0.375269	0.551252	-32.0194	7.89412e-112	2.8511e-109	244.846	0.718038	0.342769	-0.375269	3	195715851	F	II	SDHAP1	Body	shore	Body-shore	chr3:195716516-195717575	NA	NA		rs79302584		down
cg24431161	-0.451617	0.686836	-31.9842	1.08104e-111	3.8734e-109	244.533	0.887554	0.435938	-0.451617	7	139484351	F	II	TBXAS1	5'UTR	opensea	5'UTR-opensea		NA	TRUE				down
cg13137458	-0.459875	0.342491	-31.8886	2.53746e-111	9.02016e-109	243.681	0.54688	0.0870049	-0.459875	11	77160347	F	II	PAK1	5'UTR	opensea	5'UTR-opensea		NA	TRUE				down
cg20338030	-0.409435	0.65478	-31.8615	3.2337e-111	1.14054e-108	243.439	0.836751	0.427316	-0.409435	11	105010463	F	II	CARD18	TSS200	opensea	TSS200-opensea		NA	NA				down
cg04713531	-0.386247	0.480036	-31.778	6.81685e-111	2.38569e-108	242.695	0.651702	0.265455	-0.386247	7	158197288	F	II	PTPRN2	Body	shore	Body-shore	chr7:158198545-158198907	NA	NA		rs73516692		down
cg19165946	-0.415693	0.706146	-31.7733	7.112e-111	2.46983e-108	242.653	0.890898	0.475205	-0.415693	7	138719443	F	II	ZC3HAV1L	Body	shore	Body-shore	chr7:138720044-138721019	NA	NA		rs35861287		down
cg17316096	-0.398893	0.572712	-31.7556	8.3322e-111	2.87149e-108	242.495	0.749997	0.351104	-0.398893	7	158158218	R	II	PTPRN2	Body	opensea	Body-opensea		NA	NA				down
cg13283896	-0.282952	0.770878	-31.514	7.26292e-110	2.48403e-107	240.334	0.896634	0.613683	-0.282952	8	144917758	F	II	NRBP2	3'UTR	shore	3'UTR-shore	chr8:144917878-144918318	NA	NA		rs11774027		down
cg22966302	0.246675	0.48235	31.4017	1.99306e-109	6.76532e-107	239.327	0.372717	0.619392	0.246675	19	13196617	F	II	NFIX	Body	shelf	Body-shelf	chr19:13198699-13198999	NA	NA				up
cg23042148	-0.352426	0.391534	-31.3917	2.1811e-109	7.34836e-107	239.237	0.548168	0.195741	-0.352426	2	25502040	R	II	DNMT3A	Body	shore	Body-shore	chr2:25499763-25500429	TRUE	NA				down
cg02857726	-0.339317	0.393597	-31.3392	3.4979e-109	1.16975e-106	238.765	0.544405	0.205088	-0.339317	3	149088388	R	II	TM4SF1	Body	opensea	Body-opensea		NA	TRUE				down
cg02194717	-0.391989	0.760014	-31.1525	1.8812e-108	6.24477e-106	237.086	0.934232	0.542242	-0.391989	11	70415188	F	II	SHANK2	Body	opensea	Body-opensea		TRUE	TRUE				down
cg00909706	0.343335	0.622023	31.0253	5.93097e-108	1.95445e-105	235.941	0.469429	0.812765	0.343335	1	9211836	R	II	MIR34A	TSS200	opensea	TSS200-opensea		NA	NA				up
cg02400595	-0.402311	0.738064	-30.8999	1.84386e-107	6.03209e-105	234.809	0.916868	0.514558	-0.402311	17	48185239	F	II	PDK2	Body	shore	Body-shore	chr17:48183257-48183478	TRUE	NA		rs8065833		down
cg07926491	-0.445374	0.635678	-30.8737	2.33811e-107	7.59397e-105	234.572	0.833622	0.388248	-0.445374	12	57489971	R	II	STAT6	3'UTR	opensea	3'UTR-opensea		NA	NA			rs75089968	down
cg03731458	-0.412282	0.63723	-30.8072	4.27194e-107	1.37758e-104	233.97	0.820467	0.408185	-0.412282	10	11246763	F	II	CUGBP2	Body	opensea	Body-opensea		NA	NA				down
cg23746600	0.414761	0.331577	30.7478	7.3205e-107	2.34391e-104	233.433	0.147238	0.561999	0.414761	6	160403181	F	II	IGF2R	Body	opensea	Body-opensea		NA	TRUE		rs8191699		up
cg15750696	-0.450681	0.598101	-30.6158	2.42557e-106	7.71162e-104	232.237	0.798404	0.347723	-0.450681	6	56507601	R	II	DST	Body	opensea	Body-opensea		NA	TRUE				down
cg06958211	-0.424279	0.70182	-30.6078	2.60998e-106	8.23988e-104	232.164	0.890388	0.466109	-0.424279	15	40532180	R	II	PAK6	1stExon	shore	1stExon-shore	chr15:40531244-40531589	NA	TRUE				down
cg21897034	-0.391516	0.633461	-30.5387	4.89323e-106	1.53409e-103	231.537	0.807468	0.415952	-0.391516	3	38567652	F	II	EXOG	3'UTR	opensea	3'UTR-opensea		NA	NA				down
cg16509045	-0.367825	0.488453	-30.4313	1.29991e-105	4.04729e-103	230.561	0.651931	0.284106	-0.367825	9	77502963	F	II	TRPM6	5'UTR	shore	5'UTR-shore	chr9:77502093-77502518	NA	NA				down
cg26876701	-0.487195	0.696193	-30.3965	1.78618e-105	5.52322e-103	230.244	0.912724	0.425529	-0.487195	15	67458665	R	II	SMAD3	Body	opensea	Body-opensea		NA	TRUE				down
cg04066190	-0.411536	0.499659	-30.3538	2.63422e-105	8.09012e-103	229.857	0.682564	0.271028	-0.411536	6	10407470	R	II	TFAP2A	Body	shelf	Body-shelf	chr6:10410109-10410690	NA	TRUE				down
cg16583315	-0.400748	0.67177	-30.3126	3.83821e-105	1.17081e-102	229.481	0.84988	0.449133	-0.400748	14	65563665	R	II	MAX	Body	opensea	Body-opensea		NA	TRUE				down
cg12231969	-0.313237	0.329019	-30.2996	4.32235e-105	1.30964e-102	229.362	0.468235	0.154998	-0.313237	2	119605253	R	I	EN1	1stExon	island	1stExon-island	chr2:119605200-119605620	NA	NA				down
cg06094238	-0.391606	0.676772	-30.2908	4.68125e-105	1.40893e-102	229.283	0.850819	0.459213	-0.391606	7	157568273	R	II	PTPRN2	Body	island	Body-island	chr7:157568163-157568404	NA	NA				down
cg16287284	-0.417074	0.478357	-30.2577	6.33549e-105	1.89419e-102	228.981	0.663724	0.24665	-0.417074	12	101580136	F	II	SLC5A8	Body	opensea	Body-opensea		NA	TRUE				down
cg12715421	-0.337962	0.590746	-30.135	1.94315e-104	5.7714e-102	227.862	0.740951	0.402989	-0.337962	7	50629987	R	II	DDC	5'UTR	opensea	5'UTR-opensea		NA	NA				down
cg18270675	-0.37702	0.66231	-30.1153	2.32797e-104	6.86918e-102	227.682	0.829875	0.452854	-0.37702	11	85422118	F	II	SYTL2	Body	opensea	Body-opensea		NA	TRUE		rs632713		down
cg26529437	-0.471005	0.676966	-30.0417	4.56674e-104	1.33877e-101	227.009	0.886301	0.415296	-0.471005	7	20381092	R	II	ITGB8	Body	opensea	Body-opensea		NA	TRUE				down
cg04807106	-0.446286	0.743023	-30.0016	6.58991e-104	1.91941e-101	226.643	0.941373	0.495087	-0.446286	3	124103560	F	II	KALRN	Body	opensea	Body-opensea		NA	NA				down
cg10413089	-0.354426	0.721281	-29.984	7.74336e-104	2.24091e-101	226.482	0.878804	0.524378	-0.354426	15	22921426	R	II	CYFIP1	5'UTR	opensea	5'UTR-opensea		NA	NA				down
cg05926314	-0.516346	0.567801	-29.9233	1.35141e-103	3.88605e-101	225.926	0.797288	0.280942	-0.516346	7	157347105	R	II	PTPRN2	Body	shore	Body-shore	chr7:157346613-157347069	NA	NA			rs13309522	down
cg26767614	0.382894	0.633112	29.8298	3.18679e-103	9.10575e-101	225.07	0.462937	0.845831	0.382894	19	13136168	F	II	NFIX	Body	island	Body-island	chr19:13135317-13136169	NA	NA				up
cg05437294	-0.424512	0.671372	-29.7928	4.47908e-103	1.27178e-100	224.73	0.860044	0.435532	-0.424512	7	157776346	R	II	PTPRN2	Body	opensea	Body-opensea		NA	NA				down
cg21915100	0.411281	0.671382	29.7201	8.7309e-103	2.46353e-100	224.064	0.488591	0.899871	0.411281	14	74957673	F	II	NPC2	Body	shelf	Body-shelf	chr14:74959680-74960907	NA	NA				up
cg06495401	-0.425769	0.735056	-29.7003	1.04814e-102	2.9391e-100	223.882	0.924286	0.498517	-0.425769	2	109559412	R	II	EDAR	5'UTR	shore	5'UTR-shore	chr2:109558965-109559186	NA	NA				down
cg25552843	-0.380323	0.324858	-29.6934	1.11604e-102	3.11018e-100	223.819	0.49389	0.113568	-0.380323	10	106088702	F	I	ITPRIP	5'UTR	opensea	5'UTR-opensea		NA	TRUE			rs912887	down
cg04787750	-0.348332	0.713455	-29.6339	1.93012e-102	5.34584e-100	223.273	0.868269	0.519937	-0.348332	22	47023209	F	II	GRAMD4	Body	island	Body-island	chr22:47022752-47023210	TRUE	TRUE				down
cg19640166	-0.423105	0.359681	-29.5933	2.80571e-102	7.72358e-100	222.899	0.547727	0.124623	-0.423105	10	106088711	R	I	ITPRIP	5'UTR	opensea	5'UTR-opensea		NA	TRUE			rs912887	down
cg17098850	-0.318725	0.608286	-29.5523	4.09288e-102	1.11986e-99	222.522	0.749942	0.431217	-0.318725	15	22968689	F	II	CYFIP1	Body	opensea	Body-opensea		NA	NA				down
cg07182163	-0.418775	0.588771	-29.5472	4.28864e-102	1.16636e-99	222.476	0.774893	0.356119	-0.418775	14	79511907	R	II	NRXN3	Body	opensea	Body-opensea		NA	TRUE				down
cg11969602	-0.441463	0.775217	-29.5153	5.75789e-102	1.55656e-99	222.182	0.971423	0.52996	-0.441463	8	131244107	R	II	ASAP1	Body	opensea	Body-opensea		NA	TRUE				down
cg23172664	-0.448978	0.618365	-29.4895	7.30404e-102	1.96279e-99	221.944	0.817911	0.368933	-0.448978	6	86169204	R	II	NT5E	Body	opensea	Body-opensea		NA	TRUE				down
cg07187971	-0.44649	0.708218	-29.4523	1.02931e-101	2.74966e-99	221.602	0.906658	0.460168	-0.44649	18	60481018	R	II	PHLPP1	Body	opensea	Body-opensea		NA	TRUE				down
cg16632346	-0.354412	0.730576	-29.4234	1.34425e-101	3.56986e-99	221.335	0.888092	0.53368	-0.354412	20	48530472	R	II	SPATA2	5'UTR	shore	5'UTR-shore	chr20:48531603-48532316	NA	NA				down
cg19645788	-0.265513	0.551928	-29.3892	1.84276e-101	4.8651e-99	221.021	0.669934	0.40442	-0.265513	14	105240170	R	II	AKT1	Body	island	Body-island	chr14:105240169-105240429	NA	NA				down
cg10860553	-0.359238	0.512682	-29.3856	1.90467e-101	4.99932e-99	220.988	0.672343	0.313105	-0.359238	5	1399854	F	II	SLC6A3	Body	opensea	Body-opensea		NA	NA				down
cg14003853	0.47235	0.344322	29.3769	2.06491e-101	5.38858e-99	220.907	0.134388	0.606739	0.47235	15	86250370	R	II	AKAP13	Body	opensea	Body-opensea		NA	TRUE				up
cg02145220	-0.349366	0.557501	-29.3641	2.32383e-101	6.02939e-99	220.789	0.712775	0.363409	-0.349366	15	79223378	F	II	CTSH	Body	opensea	Body-opensea		TRUE	TRUE				down
cg08781549	-0.387378	0.801809	-29.3288	3.22138e-101	8.31041e-99	220.463	0.973977	0.586599	-0.387378	2	239970152	R	II	HDAC4	3'UTR	opensea	3'UTR-opensea		NA	NA			rs72409409	down
cg14729148	-0.433382	0.455572	-29.2725	5.41661e-101	1.38942e-98	219.944	0.648186	0.214804	-0.433382	10	11208339	F	II	CUGBP2	Body	shore	Body-shore	chr10:11207178-11207980	TRUE	NA				down
cg00595828	-0.405974	0.726104	-29.2668	5.70966e-101	1.45632e-98	219.892	0.906537	0.500563	-0.405974	4	141658925	R	II	TBC1D9	Body	opensea	Body-opensea		NA	TRUE				down
cg26514099	-0.353618	0.478415	-29.2151	9.21704e-101	2.33252e-98	219.414	0.635579	0.281961	-0.353618	6	33397710	F	II	SYNGAP1	Body	shore	Body-shore	chr6:33396050-33396296	NA	TRUE				down
cg21898046	-0.33484	0.373633	-29.2147	9.24824e-101	2.33252e-98	219.41	0.522451	0.187611	-0.33484	5	180231026	R	II	MGAT1	5'UTR	shore	5'UTR-shore	chr5:180229375-180230147	NA	NA				down
cg22834542	-0.460001	0.658125	-29.1928	1.13252e-100	2.84049e-98	219.208	0.86257	0.402569	-0.460001	11	88288530	R	II	GRM5	Body	opensea	Body-opensea		TRUE	TRUE				down
cg00579868	0.471588	0.528425	29.1707	1.38991e-100	3.46678e-98	219.004	0.31883	0.790418	0.471588	7	5271516	R	I	WIPI2	3'UTR	shelf	3'UTR-shelf	chr7:5267748-5268110	NA	NA				up
cg25941751	-0.437109	0.493864	-29.082	3.16144e-100	7.84211e-98	218.184	0.688134	0.251026	-0.437109	2	46613544	F	II	EPAS1	3'UTR	opensea	3'UTR-opensea		NA	TRUE				down
cg25761326	-0.446891	0.34069	-29.0709	3.50551e-100	8.64806e-98	218.08	0.539308	0.0924178	-0.446891	10	11206792	F	II	CUGBP2	TSS200	shore	TSS200-shore	chr10:11207178-11207980	TRUE	NA				down
cg14594111	-0.278302	0.596393	-28.9398	1.1836e-99	2.90408e-97	216.866	0.720082	0.441781	-0.278302	9	124463457	F	I	DAB2IP	Body	shore	Body-shore	chr9:124461797-124462190	TRUE	TRUE				down
cg01778994	0.438633	0.282169	28.8533	2.64377e-99	6.45165e-97	216.064	0.0872205	0.525854	0.438633	8	134511683	R	II	ST3GAL1	5'UTR	opensea	5'UTR-opensea		TRUE	TRUE				up
cg16438525	-0.371005	0.739991	-28.7825	5.10728e-99	1.23964e-96	215.406	0.904882	0.533877	-0.371005	3	52517742	R	II	NISCH	Body	shelf	Body-shelf	chr3:52521674-52522612	TRUE	TRUE				down
cg20646491	-0.441434	0.601746	-28.7725	5.60603e-99	1.35342e-96	215.313	0.797939	0.356505	-0.441434	5	36608769	F	II	SLC1A3	Body	opensea	Body-opensea		NA	TRUE				down
cg15168995	-0.371432	0.425409	-28.7387	7.67521e-99	1.82371e-96	215	0.59049	0.219058	-0.371432	22	37914206	F	II	CARD10	Body	shore	Body-shore	chr22:37914768-37915883	TRUE	NA				down
cg27417609	0.427436	0.411138	28.7316	8.20491e-99	1.93937e-96	214.933	0.221166	0.648602	0.427436	16	68676806	F	II	CDH3	TSS1500	island	TSS1500-island	chr16:68676450-68676843	NA	NA				up
cg21342567	-0.334545	0.659266	-28.6546	1.68057e-98	3.95162e-96	214.218	0.807953	0.473408	-0.334545	13	36484087	R	II	MIR548F5	Body	opensea	Body-opensea		NA	TRUE				down
cg27626620	-0.392616	0.547484	-28.5063	6.70085e-98	1.56744e-95	212.837	0.721981	0.329364	-0.392616	6	167171727	R	II	RPS6KA2	Body	opensea	Body-opensea		TRUE	TRUE				down
cg20950301	-0.310234	0.259186	-28.4973	7.2936e-98	1.6973e-95	212.752	0.397068	0.0868338	-0.310234	11	12029738	R	II	DKK3	Body	island	Body-island	chr11:12029737-12030841	TRUE	NA				down
cg22906709	-0.445169	0.682476	-28.495	7.44973e-98	1.72475e-95	212.731	0.880329	0.43516	-0.445169	13	114797349	R	I	RASA3	Body	opensea	Body-opensea		TRUE	NA				down
cg00393985	0.47292	0.606408	28.4594	1.03904e-97	2.39329e-95	212.399	0.396221	0.869141	0.47292	7	5271655	R	II	WIPI2	3'UTR	shelf	3'UTR-shelf	chr7:5267748-5268110	NA	NA				up
cg11854392	-0.43507	0.341072	-28.4309	1.35541e-97	3.10616e-95	212.134	0.534436	0.0993662	-0.43507	22	19879320	F	II	TXNRD2	Body	opensea	Body-opensea		NA	TRUE				down
cg16636756	-0.379385	0.337928	-28.4193	1.51142e-97	3.4462e-95	212.025	0.506544	0.127159	-0.379385	10	106088755	R	II	ITPRIP	5'UTR	opensea	5'UTR-opensea		NA	TRUE				down
cg01725872	-0.380285	0.688886	-28.4026	1.76609e-97	4.00663e-95	211.87	0.857902	0.477617	-0.380285	22	45635600	F	II	C22orf9	Body	shore	Body-shore	chr22:45636070-45636606	NA	NA		rs61250701		down
cg21459816	-0.42914	0.626753	-28.373	2.32933e-97	5.25799e-95	211.593	0.817482	0.388341	-0.42914	7	157588756	F	II	PTPRN2	Body	shore	Body-shore	chr7:157586711-157587112	NA	NA				down
cg08252585	-0.443367	0.676857	-28.342	3.11178e-97	6.95468e-95	211.304	0.873909	0.430542	-0.443367	2	24931616	R	II	NCOA1	Body	opensea	Body-opensea		NA	TRUE				down
cg07160602	-0.417114	0.710782	-28.3279	3.55344e-97	7.90264e-95	211.172	0.896167	0.479052	-0.417114	15	99196841	F	II	IGF1R	Body	shelf	Body-shelf	chr15:99190446-99194559	NA	NA				down
cg24420717	-0.238913	0.481512	-28.2913	5.00242e-97	1.10705e-94	210.83	0.587695	0.348782	-0.238913	17	42426506	F	II	GRN	5'UTR	opensea	5'UTR-opensea		NA	NA		rs63751006		down
cg20705392	-0.37983	0.726965	-28.2808	5.52248e-97	1.21618e-94	210.732	0.895778	0.515948	-0.37983	17	9066278	F	II	NTN1	Body	island	Body-island	chr17:9066152-9066388	NA	TRUE				down
cg20667796	-0.332683	0.541086	-28.2798	5.57219e-97	1.22118e-94	210.723	0.688945	0.356262	-0.332683	17	73720234	F	II	ITGB4	TSS1500	shelf	TSS1500-shelf	chr17:73717023-73717847	NA	NA				down
cg13799919	-0.412587	0.665346	-28.2545	7.06187e-97	1.54017e-94	210.486	0.848718	0.43613	-0.412587	13	28212848	R	II	POLR1D	Body	opensea	Body-opensea		NA	TRUE				down
cg08178786	-0.336873	0.498295	-28.2459	7.65744e-97	1.66203e-94	210.405	0.648017	0.311144	-0.336873	6	10400775	F	II	TFAP2A	Body	shore	Body-shore	chr6:10398573-10398812	NA	NA				down
cg07821417	-0.295672	0.554267	-28.2446	7.74821e-97	1.67369e-94	210.394	0.685677	0.390005	-0.295672	22	19972146	R	II	ARVCF	Body	shelf	Body-shelf	chr22:19974274-19974756	TRUE	NA				down
cg00748373	0.323181	0.254253	28.2209	9.67479e-97	2.0799e-94	210.172	0.110617	0.433798	0.323181	16	68676741	F	I	CDH3	TSS1500	island	TSS1500-island	chr16:68676450-68676843	NA	NA		rs62055321		up
cg21243589	-0.36897	0.670377	-28.2125	1.04643e-96	2.23895e-94	210.094	0.834364	0.465394	-0.36897	2	88428542	R	II	FABP1	TSS1500	opensea	TSS1500-opensea		NA	NA				down
cg13362794	-0.317558	0.566953	-28.1914	1.27551e-96	2.70349e-94	209.896	0.70809	0.390531	-0.317558	5	167830729	R	I	WWC1	Body	opensea	Body-opensea		NA	TRUE				down
cg15476227	-0.223418	0.619317	-28.1421	2.02447e-96	4.27088e-94	209.435	0.718613	0.495196	-0.223418	19	1958034	F	II	CSNK1G2	5'UTR	island	5'UTR-island	chr19:1957774-1958038	NA	NA				down
cg21792737	-0.370656	0.405083	-28.1375	2.11398e-96	4.43896e-94	209.392	0.569819	0.199163	-0.370656	6	155776999	R	II	NOX3	1stExon	opensea	1stExon-opensea		NA	NA				down
cg21359950	-0.418386	0.714089	-28.1367	2.13069e-96	4.45334e-94	209.384	0.900039	0.481653	-0.418386	12	94083470	R	II	CRADD	Body	opensea	Body-opensea		NA	TRUE				down
cg17355919	-0.308081	0.804727	-28.1308	2.2522e-96	4.68561e-94	209.329	0.941652	0.633571	-0.308081	5	1331538	F	II	CLPTM1L	Body	shelf	Body-shelf	chr5:1335077-1335280	NA	NA				down
cg06411879	0.410549	0.567636	28.1087	2.76894e-96	5.73424e-94	209.122	0.38517	0.795718	0.410549	10	21456039	F	II	NEBL	Body	opensea	Body-opensea		NA	NA		rs79209179		up
cg06744585	0.408429	0.480985	28.1054	2.85602e-96	5.88757e-94	209.091	0.299461	0.70789	0.408429	19	13135808	F	I	NFIX	Body	island	Body-island	chr19:13135317-13136169	NA	NA	low-CpG:12995149-12996848			up
cg15874425	-0.416889	0.709682	-28.0883	3.3536e-96	6.88189e-94	208.931	0.894966	0.478077	-0.416889	14	60334088	R	II	RTN1	Body	shelf	Body-shelf	chr14:60336951-60337461	NA	NA				down
cg13605536	-0.30857	0.723019	-28.0819	3.56065e-96	7.27372e-94	208.871	0.860161	0.551591	-0.30857	9	137718987	R	II	COL5A1	Body	shore	Body-shore	chr9:137719283-137719504	NA	NA				down
cg19628469	-0.312855	0.683638	-28.079	3.65855e-96	7.44004e-94	208.844	0.822685	0.50983	-0.312855	19	856107	R	I	ELANE	Body	island	Body-island	chr19:855526-856146	NA	NA				down
cg26126749	-0.378759	0.75548	-28.0581	4.45229e-96	9.0136e-94	208.648	0.923817	0.545059	-0.378759	2	239970075	F	I	HDAC4	3'UTR	opensea	3'UTR-opensea		NA	NA				down
cg00025496	-0.393075	0.471843	-28.0544	4.6089e-96	9.28899e-94	208.614	0.646543	0.253468	-0.393075	17	1057343	F	I	ABR	Body	opensea	Body-opensea		TRUE	TRUE				down
cg06740893	-0.4527	0.736351	-27.9591	1.1292e-95	2.26572e-93	207.719	0.937551	0.484851	-0.4527	1	12251869	R	II	TNFRSF1B	Body	island	Body-island	chr1:12251777-12251985	NA	NA				down
cg21790314	-0.323219	0.64432	-27.9334	1.43674e-95	2.87006e-93	207.479	0.787973	0.464754	-0.323219	4	955469	F	II	DGKQ	Body	shelf	Body-shelf	chr4:951611-952249	TRUE	NA				down
cg14807945	-0.377266	0.552981	-27.9238	1.57262e-95	3.12765e-93	207.389	0.720655	0.343389	-0.377266	2	145189102	F	II	ZEB2	Body	opensea	Body-opensea		NA	TRUE				down
cg18892808	-0.338108	0.303773	-27.9217	1.60449e-95	3.17703e-93	207.369	0.454043	0.115935	-0.338108	10	11207969	R	II	CUGBP2	Body	island	Body-island	chr10:11207178-11207980	TRUE	NA				down
cg14060519	0.495698	0.404735	27.9123	1.75231e-95	3.45457e-93	207.281	0.184425	0.680123	0.495698	10	95222867	F	II	MYOF	Body	opensea	Body-opensea		NA	TRUE		rs58265467		up
cg14693090	-0.383491	0.490468	-27.872	2.56058e-95	5.02609e-93	206.902	0.660908	0.277417	-0.383491	12	11899281	F	II	ETV6	Body	opensea	Body-opensea		NA	TRUE				down
cg17055833	-0.248751	0.581586	-27.8643	2.75219e-95	5.3788e-93	206.83	0.692142	0.443391	-0.248751	6	36936560	R	II	MTCH1	3'UTR	opensea	3'UTR-opensea		NA	NA				down
cg16001384	-0.394311	0.535444	-27.8347	3.63815e-95	7.07965e-93	206.551	0.710694	0.316383	-0.394311	8	134306801	R	II	NDRG1	5'UTR	shore	5'UTR-shore	chr8:134308328-134310145	TRUE	TRUE				down
cg01368217	-0.399635	0.607336	-27.8022	4.93935e-95	9.57048e-93	206.246	0.784951	0.385316	-0.399635	10	127836603	R	II	ADAM12	Body	opensea	Body-opensea		NA	TRUE				down
cg18636739	-0.394408	0.460197	-27.7829	5.9246e-95	1.14304e-92	206.065	0.635489	0.241081	-0.394408	12	10870175	F	II	CSDA	Body	opensea	Body-opensea		NA	TRUE				down
cg09193751	-0.385518	0.569165	-27.7094	1.18359e-94	2.25461e-92	205.374	0.740506	0.354989	-0.385518	7	157691591	R	II	PTPRN2	Body	shore	Body-shore	chr7:157690559-157690770	NA	NA				down
cg22129111	-0.270257	0.443435	-27.7052	1.23209e-94	2.33714e-92	205.334	0.563549	0.293292	-0.270257	17	8009699	F	II	ALOXE3	Body	shelf	Body-shelf	chr17:8012474-8012846	NA	NA				down
cg25630794	-0.355899	0.638703	-27.7024	1.26485e-94	2.38924e-92	205.308	0.796881	0.440981	-0.355899	11	1471617	F	II	BRSK2	Body	shore	Body-shore	chr11:1470033-1470388	NA	NA				down
cg08204023	0.419351	0.466325	27.667	1.76507e-94	3.32023e-92	204.975	0.279946	0.699298	0.419351	5	37835109	F	II	GDNF	5'UTR	island	5'UTR-island	chr5:37834671-37835128	TRUE	TRUE				up
cg18182111	0.435766	0.465865	27.6226	2.68325e-94	5.02648e-92	204.557	0.272191	0.707957	0.435766	5	37835111	F	II	GDNF	5'UTR	island	5'UTR-island	chr5:37834671-37835128	TRUE	TRUE				up
cg26295681	-0.2968	0.546401	-27.6104	3.01308e-94	5.62101e-92	204.441	0.678312	0.381512	-0.2968	1	240370617	R	II	FMN2	Body	shore	Body-shore	chr1:240370859-240371526	NA	NA				down
cg04076774	-0.375251	0.58106	-27.5825	3.9199e-94	7.28262e-92	204.178	0.747838	0.372587	-0.375251	12	107954581	F	II	BTBD11	Body	opensea	Body-opensea		NA	TRUE				down
cg14540337	-0.367711	0.778228	-27.531	6.37254e-94	1.16949e-91	203.693	0.941655	0.573944	-0.367711	15	89457356	F	II	MFGE8	TSS1500	shore	TSS1500-shore	chr15:89456224-89456830	NA	NA				down
cg04141008	-0.346155	0.587031	-27.5074	7.96478e-94	1.45578e-91	203.471	0.740878	0.394723	-0.346155	16	3843232	R	II	CREBBP	Body	opensea	Body-opensea		NA	NA				down
cg21006425	-0.284944	0.594347	-27.5009	8.47412e-94	1.54263e-91	203.409	0.720989	0.436045	-0.284944	7	99002374	F	II	PDAP1	Body	shelf	Body-shelf	chr7:99005784-99006859	NA	NA				down
cg03120102	-0.394499	0.736798	-27.4932	9.10934e-94	1.65161e-91	203.337	0.91213	0.517632	-0.394499	16	78991723	R	II	WWOX	Body	opensea	Body-opensea		NA	NA				down
cg12834378	-0.348424	0.622181	-27.4588	1.26159e-93	2.27823e-91	203.012	0.777036	0.428612	-0.348424	7	158067345	F	II	PTPRN2	Body	opensea	Body-opensea		NA	TRUE		rs78311638		down
cg22025263	-0.339638	0.742957	-27.455	1.30726e-93	2.35129e-91	202.976	0.893907	0.554269	-0.339638	1	43419475	R	II	SLC2A1	Body	shelf	Body-shelf	chr1:43423467-43424768	NA	NA				down
cg16708264	-0.29504	0.836955	-27.4539	1.32137e-93	2.36725e-91	202.965	0.968084	0.673044	-0.29504	7	157336976	F	I	PTPRN2	Body	opensea	Body-opensea		NA	NA				down
cg12342003	-0.256544	0.742908	-27.4355	1.57221e-93	2.80549e-91	202.792	0.856928	0.600383	-0.256544	3	14522148	R	II	SLC6A6	Body	opensea	Body-opensea		TRUE	TRUE				down
cg08711063	-0.336771	0.751649	-27.4249	1.73759e-93	3.08839e-91	202.692	0.901325	0.564555	-0.336771	11	76571529	F	II	ACER3	TSS1500	shore	TSS1500-shore	chr11:76571963-76572291	NA	NA				down
cg13398658	0.299864	0.614384	27.4024	2.14915e-93	3.80492e-91	202.48	0.481111	0.780975	0.299864	3	44981371	R	II	ZDHHC3	Body	opensea	Body-opensea		NA	TRUE				up
cg20849025	-0.398442	0.609954	-27.392	2.37124e-93	4.18171e-91	202.382	0.787039	0.388597	-0.398442	11	58981043	F	II	MPEG1	TSS1500	opensea	TSS1500-opensea		NA	NA				down
cg16182267	-0.280471	0.697839	-27.3881	2.46173e-93	4.3244e-91	202.344	0.822493	0.542022	-0.280471	18	77286129	F	I	NFATC1	Body	island	Body-island	chr18:77286051-77286277	TRUE	NA		rs3786224		down
cg24144574	-0.410697	0.669935	-27.3512	3.49122e-93	6.1091e-91	201.996	0.852467	0.44177	-0.410697	7	653445	F	II	PRKAR1B	Body	opensea	Body-opensea		NA	NA				down
cg10954654	-0.402116	0.767145	-27.3458	3.67291e-93	6.40222e-91	201.945	0.945863	0.543747	-0.402116	1	150722805	R	II	CTSS	Body	opensea	Body-opensea		NA	NA				down
cg01835695	-0.359555	0.338728	-27.3392	3.90935e-93	6.78814e-91	201.883	0.49853	0.138975	-0.359555	5	180230959	F	II	MGAT1	5'UTR	shore	5'UTR-shore	chr5:180229375-180230147	NA	NA		rs77952494		down
cg05997059	0.369395	0.745322	27.318	4.78029e-93	8.2382e-91	201.682	0.581147	0.950542	0.369395	7	116411780	F	II	MET	Body	opensea	Body-opensea		NA	NA		rs35307741		up
cg01377523	-0.326163	0.777406	-27.3179	4.78095e-93	8.2382e-91	201.682	0.922368	0.596205	-0.326163	16	48575545	F	II	N4BP1	3'UTR	opensea	3'UTR-opensea		NA	NA				down
cg22575966	-0.424267	0.771176	-27.2345	1.05372e-92	1.80879e-90	200.893	0.959739	0.535472	-0.424267	13	101283034	R	II	TMTC4	Body	opensea	Body-opensea		NA	TRUE				down
cg13662121	-0.367976	0.547322	-27.2153	1.26432e-92	2.16208e-90	200.711	0.710867	0.342891	-0.367976	6	36644997	R	II	CDKN1A	TSS1500	shore	TSS1500-shore	chr6:36646244-36648465	NA	TRUE				down
cg25402422	-0.316033	0.784362	-27.1677	1.98533e-92	3.38225e-90	200.26	0.924821	0.608788	-0.316033	7	653680	R	II	PRKAR1B	Body	opensea	Body-opensea		NA	NA				down
cg14527639	-0.403874	0.710148	-27.1635	2.06655e-92	3.50739e-90	200.22	0.889648	0.485773	-0.403874	14	79359526	R	II	NRXN3	Body	opensea	Body-opensea		NA	TRUE			rs71414768	down
cg25477176	-0.439561	0.755302	-27.1406	2.56781e-92	4.34181e-90	200.004	0.950662	0.511101	-0.439561	7	148481030	F	II	CUL1	Body	shore	Body-shore	chr7:148480129-148480504	NA	NA		rs78380043		down
cg06000610	-0.403428	0.598884	-27.1163	3.23475e-92	5.42886e-90	199.773	0.778186	0.374758	-0.403428	7	157623118	R	II	PTPRN2	Body	shelf	Body-shelf	chr7:157618856-157619302	NA	NA			rs77070321	down
cg27302614	-0.475861	0.632546	-27.0984	3.83161e-92	6.40673e-90	199.604	0.844039	0.368178	-0.475861	2	109559734	R	II	EDAR	5'UTR	shore	5'UTR-shore	chr2:109558965-109559186	NA	NA				down
cg12837296	-0.254329	0.782542	-27.0867	4.28227e-92	7.13386e-90	199.493	0.895577	0.641248	-0.254329	17	42426483	F	II	GRN	5'UTR	opensea	5'UTR-opensea		NA	NA				down
cg15221831	0.292398	0.669335	27.0683	5.09982e-92	8.46458e-90	199.319	0.539381	0.831779	0.292398	19	42408464	F	I	ARHGEF1	Body	island	Body-island	chr19:42408315-42408535	TRUE	NA				up
cg24016995	-0.242965	0.71	-27.0627	5.37992e-92	8.89677e-90	199.265	0.817985	0.575019	-0.242965	10	129868149	F	I	PTPRE	Body	opensea	Body-opensea		NA	NA		rs79978870		down
cg05623781	-0.337712	0.745448	-27.0495	6.09688e-92	1.00456e-89	199.14	0.895543	0.55783	-0.337712	13	114807633	R	II	RASA3	Body	island	Body-island	chr13:114807632-114807834	NA	NA				down
cg24526587	0.356513	0.721641	27.0308	7.28132e-92	1.19536e-89	198.963	0.563191	0.919704	0.356513	1	164587676	F	II	PBX1	Body	opensea	Body-opensea		NA	TRUE		rs2800782		up
cg02385173	-0.422206	0.730378	-27.0228	7.85411e-92	1.28472e-89	198.888	0.918025	0.49582	-0.422206	11	76571534	R	II	ACER3	TSS1500	shore	TSS1500-shore	chr11:76571963-76572291	NA	NA				down
cg13239646	-0.282427	0.736595	-27.0128	8.63718e-92	1.40771e-89	198.793	0.862118	0.579691	-0.282427	11	65348394	R	II	EHBP1L1	Body	shelf	Body-shelf	chr11:65352231-65353134	NA	NA				down
cg03545620	-0.332733	0.804967	-27.0119	8.71121e-92	1.41466e-89	198.784	0.952848	0.620115	-0.332733	1	26871525	R	II	RPS6KA1	TSS1500	opensea	TSS1500-opensea		NA	NA				down
cg05303999	-0.354619	0.756532	-27.0002	9.74112e-92	1.57625e-89	198.673	0.91414	0.559521	-0.354619	20	47988955	F	II	KCNB1	3'UTR	opensea	3'UTR-opensea		NA	NA			rs13516	down
cg03041109	-0.341401	0.574012	-26.9903	1.06962e-91	1.7246e-89	198.579	0.725745	0.384344	-0.341401	4	109057004	R	II	LEF1	Body	opensea	Body-opensea		NA	TRUE				down
cg09579281	0.362596	0.686186	26.9836	1.13997e-91	1.8315e-89	198.516	0.525032	0.887628	0.362596	7	30515286	F	II	NOD1	5'UTR	shelf	5'UTR-shelf	chr7:30517987-30518610	NA	NA				up
cg11721464	-0.370716	0.40405	-26.9582	1.4522e-91	2.32486e-89	198.274	0.568813	0.198097	-0.370716	19	42703763	F	II	DEDD2	Body	island	Body-island	chr19:42703604-42703976	TRUE	NA			rs17852469	down
cg03129172	-0.369071	0.792545	-26.8926	2.70892e-91	4.32145e-89	197.652	0.956577	0.587506	-0.369071	1	12251934	R	I	TNFRSF1B	Body	island	Body-island	chr1:12251777-12251985	NA	NA				down
cg17541290	-0.353985	0.651325	-26.8714	3.3142e-91	5.26841e-89	197.45	0.808651	0.454666	-0.353985	13	114797383	F	I	RASA3	Body	opensea	Body-opensea		TRUE	NA				down
cg18725867	0.410621	0.419403	26.829	4.9656e-91	7.86585e-89	197.047	0.236904	0.647526	0.410621	5	37834958	F	I	GDNF	5'UTR	island	5'UTR-island	chr5:37834671-37835128	NA	NA				up
cg24060527	-0.364526	0.714167	-26.8176	5.5323e-91	8.73291e-89	196.939	0.876178	0.511652	-0.364526	17	9066156	F	I	NTN1	Body	island	Body-island	chr17:9066152-9066388	NA	NA				down
cg10372476	-0.448369	0.358302	-26.8132	5.76914e-91	9.07503e-89	196.897	0.557577	0.109208	-0.448369	1	236849473	R	II	ACTN2	TSS1500	island	TSS1500-island	chr1:236849472-236850323	NA	NA			rs75163151	down
cg25577489	-0.309161	0.586694	-26.7692	8.77529e-91	1.37559e-88	196.478	0.724099	0.414938	-0.309161	11	113950061	F	II	ZBTB16	Body	shelf	Body-shelf	chr11:113953620-113953839	NA	NA			rs2511234	down
cg09837995	-0.387265	0.758264	-26.7572	9.83078e-91	1.53571e-88	196.365	0.930382	0.543117	-0.387265	10	79256840	F	II	KCNMA1	Body	opensea	Body-opensea		NA	TRUE				down
cg17214902	-0.332513	0.645423	-26.6776	2.10056e-90	3.27006e-88	195.607	0.793207	0.460694	-0.332513	10	135085678	F	II	ADAM8	Body	shore	Body-shore	chr10:135083739-135083962	NA	NA				down
cg24018190	-0.388687	0.541312	-26.593	4.70992e-90	7.30702e-88	194.801	0.714062	0.325374	-0.388687	4	74280794	F	II	ALB	Body	opensea	Body-opensea		NA	NA	low-CpG:74499621-74499708	rs76593094		down
cg00406211	-0.34815	0.536415	-26.5897	4.86081e-90	7.51528e-88	194.769	0.691148	0.342998	-0.34815	10	121077022	F	I	GRK5	Body	opensea	Body-opensea		TRUE	TRUE				down
cg22714777	-0.322196	0.272462	-26.5748	5.60091e-90	8.62999e-88	194.628	0.415661	0.0934646	-0.322196	2	119605229	R	II	EN1	1stExon	island	1stExon-island	chr2:119605200-119605620	NA	NA				down
cg24277817	0.422767	0.41845	26.5643	6.1901e-90	9.50538e-88	194.528	0.230554	0.653321	0.422767	19	13135662	R	II	NFIX	Body	island	Body-island	chr19:13135317-13136169	NA	NA	low-CpG:12995149-12996848			up
cg08104283	-0.35024	0.62349	-26.563	6.26892e-90	9.59379e-88	194.516	0.779152	0.428912	-0.35024	13	113676829	F	II	MCF2L	Body	island	Body-island	chr13:113676781-113677120	NA	TRUE				down
cg23684218	-0.364735	0.555842	-26.5543	6.81533e-90	1.03948e-87	194.432	0.717947	0.353211	-0.364735	7	157776887	R	II	PTPRN2	Body	opensea	Body-opensea		NA	NA				down
cg06401999	-0.273789	0.651874	-26.5449	7.45245e-90	1.13282e-87	194.343	0.773558	0.499769	-0.273789	10	131541586	F	II	MGMT	Body	opensea	Body-opensea		NA	NA				down
cg01062113	-0.366968	0.685854	-26.5439	7.52221e-90	1.13959e-87	194.334	0.848951	0.481983	-0.366968	11	93865443	F	II	PANX1	Body	shelf	Body-shelf	chr11:93861560-93862773	NA	TRUE				down
cg01798385	-0.330769	0.586745	-26.5248	9.02826e-90	1.36318e-87	194.151	0.733753	0.402984	-0.330769	20	47284667	R	II	PREX1	Body	shelf	Body-shelf	chr20:47281297-47281643	TRUE	NA				down
cg04663564	-0.363017	0.662063	-26.5103	1.03688e-89	1.56037e-87	194.013	0.823404	0.460387	-0.363017	7	134144288	R	II	AKR1B1	TSS1500	shore	TSS1500-shore	chr7:134143115-134144063	NA	NA				down
cg01941585	-0.408981	0.761569	-26.4892	1.26903e-89	1.90337e-87	193.812	0.943338	0.534357	-0.408981	12	66240388	F	II	HMGA2	Body	opensea	Body-opensea		NA	TRUE				down
cg16178003	-0.353612	0.701675	-26.4702	1.52167e-89	2.26724e-87	193.63	0.858836	0.505224	-0.353612	10	79012701	R	II	KCNMA1	Body	opensea	Body-opensea		NA	TRUE				down
cg00328210	0.36351	0.704229	26.4663	1.57912e-89	2.3451e-87	193.593	0.542669	0.906179	0.36351	1	1993016	R	II	PRKCZ	Body	shore	Body-shore	chr1:1990779-1991171	NA	NA				up
cg11070176	-0.239291	0.447955	-26.4442	1.95125e-89	2.88824e-87	193.382	0.554306	0.315015	-0.239291	11	70489806	F	II	SHANK2	Body	opensea	Body-opensea		NA	TRUE				down
cg16199280	-0.400713	0.483382	-26.4303	2.22715e-89	3.28585e-87	193.25	0.661476	0.260764	-0.400713	6	10405499	R	II	TFAP2A	Body	shore	Body-shore	chr6:10404362-10405180	NA	NA				down
cg06459104	-0.382804	0.387	-26.4096	2.7169e-89	3.99535e-87	193.052	0.557136	0.174331	-0.382804	18	5456880	F	II	EPB41L3	Body	opensea	Body-opensea		NA	TRUE				down
cg05966978	-0.357455	0.256727	-26.4045	2.85027e-89	4.17787e-87	193.004	0.415596	0.0581411	-0.357455	10	11207437	F	II	CUGBP2	Body	island	Body-island	chr10:11207178-11207980	TRUE	NA				down
cg13446110	-0.414971	0.595735	-26.3631	4.23825e-89	6.19224e-87	192.608	0.780166	0.365196	-0.414971	12	20629927	F	II	PDE3A	Body	opensea	Body-opensea		NA	TRUE		rs73071166		down
cg07573937	0.355755	0.522797	26.3602	4.35497e-89	6.34224e-87	192.581	0.364684	0.720438	0.355755	3	14465629	R	II	SLC6A6	5'UTR	opensea	5'UTR-opensea		NA	TRUE				up
cg14189583	-0.290059	0.409486	-26.3509	4.76059e-89	6.91066e-87	192.492	0.538402	0.248343	-0.290059	19	42703852	R	II	DEDD2	Body	island	Body-island	chr19:42703604-42703976	TRUE	NA				down
cg13553455	-0.354056	0.476343	-26.3483	4.87962e-89	7.06074e-87	192.467	0.633701	0.279645	-0.354056	10	105846002	R	II	COL17A1	TSS1500	opensea	TSS1500-opensea		NA	NA				down
cg00024967	0.44268	0.605858	26.3403	5.27275e-89	7.58101e-87	192.39	0.409111	0.851791	0.44268	3	169377818	R	II	MECOM	Body	shore	Body-shore	chr3:169379437-169381056	NA	NA				up
cg06538870	-0.373681	0.629161	-26.3135	6.81317e-89	9.70308e-87	192.134	0.795241	0.42156	-0.373681	18	61253847	R	II	SERPINB13	TSS1500	opensea	TSS1500-opensea		NA	NA				down
cg09966375	-0.347741	0.637185	-26.2371	1.41551e-88	1.9908e-86	191.404	0.791737	0.443996	-0.347741	7	158280939	R	II	PTPRN2	Body	shore	Body-shore	chr7:158281373-158281734	NA	NA				down
cg04407490	0.304144	0.541217	26.2358	1.43322e-88	2.00944e-86	191.391	0.406042	0.710186	0.304144	14	75936582	F	II	JDP2	3'UTR	opensea	3'UTR-opensea		NA	NA				up
cg12575438	-0.290874	0.639205	-26.2031	1.961e-88	2.74091e-86	191.078	0.768482	0.477608	-0.290874	10	131264846	F	II	MGMT	TSS1500	shore	TSS1500-shore	chr10:131264948-131265710	NA	NA			rs60011905	down
cg02487452	-0.292676	0.615614	-26.1803	2.44109e-88	3.39093e-86	190.86	0.745692	0.453017	-0.292676	19	855899	R	II	ELANE	Body	island	Body-island	chr19:855526-856146	NA	NA				down
cg18452131	-0.321982	0.75043	-26.0673	7.21352e-88	9.98962e-86	189.778	0.893533	0.571551	-0.321982	7	55209213	F	II	EGFR	Body	opensea	Body-opensea		NA	TRUE		rs17289554		down
cg26473844	0.236944	0.259194	26.0651	7.3661e-88	1.01697e-85	189.757	0.153886	0.39083	0.236944	5	37834909	R	II	GDNF	5'UTR	island	5'UTR-island	chr5:37834671-37835128	NA	NA				up
cg17678139	-0.398138	0.686714	-26.0631	7.51184e-88	1.03026e-85	189.738	0.863664	0.465526	-0.398138	8	12994802	F	II	DLC1	Body	shelf	Body-shelf	chr8:12990090-12990914	NA	NA				down
cg01282269	-0.396187	0.573002	-26.0628	7.53083e-88	1.03026e-85	189.735	0.749085	0.352898	-0.396187	21	41515306	F	II	DSCAM	Body	shore	Body-shore	chr21:41516237-41516472	NA	NA				down
cg20261167	-0.430974	0.370161	-26.0396	9.41038e-88	1.28351e-85	189.513	0.561705	0.130732	-0.430974	4	88896942	F	II	SPP1	1stExon	opensea	1stExon-opensea		NA	NA			rs74799162	down
cg00777079	-0.399101	0.599891	-25.9931	1.47056e-87	1.99369e-85	189.067	0.777269	0.378168	-0.399101	17	1666607	R	II	SERPINF1	5'UTR	opensea	5'UTR-opensea		TRUE	TRUE			rs74869119	down
cg02925240	-0.37769	0.776208	-25.9643	1.93965e-87	2.60617e-85	188.791	0.94407	0.566381	-0.37769	7	157493044	F	II	PTPRN2	Body	shore	Body-shore	chr7:157494510-157494739	NA	NA				down
cg24222580	-0.37743	0.506167	-25.948	2.26794e-87	3.02925e-85	188.635	0.673914	0.296484	-0.37743	13	113639509	R	I	MCF2L	Body	shelf	Body-shelf	chr13:113635654-113635899	NA	NA				down
cg02413285	-0.406066	0.745047	-25.9139	3.149e-87	4.19366e-85	188.307	0.92552	0.519454	-0.406066	20	4668134	F	II	PRNP	5'UTR	shore	5'UTR-shore	chr20:4666827-4667874	TRUE	NA				down
cg04212021	-0.372881	0.47667	-25.9029	3.50169e-87	4.64962e-85	188.201	0.642394	0.269514	-0.372881	5	180231084	F	II	MGAT1	5'UTR	shore	5'UTR-shore	chr5:180229375-180230147	NA	NA				down
cg08936501	-0.386581	0.726739	-25.8601	5.28456e-87	6.99639e-85	187.79	0.898553	0.511972	-0.386581	1	117722652	F	II	VTCN1	Body	opensea	Body-opensea		NA	TRUE				down
cg04375688	-0.358445	0.545215	-25.8492	5.86457e-87	7.74158e-85	187.686	0.704524	0.34608	-0.358445	2	26470049	R	II	HADHB	5'UTR	shore	5'UTR-shore	chr2:26468170-26468407	NA	NA				down
cg11587191	-0.263105	0.60795	-25.8403	6.3925e-87	8.38942e-85	187.6	0.724885	0.46178	-0.263105	1	3382237	R	II	ARHGEF16	Body	opensea	Body-opensea		NA	NA				down
cg08818284	-0.297336	0.548465	-25.8361	6.6563e-87	8.7103e-85	187.56	0.680614	0.383278	-0.297336	16	28548873	R	II	NUPR1	3'UTR	opensea	3'UTR-opensea		NA	NA				down
cg14297772	-0.317759	0.273147	-25.8277	7.21388e-87	9.41266e-85	187.48	0.414373	0.0966139	-0.317759	2	119605210	R	II	EN1	1stExon	island	1stExon-island	chr2:119605200-119605620	NA	NA				down
cg21590264	0.332895	0.40144	25.8017	9.26204e-87	1.20503e-84	187.23	0.253487	0.586382	0.332895	5	37834850	F	II	GDNF	1stExon	island	1stExon-island	chr5:37834671-37835128	NA	NA				up
cg18272307	-0.337878	0.456556	-25.7936	1.00165e-86	1.29944e-84	187.152	0.606725	0.268846	-0.337878	17	74160634	R	II	RNF157	Body	opensea	Body-opensea		NA	TRUE				down
cg24241410	-0.312392	0.690382	-25.771	1.24508e-86	1.60602e-84	186.935	0.829222	0.516831	-0.312392	7	157780706	R	II	PTPRN2	Body	opensea	Body-opensea		NA	NA				down
cg00212521	-0.375414	0.537919	-25.7596	1.38965e-86	1.78738e-84	186.825	0.704769	0.329355	-0.375414	1	240370408	F	II	FMN2	Body	shore	Body-shore	chr1:240370859-240371526	NA	NA				down
cg19660515	-0.42119	0.673511	-25.7433	1.62511e-86	2.08429e-84	186.669	0.860706	0.439516	-0.42119	4	74285329	F	I	ALB	Body	opensea	Body-opensea		NA	NA	low-CpG:74504188-74504204	rs74674594	rs76587671	down
cg09606832	-0.331951	0.61171	-25.6921	2.66307e-86	3.40586e-84	186.176	0.759244	0.427293	-0.331951	6	10405427	F	I	TFAP2A	Body	shore	Body-shore	chr6:10404362-10405180	NA	NA				down
cg03695103	-0.350785	0.699419	-25.6869	2.7998e-86	3.57061e-84	186.126	0.855323	0.504538	-0.350785	11	1471594	F	II	BRSK2	Body	island	Body-island	chr11:1471339-1471595	NA	NA				down
cg26240274	-0.315213	0.671055	-25.6582	3.6908e-86	4.69366e-84	185.85	0.81115	0.495937	-0.315213	20	55745712	R	II	BMP7	3'UTR	opensea	3'UTR-opensea		NA	NA			rs45581335	down
cg06575065	0.285657	0.322363	25.6415	4.33495e-86	5.49735e-84	185.689	0.195405	0.481061	0.285657	16	68676743	F	I	CDH3	TSS1500	island	TSS1500-island	chr16:68676450-68676843	NA	NA		rs62055321		up
cg02352181	-0.310843	0.731616	-25.635	4.6146e-86	5.8356e-84	185.627	0.869769	0.558926	-0.310843	2	74058083	F	II	STAMBP	Body	shore	Body-shore	chr2:74055941-74056320	NA	NA				down
cg10525432	-0.427935	0.628735	-25.6332	4.69697e-86	5.92317e-84	185.609	0.818928	0.390993	-0.427935	5	9540960	R	II	SEMA5A	5'UTR	shelf	5'UTR-shelf	chr5:9544692-9546715	NA	NA				down
cg10435454	-0.271007	0.763062	-25.6216	5.25347e-86	6.60649e-84	185.497	0.88351	0.612503	-0.271007	10	95093606	R	II	MYOF	Body	opensea	Body-opensea		NA	TRUE				down
cg26660312	0.404593	0.706836	25.6203	5.31936e-86	6.67078e-84	185.485	0.527017	0.93161	0.404593	7	5271480	R	II	WIPI2	3'UTR	shelf	3'UTR-shelf	chr7:5267748-5268110	NA	NA				up
cg07195057	-0.298116	0.77363	-25.6172	5.47697e-86	6.8494e-84	185.456	0.906126	0.60801	-0.298116	1	907118	F	II	PLEKHN1	Body	shore	Body-shore	chr1:906296-906538	NA	NA				down
cg22615948	-0.351596	0.786166	-25.6072	6.03524e-86	7.52671e-84	185.359	0.942431	0.590835	-0.351596	1	111851998	R	II	CHIA	5'UTR	opensea	5'UTR-opensea		NA	NA				down
cg10131972	-0.351733	0.322284	-25.6026	6.30836e-86	7.84565e-84	185.315	0.47861	0.126877	-0.351733	22	19879787	F	II	TXNRD2	Body	opensea	Body-opensea		NA	TRUE				down
cg14080475	0.390768	0.257504	25.5727	8.41354e-86	1.03781e-83	185.027	0.0838298	0.474598	0.390768	9	117150495	F	II	AKNA	5'UTR	opensea	5'UTR-opensea		TRUE	TRUE				up
cg01859228	-0.306984	0.509316	-25.5665	8.93628e-86	1.0963e-83	184.967	0.645754	0.338769	-0.306984	15	64208452	F	II	DAPK2	Body	opensea	Body-opensea		TRUE	TRUE				down
cg08817204	-0.381762	0.710391	-25.5633	9.21318e-86	1.1272e-83	184.937	0.880063	0.4983	-0.381762	10	83665199	R	II	NRG3	Body	opensea	Body-opensea		NA	TRUE				down
cg02908942	-0.343302	0.610625	-25.547	1.07819e-85	1.31556e-83	184.78	0.763204	0.419902	-0.343302	12	104849615	F	II	CHST11	TSS1500	shore	TSS1500-shore	chr12:104850253-104852395	NA	NA				down
cg01321962	-0.435511	0.695041	-25.5224	1.36759e-85	1.65971e-83	184.542	0.888602	0.453091	-0.435511	6	152126441	R	II	ESR1	5'UTR	shelf	5'UTR-shelf	chr6:152128822-152129771	NA	NA				down
cg07012823	-0.384111	0.572733	-25.4589	2.5229e-85	3.02922e-83	183.931	0.743449	0.359338	-0.384111	6	155777070	R	II	NOX3	TSS200	opensea	TSS200-opensea		NA	NA				down
cg13405636	-0.258222	0.799561	-25.449	2.77661e-85	3.32501e-83	183.835	0.914327	0.656105	-0.258222	10	131517465	F	II	MGMT	Body	opensea	Body-opensea		NA	NA				down
cg25696974	-0.299859	0.377569	-25.4379	3.09111e-85	3.69183e-83	183.728	0.510839	0.21098	-0.299859	6	33396405	R	II	SYNGAP1	Body	shore	Body-shore	chr6:33396050-33396296	NA	NA				down
cg16012690	-0.277352	0.62372	-25.4316	3.28548e-85	3.91362e-83	183.667	0.746987	0.469636	-0.277352	11	46314809	F	II	CREB3L1	Body	shelf	Body-shelf	chr11:46316875-46317485	NA	TRUE				down
cg09047573	0.377792	0.435089	25.4307	3.31335e-85	3.93644e-83	183.659	0.267181	0.644974	0.377792	5	137474905	R	II	NME5	5'UTR	opensea	5'UTR-opensea		TRUE	NA				up
cg18724912	0.358167	0.718052	25.4073	4.15611e-85	4.91182e-83	183.433	0.558867	0.917034	0.358167	7	75357247	F	II	HIP1	Body	opensea	Body-opensea		NA	TRUE		rs76982994		up
cg07173760	-0.359942	0.604015	-25.398	4.544e-85	5.3446e-83	183.344	0.763989	0.404048	-0.359942	19	40229266	R	II	CLC	TSS1500	opensea	TSS1500-opensea		NA	NA				down
cg13599131	-0.325545	0.729599	-25.398	4.54597e-85	5.3446e-83	183.343	0.874285	0.548741	-0.325545	10	133796523	F	I	BNIP3	TSS1500	island	TSS1500-island	chr10:133794898-133796598	NA	NA		rs45538334		down
cg00369194	-0.30293	0.56503	-25.3462	7.49926e-85	8.74837e-83	182.843	0.699666	0.396736	-0.30293	7	157950511	F	II	PTPRN2	Body	shore	Body-shore	chr7:157951254-157951800	NA	NA		rs73173638		down
cg03388679	-0.216731	0.440523	-25.3457	7.53393e-85	8.76615e-83	182.839	0.536848	0.320117	-0.216731	20	55838478	R	I	BMP7	Body	shore	Body-shore	chr20:55839287-55839766	NA	NA				down
cg13740187	-0.425028	0.339244	-25.3394	8.00622e-85	9.29174e-83	182.778	0.528145	0.103117	-0.425028	1	154164699	R	II	TPM3	TSS200	opensea	TSS200-opensea		NA	TRUE				down
cg05075308	-0.382249	0.688148	-25.3049	1.11814e-84	1.29104e-82	182.445	0.858037	0.475788	-0.382249	4	185329364	R	II	IRF2	Body	opensea	Body-opensea		NA	TRUE				down
cg24046616	-0.315408	0.585916	-25.3014	1.15592e-84	1.33126e-82	182.412	0.726097	0.41069	-0.315408	2	88427630	F	II	FABP1	TSS200	opensea	TSS200-opensea		NA	NA				down
cg16922523	-0.372069	0.760708	-25.2775	1.45723e-84	1.66974e-82	182.18	0.926072	0.554003	-0.372069	11	115292945	R	II	CADM1	Body	opensea	Body-opensea		NA	TRUE				down
cg13357821	-0.319585	0.547415	-25.2296	2.31657e-84	2.6477e-82	181.718	0.689453	0.369868	-0.319585	7	101707668	R	II	CUX1	Body	opensea	Body-opensea		TRUE	TRUE				down
cg13984701	-0.281184	0.697492	-25.2235	2.45595e-84	2.79286e-82	181.659	0.822463	0.541279	-0.281184	9	137592633	R	II	COL5A1	Body	opensea	Body-opensea		NA	NA				down
cg24354213	-0.284078	0.628615	-25.2005	3.07094e-84	3.48343e-82	181.436	0.754872	0.470794	-0.284078	9	137719284	R	II	COL5A1	Body	island	Body-island	chr9:137719283-137719504	NA	NA				down
cg14962197	-0.345748	0.696762	-25.1937	3.27712e-84	3.70799e-82	181.371	0.850428	0.50468	-0.345748	19	40195983	R	II	LGALS14	5'UTR	opensea	5'UTR-opensea		NA	NA			rs75822327	down
cg01364833	-0.378242	0.803535	-25.1745	3.9492e-84	4.44614e-82	181.185	0.971642	0.593401	-0.378242	3	121380236	F	II	HCLS1	TSS1500	opensea	TSS1500-opensea		NA	NA				down
cg24878868	-0.290281	0.819499	-25.1298	6.08486e-84	6.7863e-82	180.753	0.948513	0.658232	-0.290281	1	3607401	F	I	TP73	1stExon	island	1stExon-island	chr1:3607096-3607553	NA	NA				down
cg01438090	-0.38002	0.596158	-25.1298	6.08792e-84	6.7863e-82	180.753	0.765056	0.385036	-0.38002	11	30502936	R	II	MPPED2	Body	opensea	Body-opensea		NA	TRUE				down
cg05095428	-0.302598	0.49975	-25.127	6.25289e-84	6.95303e-82	180.726	0.634238	0.33164	-0.302598	2	69239676	F	II	ANTXR1	TSS1500	shore	TSS1500-shore	chr2:69240083-69241004	NA	NA		rs28365984		down
cg18849847	-0.348733	0.706019	-25.1217	6.58485e-84	7.28626e-82	180.675	0.861011	0.512278	-0.348733	7	158030726	F	II	PTPRN2	Body	opensea	Body-opensea		NA	NA				down
cg04561571	-0.313635	0.395198	-25.11	7.37765e-84	8.14356e-82	180.561	0.534591	0.220956	-0.313635	12	93834146	R	II	UBE2N	Body	shore	Body-shore	chr12:93834935-93836089	NA	NA				down
cg20334079	-0.362036	0.451161	-25.1034	7.8637e-84	8.65889e-82	180.497	0.612066	0.25003	-0.362036	13	24144544	F	II	TNFRSF19	TSS200	opensea	TSS200-opensea		NA	TRUE				down
cg03335938	-0.400208	0.542342	-25.0955	8.48542e-84	9.29813e-82	180.421	0.720213	0.320004	-0.400208	22	17955976	R	II	CECR2	TSS1500	opensea	TSS1500-opensea		NA	NA				down
cg06801857	0.369705	0.546548	25.0853	9.36634e-84	1.02386e-81	180.323	0.382235	0.75194	0.369705	1	230367682	R	II	GALNT2	Body	opensea	Body-opensea		NA	TRUE				up
cg07137934	-0.315221	0.321566	-25.0686	1.10192e-83	1.20163e-81	180.161	0.461664	0.146444	-0.315221	5	180230911	R	II	MGAT1	5'UTR	shore	5'UTR-shore	chr5:180229375-180230147	NA	NA				down
cg16032408	0.247134	0.450756	25.0559	1.24548e-83	1.3549e-81	180.038	0.340919	0.588053	0.247134	3	14466411	F	II	SLC6A6	5'UTR	opensea	5'UTR-opensea		NA	TRUE				up
cg23900712	-0.357617	0.667918	-25.0192	1.77834e-83	1.92918e-81	179.683	0.826859	0.469242	-0.357617	15	99344807	R	II	IGF1R	Body	opensea	Body-opensea		NA	TRUE				down
cg16117273	-0.304477	0.374753	-25.019	1.78193e-83	1.92918e-81	179.681	0.510076	0.205599	-0.304477	14	30397763	R	I	PRKD1	TSS1500	shore	TSS1500-shore	chr14:30396210-30397420	NA	NA				down
cg21325485	-0.371226	0.507824	-25.0059	2.02341e-83	2.18538e-81	179.554	0.672813	0.301587	-0.371226	7	158364932	R	II	PTPRN2	Body	shore	Body-shore	chr7:158361909-158362970	TRUE	NA				down
cg08223924	-0.268529	0.619763	-24.9944	2.26198e-83	2.43722e-81	179.443	0.739109	0.47058	-0.268529	19	855922	R	II	ELANE	Body	island	Body-island	chr19:855526-856146	NA	NA				down
cg08866633	-0.321271	0.607148	-24.9634	3.05623e-83	3.27735e-81	179.142	0.749935	0.428664	-0.321271	13	113968514	R	II	LAMP1	Body	opensea	Body-opensea		NA	NA				down
cg12251939	0.215105	0.327458	24.962	3.09624e-83	3.31238e-81	179.129	0.231856	0.446961	0.215105	17	37028295	F	II	LASP1	Body	shore	Body-shore	chr17:37025737-37027104	NA	NA				up
cg01919011	0.353478	0.688769	24.941	3.79804e-83	4.04401e-81	178.925	0.531668	0.885146	0.353478	14	75936668	F	I	JDP2	3'UTR	opensea	3'UTR-opensea		NA	NA				up
cg11380051	-0.320731	0.780806	-24.9091	5.17633e-83	5.46006e-81	178.616	0.923353	0.602623	-0.320731	10	135087462	F	I	ADAM8	Body	shelf	Body-shelf	chr10:135089969-135090491	NA	NA				down
cg25780389	0.398849	0.380451	24.861	8.25428e-83	8.66623e-81	178.15	0.203184	0.602034	0.398849	10	114134915	R	II	ACSL5	TSS1500	opensea	TSS1500-opensea		NA	NA	low-CpG:114124839-114125160			up
cg05233670	-0.368238	0.471153	-24.8494	9.23498e-83	9.65098e-81	178.038	0.634814	0.266576	-0.368238	12	109058033	F	II	CORO1C	Body	opensea	Body-opensea		NA	TRUE			rs75326273	down
cg18244708	-0.303417	0.565873	-24.8349	1.06395e-82	1.10676e-80	177.897	0.700725	0.397309	-0.303417	20	36152923	R	II	BLCAP	5'UTR	shore	5'UTR-shore	chr20:36150920-36151240	TRUE	NA				down
cg08641973	-0.414425	0.686769	-24.8281	1.13607e-82	1.17906e-80	177.832	0.870957	0.456533	-0.414425	1	240517881	F	II	FMN2	Body	opensea	Body-opensea		NA	TRUE				down
cg07541160	-0.245927	0.571917	-24.8125	1.32255e-82	1.36009e-80	177.68	0.681218	0.43529	-0.245927	6	36985879	F	II	FGD2	Body	opensea	Body-opensea		NA	TRUE				down
cg10374297	-0.275038	0.600369	-24.7886	1.66736e-82	1.71079e-80	177.449	0.722608	0.44757	-0.275038	7	158066523	R	I	PTPRN2	Body	opensea	Body-opensea		TRUE	NA				down
cg06351295	-0.340497	0.661069	-24.7877	1.68209e-82	1.72199e-80	177.44	0.812401	0.471904	-0.340497	18	77286052	R	II	NFATC1	Body	island	Body-island	chr18:77286051-77286277	TRUE	NA			rs5826666	down
cg05576245	-0.248912	0.374245	-24.7485	2.46137e-82	2.51405e-80	177.06	0.484872	0.235961	-0.248912	7	138719784	F	I	ZC3HAV1L	Body	shore	Body-shore	chr7:138720044-138721019	NA	NA				down
cg27353308	-0.310521	0.791722	-24.7129	3.48132e-82	3.53186e-80	176.714	0.929731	0.61921	-0.310521	10	133796559	F	I	BNIP3	TSS1500	island	TSS1500-island	chr10:133794898-133796598	NA	NA				down
cg16066219	0.335555	0.343798	24.7023	3.85967e-82	3.90692e-80	176.611	0.194663	0.530218	0.335555	10	114135054	R	II	ACSL5	TSS1500	opensea	TSS1500-opensea		NA	NA	low-CpG:114124839-114125160			up
cg03569876	-0.34813	0.664432	-24.6915	4.28454e-82	4.32729e-80	176.506	0.819156	0.471027	-0.34813	5	148908014	R	II	CSNK1A1	Body	opensea	Body-opensea		NA	TRUE				down
cg06557644	0.393316	0.507427	24.69	4.34967e-82	4.38326e-80	176.491	0.332619	0.725936	0.393316	7	30510463	F	II	NOD1	5'UTR	opensea	5'UTR-opensea		NA	TRUE				up
cg08514558	-0.270335	0.556703	-24.6784	4.86611e-82	4.89277e-80	176.379	0.676852	0.406517	-0.270335	10	81106712	R	II	PPIF	TSS1500	shore	TSS1500-shore	chr10:81107082-81107488	NA	NA				down
cg01341487	-0.270799	0.523703	-24.6754	5.00983e-82	5.02609e-80	176.35	0.644058	0.373259	-0.270799	22	43505954	F	II	BIK	TSS1500	island	TSS1500-island	chr22:43505951-43506167	NA	NA				down
cg11416243	-0.291501	0.273514	-24.674	5.08021e-82	5.08539e-80	176.336	0.40307	0.111569	-0.291501	10	11207907	R	I	CUGBP2	Body	island	Body-island	chr10:11207178-11207980	TRUE	NA				down
cg15089387	0.328893	0.328376	24.6691	5.3285e-82	5.32214e-80	176.289	0.182201	0.511095	0.328893	5	110406661	F	II	TSLP	TSS1500	shelf	TSS1500-shelf	chr5:110408704-110409039	NA	NA				up
cg27532722	-0.317934	0.502698	-24.6583	5.91974e-82	5.89962e-80	176.184	0.644002	0.326068	-0.317934	22	24115568	R	II	MMP11	Body	shore	Body-shore	chr22:24114875-24115467	TRUE	TRUE				down
cg07239938	-0.28081	0.408723	-24.6487	6.49629e-82	6.45994e-80	176.091	0.533527	0.252717	-0.28081	19	852813	R	II	ELANE	Body	shore	Body-shore	chr19:852855-853495	NA	NA				down
cg24933157	-0.362662	0.610682	-24.6381	7.20457e-82	7.14852e-80	175.988	0.771865	0.409203	-0.362662	2	88427637	F	II	FABP1	TSS200	opensea	TSS200-opensea		NA	NA				down
cg03189237	-0.21939	0.821933	-24.6087	9.58722e-82	9.49177e-80	175.702	0.91944	0.70005	-0.21939	8	145536028	R	II	HSF1	Body	opensea	Body-opensea		NA	NA				down
cg17028443	-0.369951	0.287771	-24.573	1.35789e-81	1.34143e-79	175.355	0.452194	0.0822428	-0.369951	X	3630086	F	II	PRKX	Body	shore	Body-shore	chrX:3630406-3630620	NA	NA				down
cg13720262	-0.351141	0.674633	-24.5686	1.41758e-81	1.39733e-79	175.312	0.830696	0.479555	-0.351141	19	39278997	F	II	LGALS7B	TSS1500	shelf	TSS1500-shelf	chr19:39281367-39283662	NA	NA				down
cg05487210	-0.347866	0.769891	-24.5678	1.42772e-81	1.40427e-79	175.305	0.924498	0.576632	-0.347866	13	114807638	R	II	RASA3	Body	island	Body-island	chr13:114807632-114807834	NA	NA				down
cg10827488	-0.281209	0.512966	-24.567	1.43881e-81	1.4121e-79	175.297	0.637948	0.356738	-0.281209	11	113953838	F	II	ZBTB16	Body	island	Body-island	chr11:113953620-113953839	NA	NA				down
cg23774717	-0.369319	0.531601	-24.5188	2.30023e-81	2.2429e-79	174.829	0.695743	0.326423	-0.369319	10	26856095	F	I	APBB1IP	Body	island	Body-island	chr10:26855906-26856198	NA	NA				down
cg14845020	-0.367843	0.548336	-24.5152	2.3829e-81	2.3185e-79	174.793	0.711822	0.343979	-0.367843	20	55833416	F	II	BMP7	Body	opensea	Body-opensea		NA	TRUE				down
cg15913875	-0.394314	0.733694	-24.5005	2.75139e-81	2.67127e-79	174.65	0.908945	0.514631	-0.394314	2	55199843	R	II	RTN4	3'UTR	opensea	3'UTR-opensea		NA	NA	low-CpG:55053193-55053735			down
cg14021321	-0.310143	0.750713	-24.4935	2.94459e-81	2.85271e-79	174.582	0.888555	0.578412	-0.310143	9	137594239	F	II	COL5A1	Body	opensea	Body-opensea		NA	NA		rs4842144		down
cg14475480	-0.274152	0.767099	-24.4865	3.15232e-81	3.04742e-79	174.514	0.888944	0.614792	-0.274152	17	79655469	R	II	HGS	Body	island	Body-island	chr17:79655162-79655515	NA	NA				down
cg10974980	0.402685	0.382828	24.4857	3.17802e-81	3.0657e-79	174.506	0.203857	0.606542	0.402685	15	74243781	R	II	LOXL1	Body	opensea	Body-opensea		NA	TRUE				up
cg18835090	-0.298633	0.778161	-24.484	3.22933e-81	3.10856e-79	174.49	0.910886	0.612253	-0.298633	2	121605817	F	II	GLI2	Body	opensea	Body-opensea		NA	NA				down
cg27143007	-0.349351	0.721787	-24.4779	3.42707e-81	3.28489e-79	174.431	0.877054	0.527704	-0.349351	7	157568342	R	II	PTPRN2	Body	island	Body-island	chr7:157568163-157568404	NA	NA			rs35211255	down
cg16450654	-0.326569	0.686034	-24.4763	3.48129e-81	3.3298e-79	174.415	0.831176	0.504607	-0.326569	2	95978173	F	II	KCNIP3	Body	opensea	Body-opensea		NA	NA				down
cg26059287	-0.24111	0.648554	-24.4748	3.53276e-81	3.37188e-79	174.4	0.755714	0.514604	-0.24111	7	157468443	F	II	PTPRN2	Body	opensea	Body-opensea		NA	NA		rs13243294		down
cg16729555	-0.375626	0.53675	-24.4667	3.82106e-81	3.63936e-79	174.322	0.703695	0.328069	-0.375626	1	207143533	R	II	FCAMR	5'UTR	opensea	5'UTR-opensea		NA	NA				down
cg06980460	-0.389436	0.719633	-24.4659	3.85405e-81	3.66305e-79	174.313	0.892716	0.50328	-0.389436	11	49230548	R	II	FOLH1	TSS1500	shore	TSS1500-shore	chr11:49229717-49230040	NA	NA				down
cg26685195	-0.316443	0.290807	-24.462	4.00098e-81	3.79472e-79	174.276	0.431449	0.115005	-0.316443	1	220101368	F	II	SLC30A10	1stExon	island	1stExon-island	chr1:220101132-220102147	TRUE	NA				down
cg09664216	0.319101	0.782436	24.4557	4.25419e-81	4.02641e-79	174.215	0.640613	0.959715	0.319101	2	240218482	R	II	HDAC4	Body	opensea	Body-opensea		NA	TRUE				up
cg17892069	-0.322647	0.448865	-24.4362	5.14687e-81	4.85095e-79	174.025	0.592264	0.269617	-0.322647	7	70061616	F	II	AUTS2	Body	shore	Body-shore	chr7:70060834-70061456	NA	NA				down
cg08852765	-0.249148	0.331094	-24.4322	5.35276e-81	5.03449e-79	173.985	0.441826	0.192678	-0.249148	6	33396407	F	II	SYNGAP1	Body	shore	Body-shore	chr6:33396050-33396296	NA	NA				down
cg12627901	-0.326244	0.707339	-24.3878	8.24602e-81	7.72354e-79	173.554	0.852336	0.526092	-0.326244	6	151244594	R	II	MTHFD1L	Body	opensea	Body-opensea		NA	TRUE				down
cg06876354	-0.298413	0.471208	-24.3818	8.74258e-81	8.17169e-79	173.496	0.603836	0.305424	-0.298413	2	121020189	F	II	RALB	5'UTR	opensea	5'UTR-opensea		TRUE	TRUE		rs76573046		down
cg16805189	-0.355849	0.756721	-24.37	9.80921e-81	9.14972e-79	173.381	0.914876	0.559027	-0.355849	11	93875999	R	II	PANX1	Body	opensea	Body-opensea		NA	TRUE				down
cg07954572	-0.252661	0.562397	-24.357	1.11378e-80	1.03675e-78	173.254	0.674691	0.422029	-0.252661	12	117484521	R	II	TESC	Body	island	Body-island	chr12:117484305-117484627	NA	NA				down
cg23635130	-0.302253	0.663318	-24.3279	1.4799e-80	1.3719e-78	172.97	0.797653	0.4954	-0.302253	7	157776679	F	I	PTPRN2	Body	opensea	Body-opensea		NA	NA				down
cg09269891	-0.392473	0.587219	-24.2871	2.2023e-80	2.01674e-78	172.573	0.761652	0.369178	-0.392473	16	3843415	R	II	CREBBP	Body	opensea	Body-opensea		NA	NA				down
cg00708486	-0.337343	0.558474	-24.2626	2.79812e-80	2.54685e-78	172.334	0.708404	0.371061	-0.337343	14	55355071	R	II	GCH1	Body	opensea	Body-opensea		NA	TRUE			rs8011712	down
cg19877765	-0.310618	0.395581	-24.249	3.19557e-80	2.90276e-78	172.202	0.533634	0.223016	-0.310618	3	11079349	F	II	SLC6A1	3'UTR	opensea	3'UTR-opensea		NA	NA				down
cg01611777	-0.33387	0.374251	-24.2331	3.73329e-80	3.3844e-78	172.047	0.522638	0.188768	-0.33387	2	102359027	F	II	MAP4K4	Body	opensea	Body-opensea		NA	TRUE				down
cg03644238	-0.438702	0.736302	-24.2218	4.16558e-80	3.75368e-78	171.937	0.931281	0.492579	-0.438702	7	148400542	F	II	CUL1	5'UTR	shelf	5'UTR-shelf	chr7:148395430-148397002	NA	NA		rs12533256		down
cg15707332	0.213418	0.795594	24.2126	4.55966e-80	4.10061e-78	171.847	0.700741	0.91416	0.213418	20	32436359	R	I	CHMP4B	Body	opensea	Body-opensea		NA	NA	low-CpG:31900019-31900080		rs77820932	up
cg13557594	-0.363543	0.643739	-24.2092	4.71422e-80	4.22278e-78	171.814	0.805314	0.441771	-0.363543	5	1395203	R	II	SLC6A3	Body	opensea	Body-opensea		NA	NA				down
cg13989854	-0.232574	0.782023	-24.2075	4.78968e-80	4.28188e-78	171.798	0.885389	0.652815	-0.232574	15	99491959	R	II	IGF1R	Body	opensea	Body-opensea		NA	NA				down
cg24241305	-0.31662	0.750842	-24.2064	4.84237e-80	4.32043e-78	171.787	0.891562	0.574942	-0.31662	13	114826075	R	II	RASA3	Body	opensea	Body-opensea		NA	NA			rs78797902	down
cg24710020	-0.239768	0.737824	-24.2019	5.06013e-80	4.50581e-78	171.743	0.844388	0.60462	-0.239768	19	39670008	F	II	PAK4	3'UTR	opensea	3'UTR-opensea		NA	NA		rs77834304		down
cg02333758	-0.223849	0.629321	-24.1657	7.20711e-80	6.33019e-78	171.39	0.72881	0.504961	-0.223849	3	13664480	F	I	FBLN2	Body	opensea	Body-opensea		NA	NA				down
cg15171791	-0.347152	0.773641	-24.1363	9.60985e-80	8.37541e-78	171.103	0.927931	0.580779	-0.347152	15	40272006	F	II	EIF2AK4	Body	shelf	Body-shelf	chr15:40268581-40269061	NA	NA		rs73388549		down
cg00789960	-0.35369	0.780555	-24.1333	9.88912e-80	8.6022e-78	171.074	0.937751	0.584061	-0.35369	14	61227118	F	II	MNAT1	Body	opensea	Body-opensea		NA	TRUE				down
cg25457200	-0.338003	0.651116	-24.1219	1.10587e-79	9.60104e-78	170.962	0.80134	0.463336	-0.338003	15	65811116	R	II	DPP8	TSS1500	shore	TSS1500-shore	chr15:65809685-65810168	NA	NA				down
cg00709652	-0.301129	0.351739	-24.1214	1.11115e-79	9.62836e-78	170.958	0.485574	0.184445	-0.301129	3	100673784	R	II	ABI3BP	Body	opensea	Body-opensea		TRUE	TRUE				down
cg24299913	0.305399	0.673397	24.1088	1.25651e-79	1.08672e-77	170.835	0.537664	0.843063	0.305399	19	42408316	R	II	ARHGEF1	Body	island	Body-island	chr19:42408315-42408535	NA	NA				up
cg18916055	-0.313963	0.609409	-24.1003	1.36589e-79	1.17905e-77	170.752	0.748948	0.434985	-0.313963	17	74562048	F	II	ST6GALNAC2	3'UTR	opensea	3'UTR-opensea		NA	NA				down
cg17658341	-0.402339	0.777763	-24.0993	1.37839e-79	1.18758e-77	170.743	0.956581	0.554242	-0.402339	11	14043404	R	II	SPON1	Body	opensea	Body-opensea		NA	TRUE				down
cg00988247	0.409305	0.375163	24.0963	1.41984e-79	1.21987e-77	170.713	0.19325	0.602555	0.409305	3	169378758	F	II	MECOM	Body	shore	Body-shore	chr3:169379437-169381056	NA	NA		rs78536931		up
cg17907525	-0.238139	0.399669	-24.0962	1.42128e-79	1.21987e-77	170.712	0.505509	0.26737	-0.238139	7	2594000	R	II	C7orf27	Body	shore	Body-shore	chr7:2594724-2595538	NA	NA				down
cg21082782	-0.278914	0.515726	-24.0802	1.6612e-79	1.42309e-77	170.556	0.639688	0.360774	-0.278914	7	157776507	F	II	PTPRN2	Body	opensea	Body-opensea		NA	NA				down
cg10519903	-0.307311	0.670657	-24.0767	1.71905e-79	1.46986e-77	170.522	0.807239	0.499928	-0.307311	1	6537604	F	II	PLEKHG5	Body	opensea	Body-opensea		NA	NA				down
cg15089806	-0.253947	0.574786	-24.0543	2.14128e-79	1.82742e-77	170.303	0.687651	0.433704	-0.253947	1	43418199	R	II	SLC2A1	Body	opensea	Body-opensea		NA	TRUE				down
cg09741298	-0.307405	0.724631	-24.0344	2.60069e-79	2.2153e-77	170.109	0.861256	0.553851	-0.307405	22	47022945	F	II	GRAMD4	Body	island	Body-island	chr22:47022752-47023210	NA	TRUE				down
cg20804050	-0.321097	0.240808	-24.0274	2.78431e-79	2.36724e-77	170.041	0.383518	0.0624205	-0.321097	2	119605441	R	I	EN1	1stExon	island	1stExon-island	chr2:119605200-119605620	NA	NA				down
cg10570754	-0.310823	0.584623	-23.9385	6.64617e-79	5.56675e-77	169.172	0.722767	0.411943	-0.310823	12	5589444	F	II	NTF3	Body	opensea	Body-opensea		NA	TRUE				down
cg24296761	0.317431	0.626191	23.9163	8.25436e-79	6.90095e-77	168.956	0.485111	0.802541	0.317431	19	42408458	F	I	ARHGEF1	Body	island	Body-island	chr19:42408315-42408535	TRUE	NA				up
cg02475236	-0.344623	0.811794	-23.909	8.86823e-79	7.35965e-77	168.884	0.964959	0.620337	-0.344623	21	42217001	F	II	DSCAM	Body	shore	Body-shore	chr21:42218489-42219222	NA	NA				down
cg03526702	-0.253975	0.474781	-23.9019	9.50451e-79	7.87322e-77	168.815	0.587659	0.333684	-0.253975	19	856145	F	II	ELANE	Body	island	Body-island	chr19:855526-856146	NA	NA			rs17216670	down
cg01604401	-0.323227	0.575722	-23.8777	1.20443e-78	9.95882e-77	168.579	0.719379	0.396152	-0.323227	20	36153186	R	II	BLCAP	5'UTR	shore	5'UTR-shore	chr20:36150920-36151240	TRUE	NA				down
cg06389019	-0.378895	0.447773	-23.8616	1.41076e-78	1.16435e-76	168.421	0.616171	0.237276	-0.378895	17	72755647	F	II	SLC9A3R1	Body	opensea	Body-opensea		TRUE	TRUE				down
cg02402091	0.295546	0.482772	23.8574	1.46959e-78	1.2107e-76	168.38	0.351418	0.646964	0.295546	10	114135092	F	II	ACSL5	TSS1500	opensea	TSS1500-opensea		NA	NA	low-CpG:114124839-114125160			up
cg01277372	0.450967	0.380185	23.8569	1.47733e-78	1.21486e-76	168.375	0.179755	0.630723	0.450967	3	169378764	F	II	MECOM	Body	shore	Body-shore	chr3:169379437-169381056	NA	NA		rs78536931		up
cg16748524	-0.275705	0.781976	-23.855	1.50463e-78	1.23506e-76	168.356	0.904512	0.628807	-0.275705	7	157568392	F	II	PTPRN2	Body	island	Body-island	chr7:157568163-157568404	NA	NA				down
cg09591406	-0.299899	0.741511	-23.8362	1.80959e-78	1.48268e-76	168.172	0.874799	0.5749	-0.299899	17	3833873	R	II	ATP2A3	Body	opensea	Body-opensea		NA	NA				down
cg26521207	-0.267205	0.514679	-23.8235	2.04907e-78	1.67586e-76	168.048	0.633436	0.366231	-0.267205	7	25163585	F	II	CYCS	Body	shore	Body-shore	chr7:25164548-25165236	NA	NA		rs11548783	rs11548772	down
cg21765730	-0.388917	0.730263	-23.8088	2.36546e-78	1.92763e-76	167.905	0.903114	0.514198	-0.388917	6	155777175	R	II	NOX3	TSS200	opensea	TSS200-opensea		NA	NA				down
cg16492341	-0.35416	0.569002	-23.807	2.40784e-78	1.95864e-76	167.887	0.726406	0.372246	-0.35416	10	26856105	F	I	APBB1IP	Body	island	Body-island	chr10:26855906-26856198	NA	NA	high-CpG:26896108-26896269			down
cg08428486	-0.393711	0.631258	-23.8054	2.44667e-78	1.98664e-76	167.871	0.80624	0.412529	-0.393711	7	140452281	F	II	BRAF	Body	opensea	Body-opensea		NA	NA				down
cg22344122	0.262444	0.56187	23.7837	3.02455e-78	2.44706e-76	167.659	0.445229	0.707673	0.262444	11	66839085	R	I	RHOD	3'UTR	island	3'UTR-island	chr11:66838918-66839192	NA	NA				up
cg08756441	-0.250979	0.617407	-23.7726	3.37331e-78	2.72435e-76	167.55	0.728953	0.477974	-0.250979	2	219920216	F	II	IHH	Body	island	Body-island	chr2:219920171-219920581	NA	NA				down
cg20096204	0.380644	0.353637	23.763	3.70757e-78	2.98896e-76	167.456	0.184462	0.565105	0.380644	3	169378675	F	II	MECOM	Body	shore	Body-shore	chr3:169379437-169381056	NA	NA				up
cg25363289	-0.34108	0.494736	-23.7388	4.69648e-78	3.77945e-76	167.22	0.646327	0.305247	-0.34108	5	1409773	R	II	SLC6A3	Body	opensea	Body-opensea		TRUE	NA				down
cg06489744	-0.266166	0.555706	-23.7287	5.1868e-78	4.16661e-76	167.121	0.674002	0.407836	-0.266166	11	70557772	R	II	SHANK2	Body	opensea	Body-opensea		NA	NA				down
cg06829969	-0.343887	0.507324	-23.7282	5.21247e-78	4.17979e-76	167.116	0.660163	0.316276	-0.343887	1	10460205	R	II	PGD	Body	shore	Body-shore	chr1:10458548-10459997	NA	NA				down
cg01149192	-0.29361	0.513745	-23.7194	5.6838e-78	4.54966e-76	167.03	0.644239	0.350629	-0.29361	5	180231058	F	II	MGAT1	5'UTR	shore	5'UTR-shore	chr5:180229375-180230147	NA	NA			rs3842026	down
cg04053108	0.291607	0.541936	23.7182	5.74869e-78	4.59346e-76	167.018	0.412333	0.70394	0.291607	12	6166028	R	I	VWF	Body	island	Body-island	chr12:6165941-6166257	NA	NA				up
cg22226821	-0.411943	0.401541	-23.7053	6.52321e-78	5.20312e-76	166.892	0.584626	0.172683	-0.411943	1	240587072	R	II	FMN2	Body	opensea	Body-opensea		NA	TRUE				down
cg25383043	-0.331125	0.775345	-23.6988	6.95445e-78	5.53731e-76	166.828	0.922512	0.591387	-0.331125	10	11046888	F	II	CUGBP2	TSS1500	opensea	TSS1500-opensea		NA	NA				down
cg12368694	-0.281532	0.605298	-23.6926	7.39027e-78	5.87396e-76	166.768	0.730423	0.448891	-0.281532	11	70391098	R	II	SHANK2	Body	opensea	Body-opensea		TRUE	TRUE				down
cg07631309	-0.358355	0.476683	-23.6859	7.89271e-78	6.26229e-76	166.702	0.635952	0.277597	-0.358355	10	106020930	F	II	GSTO1	Body	opensea	Body-opensea		NA	TRUE		rs58403484		down
cg00401745	0.363766	0.501551	23.6854	7.93254e-78	6.28285e-76	166.697	0.339878	0.703644	0.363766	2	131673963	R	II	ARHGEF4	TSS1500	island	TSS1500-island	chr2:131673686-131674150	NA	NA				up
cg13331691	-0.41544	0.750227	-23.681	8.27717e-78	6.54433e-76	166.654	0.934867	0.519427	-0.41544	15	67458370	R	II	SMAD3	Body	opensea	Body-opensea		NA	TRUE				down
cg25644224	-0.282659	0.465582	-23.6776	8.56263e-78	6.75819e-76	166.621	0.591209	0.308549	-0.282659	7	158195876	R	II	PTPRN2	Body	shelf	Body-shelf	chr7:158198545-158198907	NA	NA				down
cg26716103	-0.329252	0.738035	-23.6634	9.83448e-78	7.73497e-76	166.482	0.884369	0.555117	-0.329252	10	81020830	F	II	ZMIZ1	Body	opensea	Body-opensea		TRUE	TRUE				down
cg05996671	-0.353426	0.555974	-23.6373	1.27046e-77	9.95764e-76	166.227	0.713052	0.359626	-0.353426	3	123518635	F	II	MYLK	5'UTR	opensea	5'UTR-opensea		TRUE	TRUE		rs72972339		down
cg21671120	-0.370173	0.700194	-23.6344	1.30794e-77	1.02337e-75	166.198	0.864715	0.494542	-0.370173	2	163009075	F	II	GCG	TSS1500	opensea	TSS1500-opensea		NA	NA		rs3811540		down
cg08004073	0.415116	0.664412	23.6281	1.39091e-77	1.08453e-75	166.136	0.479916	0.895033	0.415116	3	169377725	R	II	MECOM	Body	shore	Body-shore	chr3:169379437-169381056	NA	NA			rs34082453	up
cg17238319	-0.297578	0.693737	-23.6243	1.44436e-77	1.12426e-75	166.099	0.825995	0.528416	-0.297578	3	16428391	F	II	RFTN1	Body	opensea	Body-opensea		NA	TRUE		rs712875		down
cg16643422	-0.356612	0.649511	-23.6059	1.73024e-77	1.34447e-75	165.918	0.808006	0.451394	-0.356612	8	13111435	R	II	DLC1	Body	opensea	Body-opensea		NA	TRUE				down
cg10586672	0.351218	0.663318	23.593	1.96323e-77	1.52288e-75	165.792	0.507221	0.858439	0.351218	3	14514657	R	II	SLC6A6	Body	opensea	Body-opensea		TRUE	TRUE				up
cg05658512	-0.313431	0.623391	-23.5874	2.0731e-77	1.60536e-75	165.738	0.762693	0.449262	-0.313431	7	2594133	F	II	C7orf27	5'UTR	shore	5'UTR-shore	chr7:2594724-2595538	NA	NA		rs1866019		down
cg02330106	-0.24261	0.538515	-23.5748	2.34716e-77	1.81447e-75	165.614	0.646342	0.403732	-0.24261	10	131264840	F	II	MGMT	TSS1500	shore	TSS1500-shore	chr10:131264948-131265710	NA	NA			rs60011905	down
cg05414135	-0.370103	0.48544	-23.561	2.68639e-77	2.06962e-75	165.479	0.64993	0.279827	-0.370103	8	56238612	F	II	XKR4	Body	opensea	Body-opensea		NA	TRUE		rs80166264		down
cg07263853	-0.327044	0.734118	-23.5571	2.79134e-77	2.14681e-75	165.441	0.879471	0.552427	-0.327044	5	180047686	F	II	FLT4	Body	island	Body-island	chr5:180045789-180048897	TRUE	NA				down
cg23663547	0.327544	0.484468	23.5562	2.81588e-77	2.162e-75	165.432	0.338892	0.666437	0.327544	17	38710320	R	II	CCR7	3'UTR	opensea	3'UTR-opensea		NA	NA				up
cg12680719	-0.349808	0.54335	-23.5514	2.95181e-77	2.26252e-75	165.385	0.698821	0.349012	-0.349808	3	29964869	F	II	RBMS3	Body	opensea	Body-opensea		NA	TRUE				down
cg14210632	-0.378684	0.632248	-23.5508	2.97011e-77	2.27268e-75	165.379	0.800552	0.421867	-0.378684	14	93155030	F	II	RIN3	3'UTR	shore	3'UTR-shore	chr14:93153278-93154759	NA	NA				down
cg09131511	-0.367931	0.755668	-23.5412	3.26207e-77	2.49187e-75	165.285	0.919193	0.551262	-0.367931	2	163089214	F	II	FAP	Body	opensea	Body-opensea		NA	TRUE				down
cg23888047	-0.296062	0.689075	-23.5338	3.50899e-77	2.67596e-75	165.212	0.820658	0.524596	-0.296062	12	8274843	F	II	CLEC4A	TSS1500	opensea	TSS1500-opensea		NA	NA			rs76215623	down
cg26689441	-0.293305	0.763045	-23.4987	4.95334e-77	3.74579e-75	164.868	0.893403	0.600098	-0.293305	5	14406021	R	II	TRIO	Body	opensea	Body-opensea		NA	TRUE	low-CpG:14458623-14459689			down
cg00705730	-0.263852	0.838501	-23.464	6.96606e-77	5.25025e-75	164.528	0.955769	0.691917	-0.263852	2	106438120	R	II	NCK2	5'UTR	opensea	5'UTR-opensea		NA	TRUE				down
cg07815856	0.287179	0.62166	23.4622	7.08437e-77	5.33052e-75	164.511	0.494025	0.781204	0.287179	10	21456020	R	II	NEBL	Body	opensea	Body-opensea		NA	NA				up
cg24323597	-0.350751	0.693097	-23.4609	7.18233e-77	5.39523e-75	164.497	0.848987	0.498236	-0.350751	3	123813504	R	II	KALRN	TSS200	opensea	TSS200-opensea		NA	NA				down
cg23152216	-0.308784	0.642047	-23.4563	7.50704e-77	5.62978e-75	164.453	0.779285	0.470501	-0.308784	12	25405085	R	II	KRAS	TSS1500	opensea	TSS1500-opensea		NA	NA			rs61759611	down
cg10490888	-0.263708	0.704718	-23.4492	8.05578e-77	6.03128e-75	164.383	0.821922	0.558213	-0.263708	11	1472610	F	II	BRSK2	Body	shore	Body-shore	chr11:1471339-1471595	NA	NA				down
cg20860533	-0.258993	0.493713	-23.4478	8.16641e-77	6.10399e-75	164.369	0.608821	0.349828	-0.258993	17	9066329	R	II	NTN1	Body	island	Body-island	chr17:9066152-9066388	NA	TRUE			rs8067722	down
cg09263116	-0.265488	0.457165	-23.4203	1.06976e-76	7.96957e-75	164.1	0.575159	0.309672	-0.265488	22	43505892	R	II	BIK	TSS1500	shore	TSS1500-shore	chr22:43505951-43506167	NA	NA				down
cg25099065	-0.371184	0.721807	-23.4195	1.07842e-76	8.01392e-75	164.092	0.886778	0.515594	-0.371184	2	69994225	F	II	ANXA4	5'UTR	opensea	5'UTR-opensea		NA	TRUE				down
cg01651169	-0.318492	0.664883	-23.4194	1.07927e-76	8.01392e-75	164.091	0.806435	0.487943	-0.318492	7	98960493	F	II	ARPC1A	Body	opensea	Body-opensea		TRUE	TRUE				down
cg00481951	-0.287474	0.257735	-23.3941	1.3835e-76	1.0235e-74	163.843	0.385501	0.0980271	-0.287474	3	187387650	R	II	SST	Body	shore	Body-shore	chr3:187387914-187388176	NA	TRUE				down
cg04261556	-0.343553	0.666521	-23.394	1.38519e-76	1.0235e-74	163.842	0.819212	0.475658	-0.343553	7	20373143	R	II	ITGB8	Body	shore	Body-shore	chr7:20370003-20371504	NA	NA				down
cg18801567	-0.356565	0.600053	-23.357	1.99328e-76	1.46562e-74	163.478	0.758526	0.401961	-0.356565	3	167450363	R	II	PDCD10	5'UTR	shelf	5'UTR-shelf	chr3:167452376-167452830	NA	TRUE				down
cg22345878	-0.316762	0.573231	-23.346	2.21911e-76	1.62636e-74	163.371	0.714014	0.397252	-0.316762	12	6234313	F	II	VWF	TSS1500	opensea	TSS1500-opensea		NA	NA				down
cg11211690	-0.293558	0.833427	-23.3288	2.62762e-76	1.92264e-74	163.203	0.963897	0.67034	-0.293558	7	148481072	R	II	CUL1	Body	shore	Body-shore	chr7:148480129-148480504	NA	NA				down
cg22572908	0.344364	0.420898	23.3221	2.80863e-76	2.05176e-74	163.136	0.267847	0.612211	0.344364	2	131722274	F	II	ARHGEF4	Body	shore	Body-shore	chr2:131720819-131721867	TRUE	NA				up
cg17820025	-0.238567	0.515006	-23.3181	2.9192e-76	2.12565e-74	163.098	0.621036	0.382468	-0.238567	20	36152813	R	II	BLCAP	5'UTR	shore	5'UTR-shore	chr20:36150920-36151240	TRUE	NA				down
cg21617357	-0.358718	0.666283	-23.3108	3.13821e-76	2.28144e-74	163.025	0.825713	0.466995	-0.358718	11	20389052	R	II	HTATIP2	Body	shelf	Body-shelf	chr11:20385161-20385673	TRUE	NA		rs79428826		down
cg02984184	-0.314998	0.467761	-23.2857	4.01473e-76	2.90929e-74	162.779	0.60776	0.292762	-0.314998	11	35966322	R	II	LDLRAD3	Body	island	Body-island	chr11:35965642-35966454	NA	NA				down
cg03233656	-0.23826	0.256391	-23.2718	4.60271e-76	3.32471e-74	162.643	0.362284	0.124024	-0.23826	2	65214625	F	II	SLC1A4	TSS1500	shore	TSS1500-shore	chr2:65215598-65217212	NA	NA				down
cg10441070	-0.361076	0.444251	-23.2432	6.10212e-76	4.39372e-74	162.361	0.604729	0.243653	-0.361076	6	152126250	F	II	ESR1	5'UTR	shelf	5'UTR-shelf	chr6:152128822-152129771	NA	NA				down
cg22750001	-0.374661	0.639442	-23.2351	6.60542e-76	4.74099e-74	162.282	0.805958	0.431296	-0.374661	11	58981095	F	II	MPEG1	TSS1500	opensea	TSS1500-opensea		NA	NA				down
cg07935264	-0.271915	0.259616	-23.2245	7.33098e-76	5.25341e-74	162.178	0.380467	0.108553	-0.271915	2	113594375	R	II	IL1B	TSS200	opensea	TSS200-opensea		NA	NA				down
cg16680624	0.318761	0.770149	23.2184	7.78533e-76	5.57015e-74	162.118	0.628477	0.947238	0.318761	7	30516376	R	II	NOD1	5'UTR	shore	5'UTR-shore	chr7:30517987-30518610	NA	NA				up
cg19797516	-0.397971	0.636842	-23.2061	8.7841e-76	6.255e-74	161.998	0.813718	0.415747	-0.397971	10	26856454	F	II	APBB1IP	3'UTR	shore	3'UTR-shore	chr10:26855906-26856198	NA	NA				down
cg10699871	-0.346708	0.405528	-23.1989	9.43119e-76	6.69466e-74	161.927	0.559621	0.212913	-0.346708	22	19879696	R	II	TXNRD2	Body	opensea	Body-opensea		NA	TRUE			rs78998983	down
cg17957094	-0.362302	0.81181	-23.1947	9.83276e-76	6.96876e-74	161.885	0.972833	0.610531	-0.362302	8	141976433	R	II	PTK2	5'UTR	opensea	5'UTR-opensea		NA	TRUE				down
cg00895324	-0.349823	0.664203	-23.191	1.01951e-75	7.21425e-74	161.849	0.81968	0.469857	-0.349823	21	41238517	R	II	PCP4	TSS1500	opensea	TSS1500-opensea		NA	NA				down
cg09670535	0.336285	0.374368	23.1895	1.03473e-75	7.31048e-74	161.834	0.224908	0.561193	0.336285	1	18959427	F	II	PAX7	Body	island	Body-island	chr1:18956895-18959829	NA	NA				up
cg02642565	-0.382306	0.620734	-23.1854	1.07754e-75	7.60106e-74	161.794	0.790648	0.408342	-0.382306	16	4579402	F	II	C16orf5	5'UTR	opensea	5'UTR-opensea		NA	TRUE		rs80120056		down
cg08192033	-0.342428	0.79006	-23.1604	1.37716e-75	9.68432e-74	161.549	0.94225	0.599822	-0.342428	6	125476407	R	II	TPD52L1	5'UTR	shore	5'UTR-shore	chr6:125474804-125475722	NA	NA				down
cg18567041	-0.314341	0.556843	-23.1599	1.38401e-75	9.71733e-74	161.544	0.69655	0.382209	-0.314341	19	2654246	R	I	GNG7	5'UTR	shelf	5'UTR-shelf	chr19:2650659-2650911	NA	TRUE				down
cg16492510	-0.37434	0.460299	-23.1552	1.44937e-75	1.01605e-73	161.498	0.626673	0.252333	-0.37434	7	157561684	F	II	PTPRN2	Body	shore	Body-shore	chr7:157560974-157561195	NA	NA				down
cg00855990	0.311062	0.41004	23.1382	1.7149e-75	1.20032e-73	161.33	0.27179	0.582852	0.311062	1	18959354	F	II	PAX7	Body	island	Body-island	chr1:18956895-18959829	NA	NA				up
cg08362628	-0.356778	0.741667	-23.1356	1.7579e-75	1.22852e-73	161.305	0.900235	0.543457	-0.356778	3	54861701	R	II	CACNA2D3	Body	opensea	Body-opensea		NA	TRUE				down
cg15474407	-0.365165	0.644243	-23.1284	1.88786e-75	1.31527e-73	161.234	0.806538	0.441373	-0.365165	12	27500572	F	II	ARNTL2	Body	opensea	Body-opensea		NA	TRUE				down
cg10331073	-0.343071	0.533679	-23.101	2.47149e-75	1.71395e-73	160.965	0.686155	0.343084	-0.343071	10	26856128	F	I	APBB1IP	Body	island	Body-island	chr10:26855906-26856198	NA	NA	high-CpG:26896108-26896269			down
cg22837015	-0.26417	0.659555	-23.0985	2.53297e-75	1.75389e-73	160.941	0.776964	0.512794	-0.26417	11	128812846	F	I	TP53AIP1	TSS200	opensea	TSS200-opensea		NA	NA		rs75197758		down
cg05501617	-0.352664	0.397864	-23.0965	2.58426e-75	1.78666e-73	160.921	0.554603	0.201939	-0.352664	4	185339075	R	II	IRF2	Body	opensea	Body-opensea		TRUE	TRUE				down
cg05336056	-0.354315	0.566525	-23.0897	2.7625e-75	1.90697e-73	160.854	0.723999	0.369684	-0.354315	2	170142388	F	II	LRP2	Body	opensea	Body-opensea		NA	TRUE				down
cg13596983	-0.254437	0.718262	-23.081	3.00894e-75	2.07392e-73	160.769	0.831345	0.576908	-0.254437	9	137719300	R	II	COL5A1	Body	island	Body-island	chr9:137719283-137719504	NA	NA				down
cg03679456	0.351253	0.509223	23.0618	3.63549e-75	2.50195e-73	160.58	0.353111	0.704363	0.351253	3	169377946	F	II	MECOM	Body	shore	Body-shore	chr3:169379437-169381056	NA	NA				up
cg10221736	-0.236044	0.824655	-23.0617	3.64199e-75	2.50261e-73	160.578	0.929563	0.693519	-0.236044	19	4818359	R	II	TICAM1	Body	opensea	Body-opensea		NA	NA				down
cg02937158	-0.300273	0.669178	-23.0457	4.25988e-75	2.91831e-73	160.422	0.802632	0.50236	-0.300273	7	50630083	F	II	DDC	5'UTR	opensea	5'UTR-opensea		NA	NA				down
cg21528927	-0.360391	0.575437	-23.0454	4.27221e-75	2.92232e-73	160.419	0.735611	0.375219	-0.360391	12	308821	F	II	SLC6A12	Body	shelf	Body-shelf	chr12:312591-313331	TRUE	NA		rs75840477		down
cg04233770	0.376442	0.229524	23.0169	5.65775e-75	3.85256e-73	160.138	0.0622163	0.438658	0.376442	5	137475002	F	II	NME5	5'UTR	opensea	5'UTR-opensea		TRUE	NA			rs80225024	up
cg16214034	-0.33273	0.622776	-23.0125	5.91302e-75	4.02032e-73	160.094	0.770656	0.437926	-0.33273	10	70255978	F	II	SLC25A16	Body	opensea	Body-opensea		NA	TRUE				down
cg04721825	-0.409058	0.463388	-23.0097	6.07724e-75	4.11957e-73	160.067	0.645192	0.236134	-0.409058	17	64464487	R	II	PRKCA	Body	opensea	Body-opensea		NA	TRUE				down
cg27630311	-0.243846	0.193905	-22.9912	7.29294e-75	4.92148e-73	159.885	0.302282	0.0584352	-0.243846	12	115120847	R	I	TBX3	1stExon	island	1stExon-island	chr12:115120774-115122945	NA	NA				down
cg02983451	0.456476	0.333022	22.9802	8.12283e-75	5.46517e-73	159.777	0.130144	0.58662	0.456476	2	10183013	F	II	KLF11	TSS1500	island	TSS1500-island	chr2:10182635-10184702	NA	NA				up
cg00084094	-0.269565	0.266534	-22.9798	8.15552e-75	5.479e-73	159.773	0.386341	0.116775	-0.269565	12	109096204	R	II	CORO1C	5'UTR	opensea	5'UTR-opensea		NA	TRUE				down
cg09978353	-0.323272	0.586265	-22.9762	8.45089e-75	5.669e-73	159.738	0.729942	0.406669	-0.323272	17	72759282	R	II	SLC9A3R1	Body	opensea	Body-opensea		NA	TRUE				down
cg21887591	0.328326	0.485439	22.9507	1.08682e-74	7.25819e-73	159.487	0.339516	0.667842	0.328326	3	5259831	R	II	EDEM1	3'UTR	opensea	3'UTR-opensea		NA	TRUE			rs7652304	up
cg07423205	0.334126	0.445188	22.9343	1.27689e-74	8.48989e-73	159.326	0.296687	0.630813	0.334126	5	37834672	R	II	GDNF	Body	island	Body-island	chr5:37834671-37835128	NA	NA				up
cg23009327	-0.217094	0.659726	-22.9047	1.71051e-74	1.13064e-72	159.034	0.756212	0.539118	-0.217094	19	1630248	R	II	TCF3	Body	shore	Body-shore	chr19:1630862-1631064	NA	NA				down
cg09427273	-0.34102	0.635531	-22.8998	1.79451e-74	1.18443e-72	158.986	0.787095	0.446075	-0.34102	10	11077625	R	II	CUGBP2	Body	opensea	Body-opensea		NA	TRUE				down
cg15460348	-0.381727	0.317923	-22.8973	1.83894e-74	1.21022e-72	158.962	0.487579	0.105852	-0.381727	4	88896909	F	II	SPP1	1stExon	opensea	1stExon-opensea		NA	NA	low-CpG:89115825-89115952	rs11544544	rs76510048	down
cg13024368	-0.281556	0.253996	-22.8901	1.97415e-74	1.29542e-72	158.891	0.379132	0.0975763	-0.281556	11	12030088	F	II	DKK3	1stExon	island	1stExon-island	chr11:12029737-12030841	TRUE	NA		rs11544815		down
cg08436756	-0.365714	0.733106	-22.8766	2.25661e-74	1.47647e-72	158.757	0.895646	0.529931	-0.365714	11	70781118	F	I	SHANK2	Body	opensea	Body-opensea		NA	TRUE				down
cg03290131	0.329128	0.222989	22.8641	2.55214e-74	1.66501e-72	158.635	0.0767097	0.405838	0.329128	10	112263831	F	II	DUSP5	Body	opensea	Body-opensea		NA	TRUE				up
cg13714749	-0.316153	0.483595	-22.8632	2.57471e-74	1.67732e-72	158.626	0.624108	0.307955	-0.316153	22	40391489	F	II	FAM83F	1stExon	island	1stExon-island	chr22:40390484-40391490	TRUE	NA				down
cg20622019	-0.300705	0.39242	-22.8555	2.77775e-74	1.80698e-72	158.55	0.526067	0.225361	-0.300705	20	43279793	F	II	ADA	Body	shore	Body-shore	chr20:43280061-43280727	NA	NA		rs427483		down
cg24566217	-0.331964	0.685004	-22.852	2.87522e-74	1.86769e-72	158.516	0.832543	0.500579	-0.331964	11	120254723	R	II	ARHGEF12	Body	opensea	Body-opensea		NA	NA				down
cg04240109	0.349461	0.402534	22.8479	2.99385e-74	1.94196e-72	158.475	0.247218	0.596679	0.349461	1	18972430	R	II	PAX7	Body	shore	Body-shore	chr1:18973028-18973304	NA	NA				up
cg22682751	-0.259625	0.641866	-22.8412	3.1996e-74	2.06947e-72	158.409	0.757255	0.49763	-0.259625	3	48230398	F	II	CDC25A	TSS1500	shore	TSS1500-shore	chr3:48229077-48230285	NA	NA				down
cg19193135	-0.323841	0.781622	-22.8377	3.31034e-74	2.13804e-72	158.375	0.925551	0.60171	-0.323841	11	118219874	F	II	CD3G	Body	opensea	Body-opensea		NA	NA				down
cg18642179	-0.294885	0.754324	-22.8345	3.41547e-74	2.20278e-72	158.344	0.885383	0.590499	-0.294885	10	131264312	F	II	MGMT	TSS1500	shore	TSS1500-shore	chr10:131264948-131265710	NA	NA				down
cg14416311	-0.396132	0.322434	-22.8337	3.44306e-74	2.21741e-72	158.336	0.498493	0.10236	-0.396132	9	89560881	F	I	GAS1	1stExon	island	1stExon-island	chr9:89560584-89562647	NA	NA				down
cg15714846	0.364741	0.43101	22.8299	3.57649e-74	2.30006e-72	158.298	0.268903	0.633644	0.364741	2	208631684	F	I	FZD5	3'UTR	island	3'UTR-island	chr2:208631558-208634934	NA	NA		rs13429572		up
cg22304262	-0.232253	0.458729	-22.825	3.75121e-74	2.40775e-72	158.25	0.561952	0.3297	-0.232253	19	47287778	F	II	SLC1A5	Body	shelf	Body-shelf	chr19:47290585-47291983	NA	NA				down
cg10502206	-0.348388	0.745783	-22.8249	3.7546e-74	2.40775e-72	158.249	0.900622	0.552235	-0.348388	2	145182344	F	II	ZEB2	Body	opensea	Body-opensea		NA	TRUE				down
[truncated: 2,784 more rows]

## Sheet: dmp23
	logFC	AveExpr	t	P.Value	adj.P.Val	B	cluster3_AVG	cluster2_AVG	deltaBeta	CHR	MAPINFO	Strand	Type	gene	feature	cgi	feat.cgi	UCSC_CpG_Islands_Name	DHS	Enhancer	Phantom	Probe_SNPs	Probe_SNPs_10	group
[truncated: 402 more rows]

[truncated: 5 more sheets: dmp24, dmp25, dmp34, dmp35, dmp45]
