# Supplementary material for: A unique regulated cell death-related classification regarding prognosis and immune landscapes in non-small cell lung cancer
Source: Front Immunol. 2023 Feb 3;14:1075848. doi: 10.3389/fimmu.2023.1075848 (PMC9936314; doi:10.3389/fimmu.2023.1075848)
Supplement: Supplementary file 9 [file Table_7.xlsx]

## Sheet: 53 genes applied in RCD model
AKAP12
DKK1
LDHA
LDLRAD3
SNAI1
STK24
VEGFC
TFAP2A
DSG2
GLS2
CCND2
CLEC7A
CRHBP
CYP19A1
FMN2
HCLS1
HTRA2
ID1
NACC2
NBN
NUPR1
PPP3CC
RBCK1
RPTOR
SIX1
TNIP2
UBB
USP4
AIFM3
ALDOA
ANKRD1
ATG10
BCL2L1
DCBLD2
GNPNAT1
HSF1
HTATIP2
LATS2
PHKG2
SPIN2B
STK3
SYP
TNFRSF19
TYMS
ATG4A
DNASE1L3
MAPK7
SLC27A4
ANGPTL4
CIDEA
ITPKB
NCK2
OAT
PLIN2
